# Supplementary material for: Outlook for coeliac disease patients: towards bread wheat with hypoimmunogenic gluten by gene editing of α- and γ-gliadin gene families
Source: BMC Plant Biol. 2019 Aug 1;19:333. doi: 10.1186/s12870-019-1889-5 (PMC6670228; doi:10.1186/s12870-019-1889-5)
Supplement: Supplementary file 3 — α-gliadin protein sequences alignment. (FAS 3386 kb) [file 12870_2019_1889_MOESM3_ESM.fas]

>JX828293_T.aestivum_Zhengfeng_X3_D_HEXA_ONLY
ATGAAGACCTTTCTCATCCTTGCCCTCCTTGCTATTGTAGCAACCACCGCCACAATTGCAGTTAGAGTTCCAGTGCCACAATTGCAGCCACAAAATCCATCTCAGCAACAACCACAAGAGCAAGTTCCATTGGTA---CAACAACAACAA------------------------TTTCCAGGGCAGCAACAACCATTTCCACCACAACAGCCATATCCGCAGCCGCAACCATTTCCATCACAACAACCATATCTGCAGCTGCAACCATTTCCGCAGCCGCAACTACCATATCCGCAGCCGCAACTACCATATCCGCAGCCGCAACTACCATATCCGCAGCCGCAACCATTTCGACCACAACAACCATATCCACAATCGCAACCACAGTATTCGCAACCACAACAACCAATTTCGCAGCAGCAGCAGCAGCAACAACAACAACAACAACAAAAACAACAACAACAACAACAACAACAG---------------------------------------------------------------------------------------------------------------------------------------------------ATCCTTCAACAAATTTTGCAACAACAA---CTGATTCCATGCAGGGATGTTGTATTG---CAACAACACAGCATAGCGTATGGAAGCTCACAAGTTTTGCAACAAAGTACTTACCAGCTGGTGCAACAATTGTGTTGTCAGCAGCTGTGGCAGATCCCCGAGCAGTCGCGGTGCCAAGCCATCCACAATGTTGTTCATGCTATTATTCTGCATCAACAGCAACAACAACAACACAACAACAACAACAA----------------------------------------------------------------------------------------------------------------------CCGTTGAGCCAGGTCTCCTTCCAACAGCCTCAACAACAATATCCATCAGGCCAGGGCTCCTTCCAGCCATCTCAGCAAAACCCACAGGCCCAGGGCTCTGTCCAGCCTCAACAACTGCCCCAGTTTGAGGAAATAAGGAACCTAGCGCTAGAGACGCTACCTGCAATGTGCAATGTCTATATCCCTCCATATTGC------ACCATTGCTCCAGTTGGCATCTTCGGTACCAACTGA------------------------------------------------------------------------------------------------------------------------------------------------------------------------------------------------------------------------------------------------------------------------------------------------------------------------------------------------------------------------------------------------------------------------------------------------------------------------------------------------------------------------------------------------------------------------------------------------------------------------------------------------------------------------------------------------------------------------------------------------------------------------------------------------------------------------------------------------------------------------------------------------------------------------------------------------------------------------------------------------------------------------------------------------------------------------------------------------------------------------------------------------------------------------------------------------------------------------------------------------------------------------------------------------------------------------------------------------------------------------------------------------------------------------------------------------------------------------------------------------------------------------------------------------------------------------------------------------------------------------------------------------------------------------------------------------------------------------------------------------------------------------------------------------------------------------------------------------------------------------------------------------------------------------------------------------------------------------------------------------------------------------------------------------------------------------------------------------------------------------------------------------------------------------------------------------------------------------------------------------------------------------------------------------------------------------------------------------------------------------------------------------------------------------------------------------------------------------------------------------------------------------------------------------------------------------------------------------------------------------------------------------------------------------------
>JX828285_T.aestivum_Zhengfeng_X2_D
ATGAAGACCTTTCTCATCCTTGCCCTCCTTGCTATTGTAGCAACCACCGCCACAATTGCAGTTAGAGTTCCAGTGCCACAATTGCAGCCACAAAATCCATCTCAGCAACAACCACAAGAGCAAGTTCCATTGGTA---CAACAACAACAA------------------------TTTCCAGGGCAGCAACAACCATTTCCACCACAACAGCCATATCCGCAGCCGCAACCATTTCCATCACAACAACCATATCTGCAGCTGCAACCATTTCCGCAGCCGCAACTACCATATCCGCAGCCGCAACTACCATATCCGCAG---------------------CCGCAACCATTTCGACCACAACAACCATATCCACAACCGCAACCACAGTATTCGCAACCACAACAACCAATTTCGCAGCAGCAGCAGCAGCAGCAACAACGACAACAACAAAAACAACAACAACAACAACAACAACAA---------------------------------------------------------------------------------------------------------------------------------------------------ATCCTTCAACAAATTCTGCAACAACAA---CTGATTCCATGCAGGGACGTTGTCTTG---CAACAACACTACATAGCGCATGCAAGCTCACAAGTATTGCAACAAAGTAGTTACCAACAGTTGCAACAATTATGTTGTCAGCAACTGTTTCAGATCCCCGAGCAGTCGCGGTGCCAAGCCATCCACAATGTCGTTCATGCTATTATTCTGCATCATCATCAACAACAACAACAACAA---------------------------------------------------------------------------------------------------------------------------------CCGTCGAGCCAGGTCTCCTACCAGCAGCCTCAGGAACAATATCCATCAGGCCAGGGCTCCTTCCAGTCATCTCAGCAAAACCCACAGGCCCAGGGCTCTGTCCAGCCTCAACAACTGCCCCAGTTCCAGGAAATAAGGAACTTAGCGCTGCAGACGCTGCCAGCAATGTGCAATGTCTACATCCCTCCATATTGCTCGACCACCATTGCGCCATTTGGCATCTTCGGTACCAACTGA------------------------------------------------------------------------------------------------------------------------------------------------------------------------------------------------------------------------------------------------------------------------------------------------------------------------------------------------------------------------------------------------------------------------------------------------------------------------------------------------------------------------------------------------------------------------------------------------------------------------------------------------------------------------------------------------------------------------------------------------------------------------------------------------------------------------------------------------------------------------------------------------------------------------------------------------------------------------------------------------------------------------------------------------------------------------------------------------------------------------------------------------------------------------------------------------------------------------------------------------------------------------------------------------------------------------------------------------------------------------------------------------------------------------------------------------------------------------------------------------------------------------------------------------------------------------------------------------------------------------------------------------------------------------------------------------------------------------------------------------------------------------------------------------------------------------------------------------------------------------------------------------------------------------------------------------------------------------------------------------------------------------------------------------------------------------------------------------------------------------------------------------------------------------------------------------------------------------------------------------------------------------------------------------------------------------------------------------------------------------------------------------------------------------------------------------------------------------------------------------------------------------------------------------------------------------------------------------------------------------------------------------------------------------------
>JX828306_T.aestivum_Zhengfeng_X1_D_A-B-D
ATGAAGACCTTTCTCATCCTTGCCCTCCTTGCTATTGTAGCAACCACCGCCACAATTGCAGTTAGAGTTCCAGTGCCACAATTGCAGCCACAAAATCCATCTCAGCAACAACCACAAGAGCAAGTTCCATTGGTA---CAACAACAGCAA------------------------TTTCCAGGGCAGCAACAACCATTTCCACCACAACAGCCATATCCGCAGCCGCAACCATTTCCATCACAACAACCATATCTGCAGCTGCAACCATTTCCGCAGCCGCAACTACCATATCCGCAG------------------------------------------CCGCAACCATTTCGACCACAACAACCATATCCACAACCGCAACCACAGTATTCGCAACCACAACAACCAATTTCACAGCATCAACAGCAGCAGCAGCAACAACAACAACAACAACAACAACAACAA---------------------------------------------------------------------------------------------------------------------------------------------------------------ATCCTTCGACAAATTTTGCAACAACAA---CTGATTCCATGCATGGATGTTGTATTG---CAGCAACACAACATAGCGCAAGGAAGATCACAAGTTTTGCAACAAAGTACTTACCAGCTGTTGCAAGAATTGTGTTGTCAGCACCTATGGCAGATCCCTGAGCAGTCGCAGTGCCAGGCCATCCACAATGTTGTTCATGCTATTATTCTGCATCAACAACAACAACAACAACAACAACAACAACAACAACAACAACAACAA---------------------------------------------------------------------------------------------------------CCGTTGAGCCAGGTCTGCTTCCAACAGTCTCAACAACAATATCCATCAGGCCAGGGCTCCTTCCAGCCATCTCAGCAAAACCCACAGGCCCAGGGCTCTGTCCAGCCTCAACAACTGCCCCAGTTTGAGGAAATAAGGAACCTAGCGCTAGAGACGCTACCTGCAATGTGCAATGTCTATATCCCTCCATATTGC------ACCATTGCTCCAGTTGGCATCTTCGGTACCAACTGA------------------------------------------------------------------------------------------------------------------------------------------------------------------------------------------------------------------------------------------------------------------------------------------------------------------------------------------------------------------------------------------------------------------------------------------------------------------------------------------------------------------------------------------------------------------------------------------------------------------------------------------------------------------------------------------------------------------------------------------------------------------------------------------------------------------------------------------------------------------------------------------------------------------------------------------------------------------------------------------------------------------------------------------------------------------------------------------------------------------------------------------------------------------------------------------------------------------------------------------------------------------------------------------------------------------------------------------------------------------------------------------------------------------------------------------------------------------------------------------------------------------------------------------------------------------------------------------------------------------------------------------------------------------------------------------------------------------------------------------------------------------------------------------------------------------------------------------------------------------------------------------------------------------------------------------------------------------------------------------------------------------------------------------------------------------------------------------------------------------------------------------------------------------------------------------------------------------------------------------------------------------------------------------------------------------------------------------------------------------------------------------------------------------------------------------------------------------------------------------------------------------------------------------------------------------------------------------------------------------------------------------------------------------------------
>gi|154268841|gb|EU018357.1|_Thinopyrum_ponticum_x_Triticum_aestivum_alpha_gliadin_(gli-H47)_gene_complete_cds(2)
ATGAAGACCTTTCTCATCCTTGCCCTCCTTGCTATTGTGGCGACCACCGCCACAACTGCAGTTACAGTTCCAGTGCCACAATTGCAGCCACAAAATCCATCTCAGCAACAACCACAAGAGCAAGTTCCATTGGTG---CAACAACAACAA------------------------TTTCCAGGGCAGCAACAACCATTTCCATCACAACAGCCATATCCGCAGCCGCAACCATTTCCATCACAACAACCATATCTGCAACTGCAACCATTTCCGCAGCCGCAA---CCATTTCCG---CCACAACTACCATATCCGCAGCCGCAACTACCATATCCGCAGCCGCAACCATTTCGACCACAACAACCATATCCACAACCGCAACCACAGTATTCGCAACCACAACAACCAATTTCGCAGCAGCAACAACAACAACAACAACAA---------------------------------------------------------------------------------------------------------------------------------------------------------------------------------------ATCCTTCAACAAATTTTGCAACAACAA---CTGATTCCATGCAGGGATGTTGTATTG---CAACAACACAACATAGCGCATGGAAGGTCACAAGTTTTGCAACAAAGTACTTACCAGCTGGTGCAACAATTGTGTTGTCAGCAGCTGTGGCAGATCCCCGAGCAGTCGCGGTGCCAAGCCATCCACAATGTTGTTCATGCTATTATTCTGCATCAACAACAACAACAACAACAACAACAACAACAACAA---------------------------------------------------------------------------------------------------------------------CCGTTGAGCCAGGTCTCCTTCCAACAGCCTCAACAACAATATCCATCAGGCCAGGGCTCCTTCCAGCCATCTCAGCAAAACCCACAGGCCCAGGGCTCTGTCCAGCCTCAACAACTGCCCCAGTTTGAGGAAATAAGGAACCTAGCGCTAGAGACGCTACCTGCAATGTGCAATGTCTATATCCCTCCATATTGCACC------ATTGCTCCAGTTGGCATCTTCGGTACTAACTGA------------------------------------------------------------------------------------------------------------------------------------------------------------------------------------------------------------------------------------------------------------------------------------------------------------------------------------------------------------------------------------------------------------------------------------------------------------------------------------------------------------------------------------------------------------------------------------------------------------------------------------------------------------------------------------------------------------------------------------------------------------------------------------------------------------------------------------------------------------------------------------------------------------------------------------------------------------------------------------------------------------------------------------------------------------------------------------------------------------------------------------------------------------------------------------------------------------------------------------------------------------------------------------------------------------------------------------------------------------------------------------------------------------------------------------------------------------------------------------------------------------------------------------------------------------------------------------------------------------------------------------------------------------------------------------------------------------------------------------------------------------------------------------------------------------------------------------------------------------------------------------------------------------------------------------------------------------------------------------------------------------------------------------------------------------------------------------------------------------------------------------------------------------------------------------------------------------------------------------------------------------------------------------------------------------------------------------------------------------------------------------------------------------------------------------------------------------------------------------------------------------------------------------------------------------------------------------------------------------------------------------------------------------------------------
>JX828278_T.aestivum_Zhengmai9023_X1.5_B-D
ATGAAGACCTTTCTCATCCTTGCCCTC---------GTGGCGACCACCGCCACAACTGCAGTTAGAGTTCCAGTGCCACAATTGCAGCCACAAAATCCATCTCAGCAACAGCCACAAGAGCAAGTTCCATTGGTA---CAACAACAACAA------------------------TTTCCAGGGCAGCAACAACAATTTCCACCACAACAGCCATATCCGCAGCCGCAACCATTTCCATCACAACAACCATATCTGCAGCTGCAACCATTTCCGCAGCCGCAA---CCATTTCTG---CCACAACTACCATATCCGCAG---------------------CCGCAATCATTTCCACCACAACAACCATATCCACAACAGCGACCAAAGTATCTACAACCACAACAACCAATTTCGCAGCAACAAGCACAACAACAACAACAACAACAACAACAACAACAACAACAACAACAACAACAACAACAA---------------------------------------------------------------------------------------------------------------------------------------------ATCCTTCAACAAATTTTGCAACAACAA---CTGATTCCATGCAGGGATGTTATCTTG---CAACAACACAACATAGCGCATGCAAGCTCACAAGTTTTGCAACAAAGTACTTACCAGCTATTGCAACAATTGTGTTGTCAACAACTGTTGCAGATCCCTGAGCAGTCGAGGTGCCAAGCCATACATAATGTTGTTCATGCTTTTATTATGCATCAACAAGAACAACAACAACAGTTGCAACAACAACAACAACAGCAACTGCAACAACAACAACAACAACAACAACAACAACAACAACAA------------------------------------------------------------------CCGTTGAGCCAAGTCTCCTTCCAACAGCCTCAGCAACAATATCCATCAGGCCAGGGCTTCTTCCAACCATCTCAGCAAAACCCACAGGCCCAGGGCTCTTTCCAGCCTCAACAACTGCCCCAGTTTGAGGAAATAAGGAACCTAGCGCTAGAGACGCTACCTGCAATGTGCAATGTCTATATCCCTCCATATTGC------ACCATTGCTCCAGTTGGCATCTTCGGTACTAACTGA------------------------------------------------------------------------------------------------------------------------------------------------------------------------------------------------------------------------------------------------------------------------------------------------------------------------------------------------------------------------------------------------------------------------------------------------------------------------------------------------------------------------------------------------------------------------------------------------------------------------------------------------------------------------------------------------------------------------------------------------------------------------------------------------------------------------------------------------------------------------------------------------------------------------------------------------------------------------------------------------------------------------------------------------------------------------------------------------------------------------------------------------------------------------------------------------------------------------------------------------------------------------------------------------------------------------------------------------------------------------------------------------------------------------------------------------------------------------------------------------------------------------------------------------------------------------------------------------------------------------------------------------------------------------------------------------------------------------------------------------------------------------------------------------------------------------------------------------------------------------------------------------------------------------------------------------------------------------------------------------------------------------------------------------------------------------------------------------------------------------------------------------------------------------------------------------------------------------------------------------------------------------------------------------------------------------------------------------------------------------------------------------------------------------------------------------------------------------------------------------------------------------------------------------------------------------------------------------------------------------------------------------------------------------------
>JX828310_T.aestivum_Zhengfeng_X0.5_B-D
ATGAAGACCTTTCTCATCCTAGCCCTCCTTGCTATCGTGGCGACCACCGCCACAAGTGCAGTTAGAGTTCCAGTGCCACAATTGCAGCCGCAAAATCCATCTCAACAACAACCACAAGAGCAAGTTCCATTGATGCAACAACAACAACAA------------------------TTTCCAGGGCAGCAAGAACAATTTCCACCACAACAGCCATATCCGCATCAGCAACCATTTCCATCACAACAACCATAT------------------CCGCAGCCGCAA---CCATTTCCG---CCACAACTACCATATCCGCAG---------------------ACGCAACCATTTCCACCACAACAACCATATCCACAACCGCAACCACAGTATCCGCAACCACAACAACCAATTTCGCAGCAACAAGCACAACAACAACAACAACAACAACAA------------------------------------------------------------------------------------------------------------------------------------------------------------------------------ATCCTTCAACAAATTCTGCAACAACAA---CTGATTCCATGCAGGGATGTTGTCTTG---CAACAACACAACATAGCGCATGCAAGCTCACAAGTATTGCAACAAAGTAGTTACCAACAGTTGCAACAATTATGTTGTCAGCAACTGTTTCAGATCCCCGAGCAGTCGCGGTGCCAAGCCATCCACAATGTCGTTCATGCTATTATTCTGCATCATCATCAACAACAACAACAACAA---------------------------------------------------------------------------------------------------------------------------------CCGTCGAGCCAGGTCTCCTACCAGCAGCCTCAGGAACAATATCCATCAGGCCAGGGCTCCTTCCAGTCATCTCAGCAAAACCCACAGGCCCAGGGCTCTGTCCAGCCTCAACAACTGCCCCAGTTCCAGGAAATAAGGAACTTAGCGCTGCAGACGCTGCCAGCAATGTGCAATGCCTACATCCCTCCATATTGCTCGACCACCATTGCGCCATTTGGCATCTTCGGTACCAACTGA------------------------------------------------------------------------------------------------------------------------------------------------------------------------------------------------------------------------------------------------------------------------------------------------------------------------------------------------------------------------------------------------------------------------------------------------------------------------------------------------------------------------------------------------------------------------------------------------------------------------------------------------------------------------------------------------------------------------------------------------------------------------------------------------------------------------------------------------------------------------------------------------------------------------------------------------------------------------------------------------------------------------------------------------------------------------------------------------------------------------------------------------------------------------------------------------------------------------------------------------------------------------------------------------------------------------------------------------------------------------------------------------------------------------------------------------------------------------------------------------------------------------------------------------------------------------------------------------------------------------------------------------------------------------------------------------------------------------------------------------------------------------------------------------------------------------------------------------------------------------------------------------------------------------------------------------------------------------------------------------------------------------------------------------------------------------------------------------------------------------------------------------------------------------------------------------------------------------------------------------------------------------------------------------------------------------------------------------------------------------------------------------------------------------------------------------------------------------------------------------------------------------------------------------------------------------------------------------------------------------------------------------------------------------------
>gi|146762374|gb|EF569986.1|_Triticum_aestivum_subsp._sphaerococcum_alpha-gliadin_Gli-Ts16_pseudogene_complete_sequence(2)
ATGAAGACATTTCTCATCCTTTCCCTCA-TGCTATCGTGGCGACCACCGCCACAACTGCAGTTAGAGTTCCAGTGCCACAATTGCAGCTGCAAAATCCATCTATGCAACAACCACAAGAGCAAGTTCCATTGGTG---CAACAACAACAATTTCTAGGGCAGCAACAA------------------------ACATTTCCACCACAACAACCATATCCACAGCCGCAACCATTTCCAGCACAACAACCATAT------------------CCGCAGCCGCAA---CCATTTCCA---CAGCCGCAACCTTTTCCG---CCACAACTACCCTATCCGCAGCCGCAACCATTTCCCCCACAACAACCATATCCACAACCGCAACCACAGTATCCGCAACCACAACAACCAATTTCGCAGCAGCAGCAGCAACAACAACAACAACAACAACAACAACAACAACAACAACAACAACAA------------------------------------------------------------------------------------------------------------------------------------------------------ATCCTTCAACAAATTTTGCAACAACAA---CTGATTCCATGCAGGGATGTCATCTTG---CAACAACACAACATAGCACATGCAAGCTCACAAGTTTTGCAACAAAGTACTTACCAGTTGTTGCAACAATTGTGTTGTCAGCAGCTGTGGCAGATCCCCGAGCAGTCGCGGTGCCAAGCCATCCAGAATGTTGTTCATGCTATTATTCTGCATCAACAACAACAACGACAACAACAACAACAACAACAACAACAACAACAACAA------------------------------------------------------------------------------------------------------CCGTCGAGCCAGGTCTCCTTCCAACAGCCTCAGCAACAATATCCATCAGGCCAGGGCTCCTTCCAGCCATCTCAGCAAAACCCACAGGCCCAGGGCTCTGTCCAACATCAACAACTACCCCAATTCGAGGAAATAAGGAAACTAGCACTGCAGACGCTACCAGCAGTGTGCAATGTCTACATCCCTCCATATTGCTCGACCACCATTGCGCCATTTGGCATCTTCGGTACTAACTGA------------------------------------------------------------------------------------------------------------------------------------------------------------------------------------------------------------------------------------------------------------------------------------------------------------------------------------------------------------------------------------------------------------------------------------------------------------------------------------------------------------------------------------------------------------------------------------------------------------------------------------------------------------------------------------------------------------------------------------------------------------------------------------------------------------------------------------------------------------------------------------------------------------------------------------------------------------------------------------------------------------------------------------------------------------------------------------------------------------------------------------------------------------------------------------------------------------------------------------------------------------------------------------------------------------------------------------------------------------------------------------------------------------------------------------------------------------------------------------------------------------------------------------------------------------------------------------------------------------------------------------------------------------------------------------------------------------------------------------------------------------------------------------------------------------------------------------------------------------------------------------------------------------------------------------------------------------------------------------------------------------------------------------------------------------------------------------------------------------------------------------------------------------------------------------------------------------------------------------------------------------------------------------------------------------------------------------------------------------------------------------------------------------------------------------------------------------------------------------------------------------------------------------------------------------------------------------------------------------------------------------------------------------------------------
>scaffold:IWGSC2:IWGSC_CSS_5BL_scaff_10921579:1484:3223:1_only_glia(2)
ATGAAGACCTTTCTCATCCTTGCCCTCCTTGCTATCGTGGCGACCACCACCACAACTGCAGTTAGAGTTCCAGTGCCACAATTGCAGCCACAAAATCCATCTCAGCAACAACCACAAGAGCAAGTTCCATTGGTG---CAACAACAACAATTTCTAGGGCAGCAACAACAACAATTTCCAGGGCAACAACAACCATTTCCACCACAACAGCCATAT------------------------------------------------------CCGCAGCCGCAA---CCATTTCTG---CCACAACTACCATATCCGCAG---------------------CCGCAACCATTTCCACCACAACAATCATATCCACAACCACAACCACAATATCCGCAACCACAACAACCAATTTCGCAGCAACAAGCACAACTACAACAACAACAACAACAACAACAACAACAACAA---------------------------------------------------------------------------------------------------------------------------------------------------------------ATCCTTCAACAAATTCTGCAACAACAA---CTGATTCCATGCAGGGATGTCGTCTTG---CAACAACCCAATATAGCACATGCAAGCTCACAAGTATCGCAACAAAG---TTACCAACTGTTGCAACAATTATGTTGTCAGCAACTGTGGCAGACCCCCGAGCAGTCACGGTGCCAAGCCATCCACAATGTCATTCATGCTATTATTTTGCATCAACAACAACAACAACAACAACAACAACAACAACAACAACAACAAGAACAACAAGAACAAGAACAACAATAACAACAACAACAACAACAACAACAACAACAACAACAACAACAACAACAACAACAACAACAACAACAACAACAACAACAACAACCGTCGAGCCAGGTCTCCTACCAGCAGCCTCAGCAACAATATCCATCAGGCCAGGGCTTCTTCCAGCCATCTCAGCAAAACCCACAGGCCCAGGGCTTTGTCCAACCTCAGCAACTGCCGCAGTTCGAGGAAATAAGGAACCTAGCGCTGCAGACGCTACCAGCAATGTGCAATGTCTACATCCCTCCATATTGCTCGACCACCATTGCGCCATTTGGCATCTTCGGTACTAACTGAGAAGAGAAGAACTCTAGTACTAGATATATGAAACACCGTGTTCTTAGTCCATGNNNNNNNN-----------------------------------------------------------------------------------------------------------------------------------------------------------------------------------------------------------------------------------------------------------------------------------------------------------------------------------------------------------------------------------------------------------------------------------------------------------------------------------------------------------------------------------------------------------------------------------------------------------------------------------------------------------------------------------------------------------------------------------------------------------------------------------------------------------------------------------------------------------------------------------------------------------------------------------------------------------------------------------------------------------------------------------------------------------------------------------------------------------------------------------------------------------------------------------------------------------------------------------------------------------------------------------------------------------------------------------------------------------------------------------------------------------------------------------------------------------------------------------------------------------------------------------------------------------------------------------------------------------------------------------------------------------------------------------------------------------------------------------------------------------------------------------------------------------------------------------------------------------------------------------------------------------------------------------------------------------------------------------------------------------------------------------------------------------------------------------------------------------------------------------------------------------------------------------------------------------------------------------------------------------------------------------------------------------------------------------------------------------------------------------------------------------------------------------------------------------------------------------------------------------------------------------------------------------------------------------------------------------------
>Sequence 1025
---------------------------------------------------------------------------------------------------------------------------------------------------------------------------------------------------------------------------------------------------------------------------------------------------------------------------------------------------------------------------------------------------------------------------------------------------------------------------------------------------------------------------------------------------------------------------------------------------------------------------------------------------------------------------------------------------------------------------------------------------------------------------------------------------------------------------------------------------------------------------------------------------------------------------------------------------------------------------------------------------------------------------------------------------------------------------------------------------------------------------------------------------------------------------------------------------------------------------------------------------------------------------------------------------------------------------------------------------------------------------------------------------------------------------------------------------------------------------------------------------------------------------------------------------------------------------------------------------------------------------------------------------------------------------------------------------------------------------------------------------------------------------------------------------------------------------------------------------------------------------------------------------------------------------------------------------------------------------------------------------------------------------------------------------------------------------------------------------------------------------------------------------------------------------------------------------------------------------------------------------------------------------------------------------------------------------------------------------------------------------------------------------------------------------------------------------------------------------------------------------------------------------------------------------------------------------------------------------------------------------------------------------------------------------------------------------------------------------------------------------------------------------------------------------------------------------------------------------------------------------------------------------------------------------------------------------------------------------------------------------------------------------------------------------------------------------------------------------------------------------------------------------------------------------------------------------------------------------------------------------------------------------------------------------------------------------------------------------------------------------------------------------------------------------------------------------------------------------------------------------------------------------------------------------------------------------------------------------------------------------------------------------------------------------------------------------------------------------------------------------------------------------------------------------------------------------------------------------------------------------------------------------------------------------------------------------------
>Sequence 413
---------------------------------------------------------------------------------------------------------------------------------------------------------------------------------------------------------------------------------------------------------------------------------------------------------------------------------------------------------------------------------------------------------------------------------------------------------------------------------------------------------------------------------------------------------------------------------------------------------------------------------------------------------------------------------------------------------------------------------------------------------------------------------------------------------------------------------------------------------------------------------------------------------------------------------------------------------------------------------------------------------------------------------------------------------------------------------------------------------------------------------------------------------------------------------------------------------------------------------------------------------------------------------------------------------------------------------------------------------------------------------------------------------------------------------------------------------------------------------------------------------------------------------------------------------------------------------------------------------------------------------------------------------------------------------------------------------------------------------------------------------------------------------------------------------------------------------------------------------------------------------------------------------------------------------------------------------------------------------------------------------------------------------------------------------------------------------------------------------------------------------------------------------------------------------------------------------------------------------------------------------------------------------------------------------------------------------------------------------------------------------------------------------------------------------------------------------------------------------------------------------------------------------------------------------------------------------------------------------------------------------------------------------------------------------------------------------------------------------------------------------------------------------------------------------------------------------------------------------------------------------------------------------------------------------------------------------------------------------------------------------------------------------------------------------------------------------------------------------------------------------------------------------------------------------------------------------------------------------------------------------------------------------------------------------------------------------------------------------------------------------------------------------------------------------------------------------------------------------------------------------------------------------------------------------------------------------------------------------------------------------------------------------------------------------------------------------------------------------------------------------------------------------------------------------------------------------------------------------------------------------------------------------------------------------------------------------
>gi|380875515|gb|JF927616.1|_Triticum_urartu_clone_38_alpha_gliadin_pseudogene_complete_sequence
ATGAAGACCTTTCTCATCCTTTCCCTCCTTGCTATCGTGGAGACCACCGCCACAACTGCAGTTAGAGTTCCAGTGCCACAATTGCAGCCACAAAATCCATCTCAGCAACAGCCACAAGAGCAAGTTCCATTGGTA---CAACAACAAAAATTTCTAGGGCAGCAACAA------------------------CAATTTCCACCACAACAACCAGATCCACAGCCGCAACCATTTCCATCACAACAACCATATCTGCAGCTGCAACCATTTCCGCAGCCGCAACTACCATATTCGCAG------------------------------------------TCGCAACCATTTCGACCAGAACAACCATATCCACAACCGCAACCACAGTATTCGCAACCACAACAACCAATTTCGCAGCAACAATAACAACAACAACAACAA---------------------------------------------------------------------------------------------------------------------------------------------------------------------------------------ATCCTTCAACAAATTTTGCAACAACAA---CTGATTCCATGCATGGATGTTGTATTG---CAGCAACACAACATAGCGCATGGAAGTTCACAAGTTTTGGAACAAAGTACTTACCAGCTGTTGCAAGAATTGTGTTGTCAGCACCTATGGCAC------------------------------------------------ATTATTCTGCATCAACAACAAAAACAACAACAACAA---------------------------------------------------------------------------------------------------------------------------------CCATCGAGCCAGGTCTCCTTCCAATAGCCTCAGCAACATTATCCATCAGGCCAGGGCTCCTTCCCGCCATCTCAACAAAACCCACAGGCCCAGGGCTCTGTCCAGCCTCAACAACTGCCCCAGTTCGAGGAAATAAGGAACCTAGCGCTACGGACGCTACCTGCAATGTGCAATGTCTACATCCCTCCATATTGC------ACCATCACGCCATTTGGCATCGTCGGTACCAACTGAGAAGAGAA----------------------------------------------------------------------------------------------------------------------------------------------------------------------------------------------------------------------------------------------------------------------------------------------------------------------------------------------------------------------------------------------------------------------------------------------------------------------------------------------------------------------------------------------------------------------------------------------------------------------------------------------------------------------------------------------------------------------------------------------------------------------------------------------------------------------------------------------------------------------------------------------------------------------------------------------------------------------------------------------------------------------------------------------------------------------------------------------------------------------------------------------------------------------------------------------------------------------------------------------------------------------------------------------------------------------------------------------------------------------------------------------------------------------------------------------------------------------------------------------------------------------------------------------------------------------------------------------------------------------------------------------------------------------------------------------------------------------------------------------------------------------------------------------------------------------------------------------------------------------------------------------------------------------------------------------------------------------------------------------------------------------------------------------------------------------------------------------------------------------------------------------------------------------------------------------------------------------------------------------------------------------------------------------------------------------------------------------------------------------------------------------------------------------------------------------------------------------------------------------------------------------------------------------------------------------------------------------------------------------------------------------------------------------
>gi|380875511|gb|JF927612.1|_Triticum_urartu_clone_34_alpha_gliadin_pseudogene_complete_sequence
ATGAAGACCTTTCTCATCCTTTCCCTCCTTGCTATCGTGGAGACCACCGCCACAACTGCAGTTAGAGTTCCAGTGCCACAATTGCAGCCACAAAATCCATCTCAGCAACAGCCACAAGAGCAAGTTCCATTGGTA---CAACAACAAAAATTTCTAGGGCAGCAACAA------------------------CAATTTCCACCACAACAACCAGATCCACAGCCGCAACCATTTCCATCACAACAACCATATCTGCAGCTGCAACCATTTCCGCAGCCGCAACTACCATATTCGCAG------------------------------------------TCGCAACCATTTCGACCAGAACAACCATATCCACAACCGCAACCACAGTATTCGCAACCACAACAACCAATTTCGCAGCAACAATAACAACAACAACAACAA---------------------------------------------------------------------------------------------------------------------------------------------------------------------------------------ATCCTTCAACAAATTTTGCAACAACAA---CTGATTCCATGCATGGATGTTGTATTG---CAGCAACACAACATAGCGCATGGAAGTTCACAAGTTTTGGAACAAAGTACTTACCAGCTGTTGCAAGAATTGTGTTGTCAGCACCTATGGCAC------------------------------------------------ATTATTCTGCATCAACAACAAAAACAACAACAACAA---------------------------------------------------------------------------------------------------------------------------------CCATCGAGCCAGGTCTCCTTCCAATAGCCTCAGCAACATTATCCATCAGGCCAGGGCTCCTTCCCGCCATCTCAACAAAACCCACAGGCCCAGGGCTCTGTCCAGCCTCAACAACTGCCCCAGTTCGAGGAAATAAGGAACCTAGCGCTACGGACGCTACCTGCAATGTGCAATGTCTACATCCCTCCATATTGC------ACCATCACGCCATTTGGCATCTTCGGTACCAACTGAGAAGAGAA----------------------------------------------------------------------------------------------------------------------------------------------------------------------------------------------------------------------------------------------------------------------------------------------------------------------------------------------------------------------------------------------------------------------------------------------------------------------------------------------------------------------------------------------------------------------------------------------------------------------------------------------------------------------------------------------------------------------------------------------------------------------------------------------------------------------------------------------------------------------------------------------------------------------------------------------------------------------------------------------------------------------------------------------------------------------------------------------------------------------------------------------------------------------------------------------------------------------------------------------------------------------------------------------------------------------------------------------------------------------------------------------------------------------------------------------------------------------------------------------------------------------------------------------------------------------------------------------------------------------------------------------------------------------------------------------------------------------------------------------------------------------------------------------------------------------------------------------------------------------------------------------------------------------------------------------------------------------------------------------------------------------------------------------------------------------------------------------------------------------------------------------------------------------------------------------------------------------------------------------------------------------------------------------------------------------------------------------------------------------------------------------------------------------------------------------------------------------------------------------------------------------------------------------------------------------------------------------------------------------------------------------------------------------
>gi|380875507|gb|JF927608.1|_Triticum_urartu_clone_30_alpha_gliadin_pseudogene_complete_sequence
ATGAAGACCTTTCTCATCCTTTCCCTCCTTGCTATCGTGGAGACCACCGCCACAACTGCAGTTAGAGTTCCAGTGCCACAATTGCAGCCACAAAATCCATCTCAGCAACAGCCACAAGAGCAAGTTCCATTGGTA---CAACAACAAAAATTTCTAGGGCAGCAACAA------------------------CAATTTCCACCACAACAACCAGATCCACAGCCGCAACCATTTCCATCACAACAACCATATCTGCAGCTGCAACCATTTCCGCAGCCGCAACTACCATATTCGCAG------------------------------------------TCGCAACCATTTCGACCAGGACAACCATATCCACAACCGCAACCACAGTATTCGCAACCACAACAACCAATTTCGCAGCAACAATAACAACAACAACAACAA---------------------------------------------------------------------------------------------------------------------------------------------------------------------------------------ATCCTTCAACAATTTTTGCAACAACAA---CTGATTCCATGCATGGATGTTGTATTG---CAGCAACACGACATAGCGCATGGAAGTTCACAAGTTTTGCAACAAAGTACTAACCAGCTGTTGCAAGAATTGTGTTGTCAGCACCTATGGCAC------------------------------------------------ATTATTCTGCATCAACAACAAAAACAACAACAACAA---------------------------------------------------------------------------------------------------------------------------------CCATCGAGCCAGGTCTCCTTCCAATAGCCTCAGCAACATTATCCATCAGGCCAGGGTTCCTTCCCGCCATCTCAACAAAACCCACAGGCCCAGGGTTCTGTCCAGCCTCAACAACTGCCCCAGTTCGAGGAAATAAGGAACCTAGCGCTACAGACGCTACCTGCAATGTGCAATGTCTACATCCCTCCATATTGC------ACCATCACGCCATTTGGCATCTTCGGTACCAACTGAGAAGAGAA----------------------------------------------------------------------------------------------------------------------------------------------------------------------------------------------------------------------------------------------------------------------------------------------------------------------------------------------------------------------------------------------------------------------------------------------------------------------------------------------------------------------------------------------------------------------------------------------------------------------------------------------------------------------------------------------------------------------------------------------------------------------------------------------------------------------------------------------------------------------------------------------------------------------------------------------------------------------------------------------------------------------------------------------------------------------------------------------------------------------------------------------------------------------------------------------------------------------------------------------------------------------------------------------------------------------------------------------------------------------------------------------------------------------------------------------------------------------------------------------------------------------------------------------------------------------------------------------------------------------------------------------------------------------------------------------------------------------------------------------------------------------------------------------------------------------------------------------------------------------------------------------------------------------------------------------------------------------------------------------------------------------------------------------------------------------------------------------------------------------------------------------------------------------------------------------------------------------------------------------------------------------------------------------------------------------------------------------------------------------------------------------------------------------------------------------------------------------------------------------------------------------------------------------------------------------------------------------------------------------------------------------------------------------
>gi|380875503|gb|JF927604.1|_Triticum_urartu_clone_26_alpha_gliadin_pseudogene_complete_sequence
ATGAAGACCTTTCTCATCCTTTCCCTCCTTGCTATCGTGGAGACCACCGCCACAACTGCAGTTAGAGTTCCAGTGCCACAATTGCAGCCACAAAATCCATCTCAGCAACAGCCACAAGAGCAAGTTCCATTGGTA---CAACAACAAAAATTTCTAGGGCAGCAACAA------------------------CAATTTCCACCACAACAACCAGATCCACAGCCGCAACCATTTCCATCACAACAACCATATCTGCAGCTGCAACCATTTCCGCAGCCGCAACTACCATATTCGCAG------------------------------------------TCGCAACCATTTCGACCAGAACAACCATATCCACAACCGCAACCACAGTATTCGCAACCACAACAACCAATTTCGCAGCAACAATAACAACAACAACAACAA---------------------------------------------------------------------------------------------------------------------------------------------------------------------------------------ATCCTTCAACAAATTTTGCAACAACAA---CTGATTCCATGCATGGATGTTGTATTG---CAGCAACACAACATAGCGCATGGAAGTTCACAAGTTTTGGAACAAAGTACTTACCAGCTGTTGCAAGAATTGTGTTGTCAGCACCTATGGCAC------------------------------------------------ATTATTCTGCATCAACAACAAAAACAACAACAACAA---------------------------------------------------------------------------------------------------------------------------------CCATCGAGCCAGGTCTCCTTCCAATAGCCTCAGCAACATTATCCATCAGGCCAGGGCTCCTTCCCGCCATCTCAACAAAACCCACAGGCCCAGGGCTCTGTCCAGCCTCAACAACTGCCCCAGTTCGAGGAAATAAGGAACCTAGCGCTACGGACGCTACCTGCAATGTGCAATGTCTACATCCCTCCATATTGC------ACCATCACGCCATTTAGCATCTTCGGTACCAACTGAGAAGAGAA----------------------------------------------------------------------------------------------------------------------------------------------------------------------------------------------------------------------------------------------------------------------------------------------------------------------------------------------------------------------------------------------------------------------------------------------------------------------------------------------------------------------------------------------------------------------------------------------------------------------------------------------------------------------------------------------------------------------------------------------------------------------------------------------------------------------------------------------------------------------------------------------------------------------------------------------------------------------------------------------------------------------------------------------------------------------------------------------------------------------------------------------------------------------------------------------------------------------------------------------------------------------------------------------------------------------------------------------------------------------------------------------------------------------------------------------------------------------------------------------------------------------------------------------------------------------------------------------------------------------------------------------------------------------------------------------------------------------------------------------------------------------------------------------------------------------------------------------------------------------------------------------------------------------------------------------------------------------------------------------------------------------------------------------------------------------------------------------------------------------------------------------------------------------------------------------------------------------------------------------------------------------------------------------------------------------------------------------------------------------------------------------------------------------------------------------------------------------------------------------------------------------------------------------------------------------------------------------------------------------------------------------------------------------
>gi|380875502|gb|JF927603.1|_Triticum_urartu_clone_25_alpha_gliadin_pseudogene_complete_sequence
ATGAAGACCTTTCTCATCCTTTCCCCCCTTGCTATCGTGGCGACCACCGCCACAACTGCAGTTAGAGTTCCAGTGCCACAATTGCAGCCACAAAATCCATCTCAGCAACAGCCACAAGAGCAAGTTCCATTGGTA---CAACAACAAAAATTTCTAGGGCAGCAACAA------------------------CAATTTCCACCACAACAACCAGATCCACAGCCGCAACCATTTCCATCACAACAACCATATCTGCAGCTGCAACCATTTCCGCAGCCGCAACTACCATATTCGCAG------------------------------------------TCGCAACCATTTCGACCAGAACAACCATATCCACAACCGCAACCACAGTATTCGCAACCACAACAACCAATTTCGCAGCAACAATAACAACAACAACAACAA---------------------------------------------------------------------------------------------------------------------------------------------------------------------------------------ATCCTTCAACAAATTTTGCAACAACAA---CTGATTCCATGCATGGATGTTGTATTG---CAGCAACACAACATAGCGCATGGAAGTTCGCAAGTTTTGGAACAAAGTACTTACCAGCTGTTGCAAGAATTGTGTTGTCAGCACCTATGGCAC------------------------------------------------ATTATTCTGCATCAACAACAAAAACAACAACAACAA---------------------------------------------------------------------------------------------------------------------------------CCATCGAGCCAGGTCTCCTTCCAATAGCCTCAGCAACATTATCCATCAGGCCAGGGCTCCTACCCGCCATCTCAACAAAACCCACAGGCCCAGGGCTCTGTCCAGCCTCAACAACTGCCCCAGTTCGAGGAAATAAGGAACCTAGCGCTACGGACGCTACCTGCAATGTGCAATGTCTACATCCCTCCATATTGC------ACCATCACGCCATTTGGCATCTTCGGTACCAACTGAGAAGAGAA----------------------------------------------------------------------------------------------------------------------------------------------------------------------------------------------------------------------------------------------------------------------------------------------------------------------------------------------------------------------------------------------------------------------------------------------------------------------------------------------------------------------------------------------------------------------------------------------------------------------------------------------------------------------------------------------------------------------------------------------------------------------------------------------------------------------------------------------------------------------------------------------------------------------------------------------------------------------------------------------------------------------------------------------------------------------------------------------------------------------------------------------------------------------------------------------------------------------------------------------------------------------------------------------------------------------------------------------------------------------------------------------------------------------------------------------------------------------------------------------------------------------------------------------------------------------------------------------------------------------------------------------------------------------------------------------------------------------------------------------------------------------------------------------------------------------------------------------------------------------------------------------------------------------------------------------------------------------------------------------------------------------------------------------------------------------------------------------------------------------------------------------------------------------------------------------------------------------------------------------------------------------------------------------------------------------------------------------------------------------------------------------------------------------------------------------------------------------------------------------------------------------------------------------------------------------------------------------------------------------------------------------------------------------
>gi|380875498|gb|JF927599.1|_Triticum_urartu_clone_21_alpha_gliadin_pseudogene_complete_sequence
ATGAAGACCTTTCTCATCCTTTCCCTCCTTGCTATCGTGGAGACCACCGCCACAACTGCAGTTAGAGTTCCAGTGCCACAATTGCAGCCACAAAATCCATCTCAGCAACAGCCACAAGAGCAAGTTCCATTGGTA---CAACAACAAAAATTTCTAGGGCAGCAACAA------------------------CAATTTCCACCACAACAACCAGATCCACAGCCGCAACCATTTCCATCACAACAACCATATCTGCAGCTGCAACCATTTCCGCAGCCGCAACTACCATATTCGCAG------------------------------------------TCGCAACCATTTCGACCAGAACAACCATATCCACAACCGCAACCACAGTATTCGCAACCACAACAACCAATTTCGCAGCAACAATAACAACAACAACAACAA---------------------------------------------------------------------------------------------------------------------------------------------------------------------------------------ATCCTTCAACAAATTTTGCAACAACAG---CTGATTCCATGCATGGATGTTGTATTG---CAGCAACACAACATAGCGCATGGAAGTTCACAAGTTTTGGAACAAAGTACTTACCAGCTGTTGCAAGAATTGTGTTGTCAGCACCTATGGCAC------------------------------------------------ATTATTCTGCATCAACAACAAAAACAACAACAACAA---------------------------------------------------------------------------------------------------------------------------------CCATCGAGCCAGGCCTCCTTCCAATAGCCTCAGCAACATTATCCATCAGGCCAGGGCTCCTTCCCGCCATCTCAACAAAACCCACAGGCCCAGGGCTCTGTCCAGCCTCAACAACTGCCCCAGTTCGAGGAAATAAGGAACCTAGCGCTACGGACGCTACCTGCAATGTGCAATGTCTACATCCCTCCATATTGC------ACCATCACGCCATTTGGCATCTTCGGTACCAACTGAGAAGAGAA----------------------------------------------------------------------------------------------------------------------------------------------------------------------------------------------------------------------------------------------------------------------------------------------------------------------------------------------------------------------------------------------------------------------------------------------------------------------------------------------------------------------------------------------------------------------------------------------------------------------------------------------------------------------------------------------------------------------------------------------------------------------------------------------------------------------------------------------------------------------------------------------------------------------------------------------------------------------------------------------------------------------------------------------------------------------------------------------------------------------------------------------------------------------------------------------------------------------------------------------------------------------------------------------------------------------------------------------------------------------------------------------------------------------------------------------------------------------------------------------------------------------------------------------------------------------------------------------------------------------------------------------------------------------------------------------------------------------------------------------------------------------------------------------------------------------------------------------------------------------------------------------------------------------------------------------------------------------------------------------------------------------------------------------------------------------------------------------------------------------------------------------------------------------------------------------------------------------------------------------------------------------------------------------------------------------------------------------------------------------------------------------------------------------------------------------------------------------------------------------------------------------------------------------------------------------------------------------------------------------------------------------------------------------
>gi|380875496|gb|JF927597.1|_Triticum_urartu_clone_19_alpha_gliadin_pseudogene_complete_sequence
ATGAAGACCTTTCTCATCCTTTCCCTCCTTGCTATCGTGGAGACCACCGCCACAACTGCAGTTAGAGTTCCAGTGCCACAATTGCAGCCACAAAATCCATCTCAGCAACAGCCACAAGAGCAAGTTCCATTGGTA---CAACAACAAAAATTTCTAGGGCAGCAACAA------------------------CAATTTCCACCACAACAACCAGATCCACAGCCGCAACCATTTCCATCACAACAACCATATCTGCAGCTGCAACCATTTCCGCAGCCGCAACTACCATATTCGCAG------------------------------------------TCGCAACCATTTCGACCAGGACAACCATATCCACAACCGCAACCACAGTATTCGCAACCACAACAACCAATTTCGCAGCAACAATAACAACAACAACAACAA---------------------------------------------------------------------------------------------------------------------------------------------------------------------------------------ATCCTTCAACAATTTTTGCAACAACAA---CTGATTCCATGCATGGATGTTGTATTG---CAGCAACACAACATAGCGCATGGAAGTTCACAAGTTTTGCAACAAAGTACTTACCAGCTGTTGCAAGAATTGTGTTGTCAGCACCTATGGCAC------------------------------------------------ATTATTCTGCATCAACAACAAAAACAACAACAACAA---------------------------------------------------------------------------------------------------------------------------------CCATCGAGCCAGGTCTCCTTCCAATAGCCTCAGCAACACTATCCATCAGGCCAGGGTTCCTTCCCGCCATCTCAACAAAACCCACAGGCCCAGGGTTCTGTCCAGCCTCAACAACTGCCCCAGTTCGAGGAAATAAGGAACCTAGCGCTACAGACGCTACCTGCAGTGTGCAATGTCTACATCCCTCCATATTGC------ACCATCACGCCATTTGGCATCTTCGGTACCAACTGAGAAGAGAA----------------------------------------------------------------------------------------------------------------------------------------------------------------------------------------------------------------------------------------------------------------------------------------------------------------------------------------------------------------------------------------------------------------------------------------------------------------------------------------------------------------------------------------------------------------------------------------------------------------------------------------------------------------------------------------------------------------------------------------------------------------------------------------------------------------------------------------------------------------------------------------------------------------------------------------------------------------------------------------------------------------------------------------------------------------------------------------------------------------------------------------------------------------------------------------------------------------------------------------------------------------------------------------------------------------------------------------------------------------------------------------------------------------------------------------------------------------------------------------------------------------------------------------------------------------------------------------------------------------------------------------------------------------------------------------------------------------------------------------------------------------------------------------------------------------------------------------------------------------------------------------------------------------------------------------------------------------------------------------------------------------------------------------------------------------------------------------------------------------------------------------------------------------------------------------------------------------------------------------------------------------------------------------------------------------------------------------------------------------------------------------------------------------------------------------------------------------------------------------------------------------------------------------------------------------------------------------------------------------------------------------------------------------------
>gi|380875494|gb|JF927595.1|_Triticum_urartu_clone_17_alpha_gliadin_pseudogene_complete_sequence
ATGAAGACCTTTCTCATCCTTTCCCTCCTTGCTATCGTGGAGACCACCGCCACAACTGCAGTTAGAGTTCCAGTGCCACAATTGCAGCCACAAAATCCATCTCAGCAACAGCCACAAGAGCAAGTTCCATTGGTA---CAACAACAAAAATTTCTAGGGCAGCAACAA------------------------CAATTTCCACCACAACAACCAGATCCACAGCCGCAACCATTTCCATCACAACAACCATATCTGCAGCTGCAACCATTTCCGCAGCCGCAACTACCATATTCGCAG------------------------------------------TCGCAACCATTTCGACCAGAACAACCATATCCACAACCGCAACCACAGTATTCGCAACCACAACAACCAATTTCGCAGCAACAATAACAACAACAACAACAA---------------------------------------------------------------------------------------------------------------------------------------------------------------------------------------ATCCTTCAACAAATTTTGCAACAACAA---CTGATTCCATGCATGGATGTTGTATTG---CAGCAACACAACATAGCGCATGGAAGTTCACAAGTTTTGGAACGAAGTACTTACCAGCTGTTGCAAGAATTGTGTTGTCAGCACCTATGGCAC------------------------------------------------ATTATTCTGCATCAACAACAAAAACAACAACAACAA---------------------------------------------------------------------------------------------------------------------------------CCATCGAGCCAGGTCTCCTTCCAATAGTCTCAGCAACATTATCCATCAGGCCAGGGCTCCTTCCCGCCATCTCAACAAAACCCACAGGCCCAGGGCTCTGTCCAGCCTCAACAACTGCCCCAGTTCGAGGAAATAAGGAACCTAGCGCTACGGACGCTACCTGCAATGTGCAATGTCTACATCCCTCCATATTGC------ACCATCACGCCATTTGGCATCTTCGGTACCAACTGAGAAGAGAA----------------------------------------------------------------------------------------------------------------------------------------------------------------------------------------------------------------------------------------------------------------------------------------------------------------------------------------------------------------------------------------------------------------------------------------------------------------------------------------------------------------------------------------------------------------------------------------------------------------------------------------------------------------------------------------------------------------------------------------------------------------------------------------------------------------------------------------------------------------------------------------------------------------------------------------------------------------------------------------------------------------------------------------------------------------------------------------------------------------------------------------------------------------------------------------------------------------------------------------------------------------------------------------------------------------------------------------------------------------------------------------------------------------------------------------------------------------------------------------------------------------------------------------------------------------------------------------------------------------------------------------------------------------------------------------------------------------------------------------------------------------------------------------------------------------------------------------------------------------------------------------------------------------------------------------------------------------------------------------------------------------------------------------------------------------------------------------------------------------------------------------------------------------------------------------------------------------------------------------------------------------------------------------------------------------------------------------------------------------------------------------------------------------------------------------------------------------------------------------------------------------------------------------------------------------------------------------------------------------------------------------------------------------------
>gi|380875481|gb|JF927582.1|_Triticum_urartu_clone_4_alpha_gliadin_pseudogene_complete_sequence
ATGAAGACCTTTCTCATCCTTTCCCTCCTTGCTATCGTGGAGACCACCGCCACAACTGCAGTTAGAGTTCCAGTGCCACAATTGCAGCCACAAAATCCATCTCAGCAACAGCCACAAGAGCAAGTTCCATTGGTA---CAACAACAAAAATTTCTAGGGCAGCAACAA------------------------CAACTTCCACCACAACAACCAGATCCACAGCCGCAACCATTTCCATCACAACAACCATATCTGCAGCTGCAACCATTTCCGCAGCCGCAACTACCATATTCGCAG------------------------------------------TCGCAACCATTTCGACCAGAACAACCATATCCACAACCGCAACCACAGTATTCGCAACCACAACAACCAATTTCGCAGCAACAATAACAACAACAACAACAA---------------------------------------------------------------------------------------------------------------------------------------------------------------------------------------ATCCTTCAACAAATTTTGCAACAACAA---CTGATTCCATGCATGGATGTTGTATTG---CAGCAACACAACATAGCGCATGGAAGTTCACAAGTTTTGCAACAAAGTACTTACCAGCTGTTGCAAGAATTGTGTTGTCAGCACCTATGGCAC------------------------------------------------ATTATTCTGCATCAACAACAAAAACAACAACAACAA---------------------------------------------------------------------------------------------------------------------------------CCATCGAGCCAGGTCTCCTTCCAATAGCCTCAGCAACATTATCCATCAGGCCAGGGCTCCTTCCCGCCATCTCAACAAAACCCACAGGCCCAGGGCTCTGTCCAGCCTCAACAACTGCCCCAGTTCGAGGAAATAAGGAACCTAGCGCTACGGACGCTACCTGCAATGTGCAATGTCTACATCCCTCCATATTGC------ACCATCACGCCATTTGGCATCTTCGGTACCAACTGAGAAGAGAA----------------------------------------------------------------------------------------------------------------------------------------------------------------------------------------------------------------------------------------------------------------------------------------------------------------------------------------------------------------------------------------------------------------------------------------------------------------------------------------------------------------------------------------------------------------------------------------------------------------------------------------------------------------------------------------------------------------------------------------------------------------------------------------------------------------------------------------------------------------------------------------------------------------------------------------------------------------------------------------------------------------------------------------------------------------------------------------------------------------------------------------------------------------------------------------------------------------------------------------------------------------------------------------------------------------------------------------------------------------------------------------------------------------------------------------------------------------------------------------------------------------------------------------------------------------------------------------------------------------------------------------------------------------------------------------------------------------------------------------------------------------------------------------------------------------------------------------------------------------------------------------------------------------------------------------------------------------------------------------------------------------------------------------------------------------------------------------------------------------------------------------------------------------------------------------------------------------------------------------------------------------------------------------------------------------------------------------------------------------------------------------------------------------------------------------------------------------------------------------------------------------------------------------------------------------------------------------------------------------------------------------------------------------------
>gi|380875480|gb|JF927581.1|_Triticum_urartu_clone_3_alpha_gliadin_pseudogene_complete_sequence
ATGAAGACCTTTCTCATCCTTTCCCTCCTTGCTATCGTGGAGACCACCGCCACAACTGCAGTTAGAGTTCCAGTGCCACAATTGCAGCCACAAAATCCATCTCAGCAACAGCCACAAGAGCAAGTTCCATTGGTA---CAACAACAAAAATTTCTAGGGCAGCAACAA------------------------CAATTTCCACCACAACAACCAGATCCACAGCCGCAACCATTTCCATCACAACAACCATATCTGCAGCTGCAACCATTTCCGCAGCCGCAACTACCATATTCGCAG------------------------------------------TCGCAACCATTTCGACCAGAACAACCATATCCACAACCGCAACCACAGTATTCGCAACCACAACAACCAATTTCGCAGCAACAATAACAACAACAACAACAA---------------------------------------------------------------------------------------------------------------------------------------------------------------------------------------ATCCTTCAACAAATTTTGCAACAACAA---CTGATTCCATGCATGGATGTTGTATTG---CAGCAACACAACATAGCGCATGGAAGTTCACAAGTTTTGCAACAAAGTACTTACCAGCTGTTGCAAGAATTGTGTTGTCAGCACCTATGGCAC------------------------------------------------ATTATTCTGCATCAACAACAAAAACAACAACAACAA---------------------------------------------------------------------------------------------------------------------------------CCATCGAGCCAGGTCTCCTTCCAATAGCCTCAGCAACATTATCCATCAGGCCAGGGCTCCTTCCCGCCATCTCAACAAAACCCACAGGCCCAGGGCTCTGTCCAGCCTCAACAACTGCCCCAGTTCGAGGAAATAAGGAACCTAGCGCTACGGACGCTACCTGCAATGTGCAATGTCTACATCCCTCCGTATTGC------ACCATCACGCCATTTGGCATCTTGGGTACCAACTGAGAAGAGAA----------------------------------------------------------------------------------------------------------------------------------------------------------------------------------------------------------------------------------------------------------------------------------------------------------------------------------------------------------------------------------------------------------------------------------------------------------------------------------------------------------------------------------------------------------------------------------------------------------------------------------------------------------------------------------------------------------------------------------------------------------------------------------------------------------------------------------------------------------------------------------------------------------------------------------------------------------------------------------------------------------------------------------------------------------------------------------------------------------------------------------------------------------------------------------------------------------------------------------------------------------------------------------------------------------------------------------------------------------------------------------------------------------------------------------------------------------------------------------------------------------------------------------------------------------------------------------------------------------------------------------------------------------------------------------------------------------------------------------------------------------------------------------------------------------------------------------------------------------------------------------------------------------------------------------------------------------------------------------------------------------------------------------------------------------------------------------------------------------------------------------------------------------------------------------------------------------------------------------------------------------------------------------------------------------------------------------------------------------------------------------------------------------------------------------------------------------------------------------------------------------------------------------------------------------------------------------------------------------------------------------------------------------------------
>gi|380875500|gb|JF927601.1|_Triticum_urartu_clone_23_alpha_gliadin_pseudogene_complete_sequence
ATGAAGACCTTTCTCATCCTTTCCCTCCTTGCTATCGTGGAGACCACCGCCACAACTGCAGTTAGAGTTCCAGTGCCACAATTGCAGCCACAAAATCCATCTCAGCAACAGCCACAAGAGCAAGTTCCATTGGTA---CAACAACAAAAATTTCTAGGGCAGCAACAA------------------------CAATTTCCACCACAACAACCAGATCCACAGCCGCAACCATTTCCATCACAACAACCATATCTGCAGCTGCAACCATTTCCGCAGCCGCAACTACCCTATTCGCAG------------------------------------------TCGCAACCATTTCGACCAGGACAACCATATCCACAACCGCAACCTCAGTATTCGCAACCACAACAACCAATTTCGCAGCAACAATAACAACAACAACAACAA---------------------------------------------------------------------------------------------------------------------------------------------------------------------------------------ATCCTTCAACAATTTTTGCAACAACAA---CTGATTCCATGCATGGATGTTGTATTG---CAGCAACACAACATAGCGCATGGAAGTTCACAAGTTTTGCAACAAAGTACTTACCAGCTGTTGCAAGAATTGTGTTGTCAGCACCTATGGCAC------------------------------------------------ATTATTCTGCATCAACAACAAAAACAACAACAACAA---------------------------------------------------------------------------------------------------------------------------------CCATCGAGCCAGGTCTCCTTCCAATAGCCTCAGCAACATTATCCATCAGGCCAGGGTTCCTTCCCGCCATCTCAACAAAACCCACAGGCCCAGGGCTCTGTCCAGCCTCAACAACTGCCCCAGTTCGAGGAAATAAGGAACCTAGCGCTACAGACGCTACCTGCAATTTGCAATGTCTACATCCCTCCATATTGC------ACCATCACGCCATTTGTCATCTTCGGTACCAACTGAGAAGAGAA----------------------------------------------------------------------------------------------------------------------------------------------------------------------------------------------------------------------------------------------------------------------------------------------------------------------------------------------------------------------------------------------------------------------------------------------------------------------------------------------------------------------------------------------------------------------------------------------------------------------------------------------------------------------------------------------------------------------------------------------------------------------------------------------------------------------------------------------------------------------------------------------------------------------------------------------------------------------------------------------------------------------------------------------------------------------------------------------------------------------------------------------------------------------------------------------------------------------------------------------------------------------------------------------------------------------------------------------------------------------------------------------------------------------------------------------------------------------------------------------------------------------------------------------------------------------------------------------------------------------------------------------------------------------------------------------------------------------------------------------------------------------------------------------------------------------------------------------------------------------------------------------------------------------------------------------------------------------------------------------------------------------------------------------------------------------------------------------------------------------------------------------------------------------------------------------------------------------------------------------------------------------------------------------------------------------------------------------------------------------------------------------------------------------------------------------------------------------------------------------------------------------------------------------------------------------------------------------------------------------------------------------------------------------
>gi|380875490|gb|JF927591.1|_Triticum_urartu_clone_13_alpha_gliadin_pseudogene_complete_sequence
ATGAAGACCTTTCTCATCCTTTCCCTCCTTGCTATCGTGGAGACCACCGCCACAACTGCAGTTAGAGTTCCAGTGCCACAATTGCAGCCACAAAATCCATCTCAGCAACAGCCACAAGAGCAAGTTCCATTGGTA---CAACAACAAAAATTTCTAGGGCAGCAACAA------------------------CAATTTCCACCACAACAACCAGATCCACAGCCGCAACCATTTCCATCACAACAACCATATCTGCAGCTGCAACCATTTCCGCAGCCGCAACTACCATATTCGCAG------------------------------------------TCGCAACCATTTCGACCAGGACAACCATATCCACAACCGCAACCACAGTATTCGCAACCACAACAACCAATTTCGCAGCAACAATAACAACAACAACAACAA---------------------------------------------------------------------------------------------------------------------------------------------------------------------------------------ATCCTTCAACAATTTTTGCAACAACAA---CTGATTCCATGCATGGATGTTGTATTG---CAGCAACACAACATAGCGCATGGAAGTTCACAAGTTTTGCAACAAAGTACTTACCAGCTGTTGCAAGAATTGTGTTGTCAGCACCTATGGCAC------------------------------------------------ATTATTCTGCATCAACAACAAAAACAACAACAACAA---------------------------------------------------------------------------------------------------------------------------------CCATCGAGCCAGGTCTCCTTCCAATAGCCTCAGCAACATTATCCATCAGGCCAGGGTTCCTTCCCGCCATCTCAACAAAACCCACAGGCCCAGGGTTCTGTCCAGCCTCAACAACTGCCCCAGTTCGAGGAAATAAGGAACCTAGCGCTACAGACGCTACCTGCAATGTGCAATGTCTACATCCCTCCATATTGC------ACCATCACGCCATTTGGCATCTTCGGTACCAACTGAGAAGAGAA----------------------------------------------------------------------------------------------------------------------------------------------------------------------------------------------------------------------------------------------------------------------------------------------------------------------------------------------------------------------------------------------------------------------------------------------------------------------------------------------------------------------------------------------------------------------------------------------------------------------------------------------------------------------------------------------------------------------------------------------------------------------------------------------------------------------------------------------------------------------------------------------------------------------------------------------------------------------------------------------------------------------------------------------------------------------------------------------------------------------------------------------------------------------------------------------------------------------------------------------------------------------------------------------------------------------------------------------------------------------------------------------------------------------------------------------------------------------------------------------------------------------------------------------------------------------------------------------------------------------------------------------------------------------------------------------------------------------------------------------------------------------------------------------------------------------------------------------------------------------------------------------------------------------------------------------------------------------------------------------------------------------------------------------------------------------------------------------------------------------------------------------------------------------------------------------------------------------------------------------------------------------------------------------------------------------------------------------------------------------------------------------------------------------------------------------------------------------------------------------------------------------------------------------------------------------------------------------------------------------------------------------------------------------
>gi|380875484|gb|JF927585.1|_Triticum_urartu_clone_7_alpha_gliadin_pseudogene_complete_sequence
ATGAAGACCTTTCTCATCCTTGCCCTCCTTGCTGTCGTGGTGACCACCGCCACAACTGCAGTTAGAGTTCCAGTGCCACAATTGCAGCCACAAAATCCATCTCAGCAACAGCCACAAGAGCAAGTTCCATTGGTA---CAACAACAACAATTTCTAGGGCAGCAACAA------------------------CCATTTCCACCACAACAACCATCTCCACAGCCGCAACCATTTCCATCACAACAACCATATCTACAGCTGCAACCATTTCCGAAGCCGCAACTACCATATTCGCAG------------------------------------------TCGCAACCATTTCGACCAGAACAACCATATCCACAACCGCAACCACAGTATTCGCAACCACAACAACCAATTTCGCAGCAACAATAACAACAACAACAACAA---------------------------------------------------------------------------------------------------------------------------------------------------------------------------------------ATCCTTCAACAAATTTTGCAACAACAA---CTGATTCCATGCATGGATGTTGTATTG---CAGCAACACAACATAGCGCATGGAAGTTCACAAGTTTTGCAACAAAGTACTTACCAGCTGTTGCAAGAATTGTGTTGTCAGCACCTATGGCAC------------------------------------------------ATTATTCTGCATCAACAACAACAACAA------------------------------------------------------------------------------------------------------------------------------------------CCATCGAGCCAGGTCTCCTTCCAATAGCCTCAGCAACATTATCCATCAGGCCAGGGTTCCTTCCCGCCATCTCAACAAGACCCACAGGCCCAGGGCTCTGTCCAGCCTCAACAACTGCCCCAGTTCGAGGAAATAAGGAACCTAGCGCTACAGACGCTACCTGCAATGTGCAATGTCTACATCCCTCCATATTGC------ACCATCGCGCCATTTGGCATCTTCGGTACTAACTGAGAAGAGAA----------------------------------------------------------------------------------------------------------------------------------------------------------------------------------------------------------------------------------------------------------------------------------------------------------------------------------------------------------------------------------------------------------------------------------------------------------------------------------------------------------------------------------------------------------------------------------------------------------------------------------------------------------------------------------------------------------------------------------------------------------------------------------------------------------------------------------------------------------------------------------------------------------------------------------------------------------------------------------------------------------------------------------------------------------------------------------------------------------------------------------------------------------------------------------------------------------------------------------------------------------------------------------------------------------------------------------------------------------------------------------------------------------------------------------------------------------------------------------------------------------------------------------------------------------------------------------------------------------------------------------------------------------------------------------------------------------------------------------------------------------------------------------------------------------------------------------------------------------------------------------------------------------------------------------------------------------------------------------------------------------------------------------------------------------------------------------------------------------------------------------------------------------------------------------------------------------------------------------------------------------------------------------------------------------------------------------------------------------------------------------------------------------------------------------------------------------------------------------------------------------------------------------------------------------------------------------------------------------------------------------------------------------------------
>gi|380875489|gb|JF927590.1|_Triticum_urartu_clone_12_alpha_gliadin_pseudogene_complete_sequence
ATGAAGACCTTTCTCATCCTTGCCCTCCTTGCTATCGTGGCGACCACCGCCACAACTGCAGTTAGAGTTCCAGTGCCACAATTGCAGCCACAAAATCCATCTCAGCAACAGCCACAAGAGCAAGTTCCATTGGTA---CAACAACAACAATTTCTAGGGCAGCAACAA------------------------CCATTTCCACCACAACAACCATATCCACAGCCGCAACCATTTCCATCACAACAACCATATCTACAGCTGCAACTATTTCCGCAGCCGCAACAACCATATTCACAG------------------------------------------CCGCAACCATTTCGACCAGGACAACCATATCCACAACCGCAACCACAGTATTCGCAACCACAACAACCAATTTCGCAGCAACAATAACAACAACAACAACAA---------------------------------------------------------------------------------------------------------------------------------------------------------------------------------------ATCCTTCAACAATTTTTGCAACAACAA---CTGATTCCATGCATGGATGTTGTATTG---CAGCAACACAACATAGCGCATGGAAGTTCACAAGTTTTGCAACAAAGTACTTACCAGCTGTTGCAAGAATTGTGTTGTCAGCACCTATGGCAC------------------------------------------------ATTATTCTGCATCAACAACAAAAACAACAACAACAA---------------------------------------------------------------------------------------------------------------------------------CCATCGAGCCAGGTCTCCTTCCAATAGCCTCAGCAACATTATCCATCAGGCCAGGGTTCCTTCCCGCCATCTCAACAAAACCCACAGGCCCAGGGTTCTGTCCAGCCTCAACAACTGCCCCAGTTCGAGGAAATAAGGAACCTAGCGCTACAGACGCTACCTGCAATGTGCAATGTCTACATCCCTCCATATTGC------ACCATCACGCCATTTGGCATCTTCGGTACCAACTGAGAAGAGAA----------------------------------------------------------------------------------------------------------------------------------------------------------------------------------------------------------------------------------------------------------------------------------------------------------------------------------------------------------------------------------------------------------------------------------------------------------------------------------------------------------------------------------------------------------------------------------------------------------------------------------------------------------------------------------------------------------------------------------------------------------------------------------------------------------------------------------------------------------------------------------------------------------------------------------------------------------------------------------------------------------------------------------------------------------------------------------------------------------------------------------------------------------------------------------------------------------------------------------------------------------------------------------------------------------------------------------------------------------------------------------------------------------------------------------------------------------------------------------------------------------------------------------------------------------------------------------------------------------------------------------------------------------------------------------------------------------------------------------------------------------------------------------------------------------------------------------------------------------------------------------------------------------------------------------------------------------------------------------------------------------------------------------------------------------------------------------------------------------------------------------------------------------------------------------------------------------------------------------------------------------------------------------------------------------------------------------------------------------------------------------------------------------------------------------------------------------------------------------------------------------------------------------------------------------------------------------------------------------------------------------------------------------------------
>gi|380875517|gb|JF927618.1|_Triticum_urartu_clone_40_alpha_gliadin_pseudogene_complete_sequence
ATGAAGACCTTTCTCATCCTTGCCCTCCTTGCTATCGTGGCGACCACCGCCACAACTGCAGTTAGAGTTCCAGTGCCACAATTGCAGCCACAAAATCCATCTCAGCAACAGCCACAAGAGCAAGTTCCATTGGTA---CAACAACAACAATTTCTAGGGCAGCAACAA------------------------CCATTTCCACCACAACAACCATATCCAGAGCCGCAACCATTTCCATCACAACAACCATATCTGCAGCTGCAACCATTTCCGCAGCCGCAACTACCATATTCGCAG------------------------------------------TCGCAACCATTTCGACCGGAACAACCATATCCACAACCGCAACCACAGTATTCGCAACCACAACAACCAATTTCGCAGCAACAATAACAACAACAACAACAA---------------------------------------------------------------------------------------------------------------------------------------------------------------------------------------ATCCTTCAACAAATTTTGCAACAACAA---CTGATTCCATGCATGGATGTTGTATTG---CAGCAACACAACATAGCGCATGGAAGTTCACAAGTTTTGGAACAAAGTACTTACCAGCTGTTGCAAGAATTGTGTTGTCAGCACCTATGGCAC------------------------------------------------ATTATTCTGCATCAACAACAAAAACAACAACAACAA---------------------------------------------------------------------------------------------------------------------------------CCATCGAGCCAGGTCTCCTTCCAATAGCCTCAGCAACATTATCCATCAGGCCAGGGCTCCTTCCCGCCATCTCAACAAAACCCACAGGCCCAGGGCTCTGTCCAGCCTCAACAACTGCCCCAGTTCGAGGAAATAAGGAACCTAGCGCTACGGACGCTACCTGCAATGTGCAATGTCTACATCCCTCCATATTGC------ACCATCACGCCATTTGGCATCTTCGGTACCAACTGAGAAGAGAA----------------------------------------------------------------------------------------------------------------------------------------------------------------------------------------------------------------------------------------------------------------------------------------------------------------------------------------------------------------------------------------------------------------------------------------------------------------------------------------------------------------------------------------------------------------------------------------------------------------------------------------------------------------------------------------------------------------------------------------------------------------------------------------------------------------------------------------------------------------------------------------------------------------------------------------------------------------------------------------------------------------------------------------------------------------------------------------------------------------------------------------------------------------------------------------------------------------------------------------------------------------------------------------------------------------------------------------------------------------------------------------------------------------------------------------------------------------------------------------------------------------------------------------------------------------------------------------------------------------------------------------------------------------------------------------------------------------------------------------------------------------------------------------------------------------------------------------------------------------------------------------------------------------------------------------------------------------------------------------------------------------------------------------------------------------------------------------------------------------------------------------------------------------------------------------------------------------------------------------------------------------------------------------------------------------------------------------------------------------------------------------------------------------------------------------------------------------------------------------------------------------------------------------------------------------------------------------------------------------------------------------------------------------------
>gi|380875479|gb|JF927580.1|_Triticum_urartu_clone_2_alpha_gliadin_pseudogene_complete_sequence
ATGAAGACCTTTCTCATCCTTTCCCTCCTTGCTATCGTGGAGACCACCGCCACAACTGCAGTTAGAGTTCCAGTGCCACAATTGCAGCCACAAAATCCATCTCAGCAACAGCCACAAGAGCAAGTTCCATTGGTA---CAACAACAAAAATTTCTAGGGCAGCAACAA------------------------CAATTTCCACCACAACAACCAGATCCACAGCCGCAACCATTTCCATCACAACAACCATATCTGCAGCTGCAACCATTTCCGCAGCCGCAACTACCATATTCGCAG------------------------------------------TCACAACCATTTCGACCAGAACAACCATATCCACAACCGCAACCACAGTATTCGCAACCACAACAACCAATTTCGCAGCAACAATAACAACAACAACAACAA---------------------------------------------------------------------------------------------------------------------------------------------------------------------------------------ATCCTTCAACAAATTTTGCAACAACAG---CTGATTCCATGCATGGATGTTGTATTG---CAGCAACACAACATAGCGCATGGAAGTTCACAAGTTTTGCAACAAAGTACTTACCAGCTGTTGCAAGAATTGTGTTGTCAGCACCTATGGCAC------------------------------------------------ATTATTCTGCATCAACAACAACAACAA------------------------------------------------------------------------------------------------------------------------------------------CCATCGAGCCAGGTCTCCTTCCAATAGCCTCAGCAACATTATCCACCAGGCCAGGGTTCCTTCCCGCCATCTCAACAAAACCCACAGGCCCAGGGCTCTGTCCAGCCTCAACAACTGCCCCAGTTCGAGGAAATAAGGAACCTAGCGCTACAGACGCTACCTGCAATGTGCAATGTCTACATCCCTCCATATTGC------ACCATCATGCCATTTGGCATCTTCGGTACCAACTGAGAAGAGAA----------------------------------------------------------------------------------------------------------------------------------------------------------------------------------------------------------------------------------------------------------------------------------------------------------------------------------------------------------------------------------------------------------------------------------------------------------------------------------------------------------------------------------------------------------------------------------------------------------------------------------------------------------------------------------------------------------------------------------------------------------------------------------------------------------------------------------------------------------------------------------------------------------------------------------------------------------------------------------------------------------------------------------------------------------------------------------------------------------------------------------------------------------------------------------------------------------------------------------------------------------------------------------------------------------------------------------------------------------------------------------------------------------------------------------------------------------------------------------------------------------------------------------------------------------------------------------------------------------------------------------------------------------------------------------------------------------------------------------------------------------------------------------------------------------------------------------------------------------------------------------------------------------------------------------------------------------------------------------------------------------------------------------------------------------------------------------------------------------------------------------------------------------------------------------------------------------------------------------------------------------------------------------------------------------------------------------------------------------------------------------------------------------------------------------------------------------------------------------------------------------------------------------------------------------------------------------------------------------------------------------------------------------------------
>gi|380875491|gb|JF927592.1|_Triticum_urartu_clone_14_alpha_gliadin_pseudogene_complete_sequence
ATGAAGACCTTTCTCATCCTTTCCCTCCTTGCTATCGTGGAGACCACCGCCACAACTGCAGTTAGAGTTCCAGTGCCACAATTGCAGCCACAAAATCCATCTCAACAACAGCCACAAGAGCAAGTTCCATTGGTA---CAACAACAAAAATTTCTAGGGCAGCAACAA------------------------CAATTTCCACCACAACAACCAGATCCACAGCCGCAACCATTTCCATCACAACAACCATATCTGCAGCTGCAACCATTTCCGCAGCCGCAACTACCATATTCGCAG------------------------------------------TCGCAACCATTTCGACCAGGACAACCATATCCACAACCGCAACCACAGTATTCGCAACCACAACAACCAATTTCGCAGCAACAATAACAACAACAACAACAA---------------------------------------------------------------------------------------------------------------------------------------------------------------------------------------ATCCTTCAACAATTTTTGCAACAACAA---CTGATTCCATGCATGGATGTTGTATTG---CAGCAACACAACATAGCGCATGGAAGTTCACAAGTTTTGCAACAAAGTACTTACCAGCTGTTGCAAGAATTGTGTTGTCAGCACCTATGGCAC------------------------------------------------ATTATTCTGCATCAACAACAAAAACAACAACAACAA---------------------------------------------------------------------------------------------------------------------------------CCATCGAGCCAGGTCTCCTTCCAATAGCCTCAGCAACATTATCCATCAGGCCAGGGTTCCTTCCCGCCATCTCGACAAAACCCACAGGCCCAGGGTTCTGTCCAGCCTCAACAACTGCCCCAGTTCGAGGAAATAAGGAACCTAGCGCTACAGACGCTACCTGCAATGTGCAATGTCTACATCCCTCCATATTGC------ACCATCACGCCATTTGGCATCTTCGGTACCAACTGAGAAGAGAA----------------------------------------------------------------------------------------------------------------------------------------------------------------------------------------------------------------------------------------------------------------------------------------------------------------------------------------------------------------------------------------------------------------------------------------------------------------------------------------------------------------------------------------------------------------------------------------------------------------------------------------------------------------------------------------------------------------------------------------------------------------------------------------------------------------------------------------------------------------------------------------------------------------------------------------------------------------------------------------------------------------------------------------------------------------------------------------------------------------------------------------------------------------------------------------------------------------------------------------------------------------------------------------------------------------------------------------------------------------------------------------------------------------------------------------------------------------------------------------------------------------------------------------------------------------------------------------------------------------------------------------------------------------------------------------------------------------------------------------------------------------------------------------------------------------------------------------------------------------------------------------------------------------------------------------------------------------------------------------------------------------------------------------------------------------------------------------------------------------------------------------------------------------------------------------------------------------------------------------------------------------------------------------------------------------------------------------------------------------------------------------------------------------------------------------------------------------------------------------------------------------------------------------------------------------------------------------------------------------------------------------------------------------------
>gi|89147782|gb|DQ401696.1|_Triticum_urartu_clone_Gli-u1_alpha-gliadin_gene_complete_cds
ATGAAGACCTTTCTCATCCTTGCCCTCCTTGCTATCGTGGCGACCACCGCCACAATTGCAGTTAGAGTTCCAGTGCCTCAATTGCAGCCACAAAATCCATCTCAGCAACAGCCACAAGAGCAAGTTCCATTGGTA---CAACAACAA---TTTCTAGGGCAGCAACAA------------------------CCATTTCCACCACAACAACCATATCCACAGCCGCAACCATTTCCATCACAACAACCATATCTGCAGCTGCAACCATTTCCGCAGCCGCAACTACCATATTCGCAG------------------------------------------CCACAACCATTTCGACCACAACAACCATATCCACAACCGCAACCACAGTATTCGCAACCACAACAACCAATTTCACAGCAGCAGCAGCAACAACAACAACAACAACAACAACAACAACAACAACAACAACAACAACAACAAAAGCAA------------------------------------------------------------------------------------------------------------------------------------------ATCCTTCAACAAATTTTGCAACAACAA---CTGATTCCATGCATGGATGTTGTATTG---CAGCAACACAACATAGCGCATGGAAGATCACAAGTTTTGCAACAAAGTACTTACCAGCTGTTGCAAGAATTGTGTTGTCAGCACCTATGGCAGATCCCTGAGCAGTCGCAGTGTCAGGCCATCCAAAATGTTGTTCATGCTATTATTCTGCATCAACAACAAAAACAACAACAACAA---------------------------------------------------------------------------------------------------------------------------------CCATCGAGCCAGGTGTCCTTCCAAGAGCCTCTGCAACAATATCCATTAGGCCAGGGCTCCTTCCGGCCATCTCAGCAAAACCCACAGGACCAGGGCTCTGTCCAGCCTCAACAACTGCCCCAGTTCGAGGAAATAAGGAACCTAGCGCTACAGATGCTACCTGCAATGTGCAATGTCTACATCCCTCCATATTGC------ACAATCGCGCCATTTGGCATCTTCGGTACCAACTGA------------------------------------------------------------------------------------------------------------------------------------------------------------------------------------------------------------------------------------------------------------------------------------------------------------------------------------------------------------------------------------------------------------------------------------------------------------------------------------------------------------------------------------------------------------------------------------------------------------------------------------------------------------------------------------------------------------------------------------------------------------------------------------------------------------------------------------------------------------------------------------------------------------------------------------------------------------------------------------------------------------------------------------------------------------------------------------------------------------------------------------------------------------------------------------------------------------------------------------------------------------------------------------------------------------------------------------------------------------------------------------------------------------------------------------------------------------------------------------------------------------------------------------------------------------------------------------------------------------------------------------------------------------------------------------------------------------------------------------------------------------------------------------------------------------------------------------------------------------------------------------------------------------------------------------------------------------------------------------------------------------------------------------------------------------------------------------------------------------------------------------------------------------------------------------------------------------------------------------------------------------------------------------------------------------------------------------------------------------------------------------------------------------------------------------------------------------------------------------------------------------------------------------------------------------------------------------------------------------------------------------------------------------------------------
>gi|380875482|gb|JF927583.1|_Triticum_urartu_clone_5_alpha_gliadin_pseudogene_complete_sequence
ATGAAGACCTTTCTCATCCTTTCCCTCCTTGCTATCGAGGAGACCACCGCCGCAACTGCAGTTAGAGTTCCAGTGCCACGATTGCAGCCACAAAATCCATCTCAGCAACAGCCACAAGAGCAAGTTCCATTGGTA---CAACAACAACAATTTCTAGGGCAGCAACAA------------------------CAATTTCCAACACAACAACCATATCCGCAGCCGCAACCATTTCCATCACAACAACCATATCTGCATCTGCAACCATTTTCGCAGCCGCCACTACCCATATTCGCAG-----------------------------------------CCGCAACAATTTCGACCACAACAACCATATCCACAACCGCAACCACAGTATTCGCAACCACAACAACCAATTTCGCATCAGCAGCAGCAGCAGCAACAACAACAACAACAACAACAACAATGACAAAAACAA---------------------------------------------------------------------------------------------------------------------------------------------------------ATCCTTCAACAAATTTTGCAACAACAA---TTGATTCCATGCATGGATGTTGTATTG---CAGCAACACAACATAGCGCATGGAAGCTCACAAGTTTCGCAATAAAGTACTTACCAGTTGTTGCAAGGATTGTGTTGTCAGCACCTATGGCAGATCCCTGAGCAGTCGCAGTGCCAAGCCATCCACAATGTTGTACATGCTATTATTCTGCATCAACAACAAAAACAACAACAACAA---------------------------------------------------------------------------------------------------------------------------------CCATCGAGCCAGGTCTCCTTCCAACAGCCTCAGCAACAATATCCATCAGGCCAGGGCTCCTTCCGGCCATCTCAGCAAAACCCACAGGCCCAAGGCTCTGTCCAGCCTCAACAACTGCCCCAGCTCGAGGAAATAAGGAACCTAGCGCTACAGACACTACCTGCAATGTGCAATGTCTACATCCCTCCATATTGC------ACCATCGCGCCATTTGGCATCTTCGGTACCAACTGAGAAGAGAA----------------------------------------------------------------------------------------------------------------------------------------------------------------------------------------------------------------------------------------------------------------------------------------------------------------------------------------------------------------------------------------------------------------------------------------------------------------------------------------------------------------------------------------------------------------------------------------------------------------------------------------------------------------------------------------------------------------------------------------------------------------------------------------------------------------------------------------------------------------------------------------------------------------------------------------------------------------------------------------------------------------------------------------------------------------------------------------------------------------------------------------------------------------------------------------------------------------------------------------------------------------------------------------------------------------------------------------------------------------------------------------------------------------------------------------------------------------------------------------------------------------------------------------------------------------------------------------------------------------------------------------------------------------------------------------------------------------------------------------------------------------------------------------------------------------------------------------------------------------------------------------------------------------------------------------------------------------------------------------------------------------------------------------------------------------------------------------------------------------------------------------------------------------------------------------------------------------------------------------------------------------------------------------------------------------------------------------------------------------------------------------------------------------------------------------------------------------------------------------------------------------------------------------------------------------------------------------------------------------------------------------------------------------------
>gi|380875458|gb|JF927569.1|_Triticum_urartu_clone_4_alpha_gliadin_gene_complete_cds
ATGAAGACCTTTCTCATCCTTGCCCTCCTTGCAATCGTGGCGACCACTGCCACAACTGCAGTTAGAGTTCCAGTGCCACAATTGCAGCCACAAAATCCATCTCAGCAACAGCCACAAGAGCAAGTTCCATTGGTA---CAACAACAACAATTTCTAGGGCAGCAACAA------------------------CCATTTCCACCACAACAACCATATCCACAGCCGCAACCATTTCCATCACAACAACCATATCTGCAGCTGCAACCATTTCCGCAGCCGCAACTACCATATTCGCAG------------------------------------------CCACAACCATTTCGACCACAACAACCATATCCACAACCGCAACCACAGTATTCGCAACCACAACAACCAATTTCACAGCAGCAGCAGCAACAACAACAACAACAACAACAACAACAACAACAACAACAACAA---------------------------------------------------------------------------------------------------------------------------------------------------------ATCCTTCAACAAATTTTACAACAACAA---CTGATTCCATGCATGGATGTTGTATTG---CAGCAACACAACATAGCGCATGGAAGATCACAAGTTTTGCAACAAAGTACTTACCAGCTGTTGCAAGAATTGTGTTGTCAGCACCTATGGCAGATCCCTGAGCAGTCGCAGTGCCAGGCCATCCACAATGTTGTTCATGCTATTATTCTGCATCAACAACAAAAACAACAACAACAA---------------------------------------------------------------------------------------------------------------------------------CCATCGAGCCAGGTCTCCTTCCAACACCCTCTGCAACAATATCCATTAGGCCAGGGCTCCTTCCGGCCATCTCAGCAAAACCCACAGGCCCAGGGCTCTGTCCAGCCTCAACAACTGCCCCAGTTCGAGGAAATAAGGAACCTAGCGCTACAGACGCTACCTGCAATGTGCAATGTCTACATCCCTCCATATTGC------ACCATCGCGCCATTTGGCATCTTCGGTACCAACTGAGAAGAGAA----------------------------------------------------------------------------------------------------------------------------------------------------------------------------------------------------------------------------------------------------------------------------------------------------------------------------------------------------------------------------------------------------------------------------------------------------------------------------------------------------------------------------------------------------------------------------------------------------------------------------------------------------------------------------------------------------------------------------------------------------------------------------------------------------------------------------------------------------------------------------------------------------------------------------------------------------------------------------------------------------------------------------------------------------------------------------------------------------------------------------------------------------------------------------------------------------------------------------------------------------------------------------------------------------------------------------------------------------------------------------------------------------------------------------------------------------------------------------------------------------------------------------------------------------------------------------------------------------------------------------------------------------------------------------------------------------------------------------------------------------------------------------------------------------------------------------------------------------------------------------------------------------------------------------------------------------------------------------------------------------------------------------------------------------------------------------------------------------------------------------------------------------------------------------------------------------------------------------------------------------------------------------------------------------------------------------------------------------------------------------------------------------------------------------------------------------------------------------------------------------------------------------------------------------------------------------------------------------------------------------------------------------------------------
>gi|380875476|gb|JF927578.1|_Triticum_urartu_clone_13_alpha_gliadin_gene_complete_cds
ATGAAGACCTTTCTCATCCTTGCCCTCCTTGCTATCGTGGCGACCACCGCCACAACTGCAGTTAGAGTTCCAGTGCCACAATTGCAGCCACAAAATCCATCTCAGCAACAGCCACAAGAGCAAGTTCCATTGGTACAACAACAACAACAATTTCTAGGGCAGCAACAA------------------------CCATTTCCACCACAACAACCATATCCACAGCCGCAACCATTTCCATCACAACAACCATATCTGCAGCTGCAACCATTTCCGCAGCCGCAACTACCATATTCGCAG------------------------------------------CCACAACCATTTCGACCACAACAACCATATCCACAACCGCAACCACAGTATTCGCAACCACAACAACCAATTTCACAGCAGCAGCAGCAGCAGCAACAACAACAACAACAACAACAACAACAACAACAACCACAACAACAACAACAACAA---------------------------------------------------------------------------------------------------------------------------------------ATCCTTCAACAAATTTTGCAACAACAA---CTGATTCCATGCATGGATGTTGTATTG---CAGCAACACAACATAGCGCATGGAAGATCACAAGTTTTGCCACAAAGTACTTACCAGTTGTTGCAAGGATTGTGTTGTCAGCACCTATGGCAGATCCCTGAGCAGTCGCAGTGCCAAGCCATCCACAATGTTGTACATGCTATTATTCTGCATCAACAACAAAAACAACAACAACAACAA------------------------------------------------------------------------------------------------------------------------------CCATCGAGCCAGGTCTCCTTCCAACAGCCTCGGCAACAATATCCATCAGGCCAGGGCTCCTTCCGGCCATCTCAGCAAAACCCACAGGCCCAAGGCTCTGTCCAGCCTCAACAACTGCCCCAGTTCGAGGAAAGAAGGAACCTAGCGCTACAGACACTACCTGCAATGTGCAATGTCTACATCCCTCCATATTGC------ACCATCGCGCCATTTGGCATCTTCGGTACCAACTGAGAAGAGAA----------------------------------------------------------------------------------------------------------------------------------------------------------------------------------------------------------------------------------------------------------------------------------------------------------------------------------------------------------------------------------------------------------------------------------------------------------------------------------------------------------------------------------------------------------------------------------------------------------------------------------------------------------------------------------------------------------------------------------------------------------------------------------------------------------------------------------------------------------------------------------------------------------------------------------------------------------------------------------------------------------------------------------------------------------------------------------------------------------------------------------------------------------------------------------------------------------------------------------------------------------------------------------------------------------------------------------------------------------------------------------------------------------------------------------------------------------------------------------------------------------------------------------------------------------------------------------------------------------------------------------------------------------------------------------------------------------------------------------------------------------------------------------------------------------------------------------------------------------------------------------------------------------------------------------------------------------------------------------------------------------------------------------------------------------------------------------------------------------------------------------------------------------------------------------------------------------------------------------------------------------------------------------------------------------------------------------------------------------------------------------------------------------------------------------------------------------------------------------------------------------------------------------------------------------------------------------------------------------------------------------------------------------------------
>gi|380875464|gb|JF927572.1|_Triticum_urartu_clone_7_alpha_gliadin_gene_complete_cds
ATGAAGACCTTTCTCATCCTTGCCCTCCTTGCTATCGTGGCGACCACCGCCACAACTGCAGTTAGAGTTCCAGTGCCACAATTGCAGCCACAAAATCCATCTCAGCAACAGCCACAAGAGCAAGTTCCATTGGTACAACAACAACAACAATTTCTAGGGCAGCAACAA------------------------CCATTTCCACCACAACAACCATATCCACAGCCGCAACCATTTCCATCACAACAACCATATCTGCAGCTGCAACCATTTCCGCAGCCGCAACTACCATATTCGCAG------------------------------------------CCACAACCATTTCGACCACAACAACCATATCCACAACCGCAACCACAGTATTCGCAACCACAACAACCAATTTCACAGCAGCAGCAGCAGCAGCAACAACAACAACAACAACAACAACAACAACAACAACCACAACAACAACAACAACAA---------------------------------------------------------------------------------------------------------------------------------------ATCCTTCAACAAATTTTGCAACAACGA---CTGATTCCATGCATGGATGTTGTATTG---CAGCAACACAACATAGCGCATGGAAGATCACAAGTTTTGCCACAAAGTACTTACCAGCTGTTGCAAGAATTGTGTTGTCAGCACCTATGGCAGATCCCTGAGCAGTCGCAGTGCCAGGCCATCCACAATGTTGTTCATGCTATTATTCTGCATCAACAACAAAAACAACAACAACAACAA------------------------------------------------------------------------------------------------------------------------------CCATCGAGCCAGGTCTCCCTCCAACAGCCTCAGCAACAATATCCATTAGGCCAGGGCTCCTTCCGGCCATCTCAGCAAAACCCACAGGCCCAGGGCTCTGTCCAGCCTCAACAACTGCCCCAGTTCGAGGAAATAAGGAACCTAGCGCTACAGACGCTACCTGCAATGTGCAATGTCTACATCCCTCCATATTGC------GCCAACGCGCCATTTGGCATCTTCGGTACCAACTGAGAAGAGAA----------------------------------------------------------------------------------------------------------------------------------------------------------------------------------------------------------------------------------------------------------------------------------------------------------------------------------------------------------------------------------------------------------------------------------------------------------------------------------------------------------------------------------------------------------------------------------------------------------------------------------------------------------------------------------------------------------------------------------------------------------------------------------------------------------------------------------------------------------------------------------------------------------------------------------------------------------------------------------------------------------------------------------------------------------------------------------------------------------------------------------------------------------------------------------------------------------------------------------------------------------------------------------------------------------------------------------------------------------------------------------------------------------------------------------------------------------------------------------------------------------------------------------------------------------------------------------------------------------------------------------------------------------------------------------------------------------------------------------------------------------------------------------------------------------------------------------------------------------------------------------------------------------------------------------------------------------------------------------------------------------------------------------------------------------------------------------------------------------------------------------------------------------------------------------------------------------------------------------------------------------------------------------------------------------------------------------------------------------------------------------------------------------------------------------------------------------------------------------------------------------------------------------------------------------------------------------------------------------------------------------------------------------------------
>gi|380875472|gb|JF927576.1|_Triticum_urartu_clone_11_alpha_gliadin_gene_complete_cds
ATGAAGACATTTCTCATCCTTGCCCTCCTTGCTACCGTGGCGACCACCGCCACAACTGCAGTTAGAGTTCCAGTGCCACAATTGCAGCCACAAAATCCATCTCAGCAACAACCACAAGAGCAAGTTCCATTGGTA---CAACAACAACAATTTCTAGGGCAGCAACAA------------------------CCATTTCCACCACAACAACCATATCCACAGCCGCAACCATTTCCATCACAACAACCATATCTGCAGCTGCAACCATTTCCGCAGCCGCAACTACCATATTCGCAG------------------------------------------CCACAACCATTTCGACCACAACAACCATATCCACAACCGCAACCACAGTATTCGCAACCACAACAACCAATTTCACAGCAGCAGCAACAGCAACAACAACAACAACAACAACAACAACAAGAACAACAA------------------------------------------------------------------------------------------------------------------------------------------------------------ATCCTTGAACAAATTTTGCAACAACAA---CTGATTCCATGCATGGATGTTGTATTG---CAGCAACACAACATAGCGCATGGAAGATCACAAGTTTTGCCACAAAGTACTTACCAGCTGTTGCAAGAATTGTGTTGTCAGCACCTATGGCAGATCCCTGAGCAGTCGCAGTGCCAGGCCATCCACAATGTTGTTCATGCTATTATTCTGCATCAACAACAAAAACAACAACAACAA---------------------------------------------------------------------------------------------------------------------------------CCATCGAGCCAGGTATCCTTCCAACAGTCTCAGCAACAATATCCATTAGGCCAGGGCTCCTTCCGGCCATCTCAGCAAAACCCACAGGCCCAGGGCTCTGTCCAGCCTCAACAACTGCCCCAGTTCGAGGAAATAAGGAACCTAGCGCTACAGACGCTACCTGCAATGTGCAATGTCTACATCCCTCCATATTGC------ACCATCGCGCCATTTGGCATCTTCGGTACCAACTGAGAAGAGAA----------------------------------------------------------------------------------------------------------------------------------------------------------------------------------------------------------------------------------------------------------------------------------------------------------------------------------------------------------------------------------------------------------------------------------------------------------------------------------------------------------------------------------------------------------------------------------------------------------------------------------------------------------------------------------------------------------------------------------------------------------------------------------------------------------------------------------------------------------------------------------------------------------------------------------------------------------------------------------------------------------------------------------------------------------------------------------------------------------------------------------------------------------------------------------------------------------------------------------------------------------------------------------------------------------------------------------------------------------------------------------------------------------------------------------------------------------------------------------------------------------------------------------------------------------------------------------------------------------------------------------------------------------------------------------------------------------------------------------------------------------------------------------------------------------------------------------------------------------------------------------------------------------------------------------------------------------------------------------------------------------------------------------------------------------------------------------------------------------------------------------------------------------------------------------------------------------------------------------------------------------------------------------------------------------------------------------------------------------------------------------------------------------------------------------------------------------------------------------------------------------------------------------------------------------------------------------------------------------------------------------------------------------------------
>gi|380875456|gb|JF927568.1|_Triticum_urartu_clone_3_alpha_gliadin_gene_complete_cds
ATGAAGACATTTCTCATCCTTGCCCTCCTTGCTATCGTGGCGACCACCGCCACAACTGCAGTTAGAGTTCCAGTGCCACAATTGCAGCCACAAAATCCATCTCAGCAACAACCACAAGAGCAAGTTCCATTGGTA---CAACAACAACAATTTCTAGGGCAGCAACAA------------------------CCATTTCCACCACAACAACCATATCCACAGCCGCAACCATTTCCATCACAACAACCATATCTGCAGCTGCAACCATTTCCGCAGCCGCAACTACCATATTCGCAG------------------------------------------CCGCAACCATTTCGACCACAACAACCATATCCACAACCGCAACCACAGTATTCGCAACCACAACAATCAATTTCACAGCAGCAGCAACAGCAACAACAACAACAACAACAACAAGAACAACAA------------------------------------------------------------------------------------------------------------------------------------------------------------------ATCCTTCAACAAATTTTGCAACAACAA---CTGATTCCATGCATGGATGTTGTATTG---CAGCAACACAACATAGCACATGGAAGATCACAAGTTTTGCCACAAAGTACTTACCAGCTGTTGCAAGAATTGTGTTGTCAGCACCTATGGCAGATCCCTGAGCAGTCGCAGTGCCAGGCTATCCACAATGTTGTTCATGCTATTATTCTGCATCAACAACAAAAACAACAACAACAA---------------------------------------------------------------------------------------------------------------------------------CCATCGAGCCAGGTCTCCTTCCAACAGTCTCAGCAACAATATCCATTAGGCCAGGGCTCCTTCCGGCCATCTCAGCAAAACCCACAGGCCCAGGGCTCTGTCCAGCCTCAACAACTGCCCCAGTTCGAGGAAATAAGGAACGTAGCGCTACAGACGCTACCTGCAATGTGCAATGTCTACATCCCTCCATATTGC------ACCATCATGCCATTTGGCATCTTCGGTACCAACTGAGAAGAGAA----------------------------------------------------------------------------------------------------------------------------------------------------------------------------------------------------------------------------------------------------------------------------------------------------------------------------------------------------------------------------------------------------------------------------------------------------------------------------------------------------------------------------------------------------------------------------------------------------------------------------------------------------------------------------------------------------------------------------------------------------------------------------------------------------------------------------------------------------------------------------------------------------------------------------------------------------------------------------------------------------------------------------------------------------------------------------------------------------------------------------------------------------------------------------------------------------------------------------------------------------------------------------------------------------------------------------------------------------------------------------------------------------------------------------------------------------------------------------------------------------------------------------------------------------------------------------------------------------------------------------------------------------------------------------------------------------------------------------------------------------------------------------------------------------------------------------------------------------------------------------------------------------------------------------------------------------------------------------------------------------------------------------------------------------------------------------------------------------------------------------------------------------------------------------------------------------------------------------------------------------------------------------------------------------------------------------------------------------------------------------------------------------------------------------------------------------------------------------------------------------------------------------------------------------------------------------------------------------------------------------------------------------------------------
>gi|380875474|gb|JF927577.1|_Triticum_urartu_clone_12_alpha_gliadin_gene_complete_cds
ATGAAGACATTTCTCATCCTTGCCCTCCTTGCTATCGTGGCGACCACCGCCACAACTGCAGTTAGAGTTCCAGTGCCACAATTGCAGCCACAAAATCCATCTCAGCAACAACCACAAGAGCAAGTTCCATTGGTA---CAACAACAACAATTTCTAGGGCAGCAACAA------------------------CCATTTCCACCACAACAACCATATCCACAGCCGCAACCATTTCCATCACAACAACCATATCTACAGCTGCAACCATTTCCGCAGCCGCAACTACCATATTCGCAG------------------------------------------CCACAACCATTTCGACCACAACAACCATATCCACAACCGCAACCACAGTATTCGCAACCACAACAACCAATTTCACAGCCGCAGCAACAGCAACAACAACAACAACAACAACAACAAGAACAACAA---------------------------------------------------------------------------------------------------------------------------------------------------------------ATCCTTCAACAAATTTTGCAACAACAA---CTGATTCCATGCATGGATGTTGTATTG---CAGCAACACAACATAGCGCATGGAAGATCACAAGTTTTGCCACAAAGTACTTACCAGCTGTTGCAAGAATTGTGTTGTCAGCACCTATGGCAGATCCCTGAGCAGTCGCAGTGCCAGGCCATCCACAATGTTGTTCATGCTATTATTCTGCATCAACAACAAAAACAACAACAACAA---------------------------------------------------------------------------------------------------------------------------------CCATCGAGCCAGGTCTCCTTCCAACAGTCTCAGCAACAATATCCATTAGGCCAGGGCTCCTTCCGGCCATCTCAGCGAAACCCACAGGCCCAGGGCTCTGTCCAGCCTCAACAACTGCCCCAGTTCGAGGAAATAAGGAACCTAGCGCTACAGACGCTACCTGCAATGTGCAATGTCTACATCCCTCCATATTGC------ACCATCGCGCCATTTGGCATCTTCGGTACCAACTGAGAAGAGAA----------------------------------------------------------------------------------------------------------------------------------------------------------------------------------------------------------------------------------------------------------------------------------------------------------------------------------------------------------------------------------------------------------------------------------------------------------------------------------------------------------------------------------------------------------------------------------------------------------------------------------------------------------------------------------------------------------------------------------------------------------------------------------------------------------------------------------------------------------------------------------------------------------------------------------------------------------------------------------------------------------------------------------------------------------------------------------------------------------------------------------------------------------------------------------------------------------------------------------------------------------------------------------------------------------------------------------------------------------------------------------------------------------------------------------------------------------------------------------------------------------------------------------------------------------------------------------------------------------------------------------------------------------------------------------------------------------------------------------------------------------------------------------------------------------------------------------------------------------------------------------------------------------------------------------------------------------------------------------------------------------------------------------------------------------------------------------------------------------------------------------------------------------------------------------------------------------------------------------------------------------------------------------------------------------------------------------------------------------------------------------------------------------------------------------------------------------------------------------------------------------------------------------------------------------------------------------------------------------------------------------------------------------------------
>gi|380875460|gb|JF927570.1|_Triticum_urartu_clone_5_alpha_gliadin_gene_complete_cds
ATGAAGACATTTCTCATCCTTGCCCTCCTTGCTATCGTGGCGACCACCGCCACAACTGCAGTTAGAGTTCCAGTGCCACAATTGCAGCCACAAAATCCATCTCAGCAACAACCACAAGAGCAAGTTCCATTGGTA---CAACAACAACAATTTCTAGGGCAGCAACAA------------------------CCATTTCCACCACAACAACCATATCCACAGCCGCAACCATTTCCATCACAACAACCATATCTACAGCTGCAACCATTTCCGCAGCCGCAACTACCATATTCGCAG------------------------------------------CCACAACCATTTCGACCACGACAACCATATCCACAACCGCAACCACAGTATTCGCAACCACAACAACCAATTTCACAGCAGCAGCAACAGCGACAACAACAACAACAACAACAACAAGAACAACAA---------------------------------------------------------------------------------------------------------------------------------------------------------------ATCCTTCAACAAATTTTGCAACAACAA---CTGATTCCATGCATGGATGTTGTATTG---CAGCAACACAACATAGCGCATGGAAGATCACAAGTTTTGCCACAAAGTACTTACCAGCTGTTGCAAGAATTGTGTTGTCAGCACCTATGGCAGATCCCTGAGCAGTCGCAGTGCCAGGCCATCCACAATGTTGTTCATGCTATTATTCTGCATCAACAACAAAAACAACAACAACAA---------------------------------------------------------------------------------------------------------------------------------CCATCGAGCCAGGTCTCCTTCCAACAGTCTCAGCAACAATATCCATTAGGCCAGGGCTCCTTCCGGCCATCTCAGCAAAACCCACAGGCCCAGGGCTCTGTCCAGCCTCAACAACTGCCCCAGTTCGAGGAAATAAGGAACCTAGCGCTACAGACGCTACCTGCAATGTGCAATGTCTACATCCCTCCATATTGC------ACCATCGCGCCATTTGGCATCTTCGGTACCAACTGAGAAGAGAA----------------------------------------------------------------------------------------------------------------------------------------------------------------------------------------------------------------------------------------------------------------------------------------------------------------------------------------------------------------------------------------------------------------------------------------------------------------------------------------------------------------------------------------------------------------------------------------------------------------------------------------------------------------------------------------------------------------------------------------------------------------------------------------------------------------------------------------------------------------------------------------------------------------------------------------------------------------------------------------------------------------------------------------------------------------------------------------------------------------------------------------------------------------------------------------------------------------------------------------------------------------------------------------------------------------------------------------------------------------------------------------------------------------------------------------------------------------------------------------------------------------------------------------------------------------------------------------------------------------------------------------------------------------------------------------------------------------------------------------------------------------------------------------------------------------------------------------------------------------------------------------------------------------------------------------------------------------------------------------------------------------------------------------------------------------------------------------------------------------------------------------------------------------------------------------------------------------------------------------------------------------------------------------------------------------------------------------------------------------------------------------------------------------------------------------------------------------------------------------------------------------------------------------------------------------------------------------------------------------------------------------------------------------------
>gi|380875470|gb|JF927575.1|_Triticum_urartu_clone_10_alpha_gliadin_gene_complete_cds
ATGAAGACATTTCTCATCCTTGCCCTCCTTGCTATCGTGGCGACTACCGCCACAACTGCAGTTAGAGTTCCAGTGCCACAATTGCAGCCACAAAATCCATCTCAGCAACAACCACAAGAGCAAGTTCCATTGGTA---CAACAACAACAATTTCTAGGGCAGCAACAA------------------------CCATTTCCACCACAACAACCATATCTGCAGCTGCAACCATTTCCATCACAACAACCATATCTGCAGCTGCAACCATTTCCGCAGCCGCAACTACCATATTCACAG------------------------------------------CCACAACCATTTCGACCACAACAACCATATCCACAACCGCAACCACAGTATTCGCAACCACAACAACCAATTTCACAGCAGCAGCAGCAGCAGCAACAACAACAACAACAACAACAA------------------------------------------------------------------------------------------------------------------------------------------------------------------------ATCCTTCAACAAATTTTGCAACAACAA---TTGATTCCATGCATGGATGTTGTATTG---CAGCAACACAACATAGCGCATGGAAGATCACAAGTTTTGCAACAAAGTACTTACCAGCTGCTGCAAGAATTGTGTTGTCAGCACCTATGGCAGATCCCTGAGCAGTCGCAGTGCCAGGCCATTCACAATGTTGTTCATGCTATTATTCTGCATCAACAACAAAAACAACAACAACAA---------------------------------------------------------------------------------------------------------------------------------CCTTCGAGCCAGGTCTCCTTCCAACAGCCTCTGCAACAATATCCATTAGGCCAGGGCTCCTTCCGGCCGTCTCAGCAAAACCCACAGGCCCAGGGCTCTGTCCAGCCTCAACAACTGCCCCAGTTCGAGGAAATAAGGAACCTAGCGCTACAGACGCTACCTGCAATGTGCAATGTCTACATCCCTCCATATTGC------ACCATCACGCCATTTGTCATCTTCGGTACCAACTGAGAAGAGAA----------------------------------------------------------------------------------------------------------------------------------------------------------------------------------------------------------------------------------------------------------------------------------------------------------------------------------------------------------------------------------------------------------------------------------------------------------------------------------------------------------------------------------------------------------------------------------------------------------------------------------------------------------------------------------------------------------------------------------------------------------------------------------------------------------------------------------------------------------------------------------------------------------------------------------------------------------------------------------------------------------------------------------------------------------------------------------------------------------------------------------------------------------------------------------------------------------------------------------------------------------------------------------------------------------------------------------------------------------------------------------------------------------------------------------------------------------------------------------------------------------------------------------------------------------------------------------------------------------------------------------------------------------------------------------------------------------------------------------------------------------------------------------------------------------------------------------------------------------------------------------------------------------------------------------------------------------------------------------------------------------------------------------------------------------------------------------------------------------------------------------------------------------------------------------------------------------------------------------------------------------------------------------------------------------------------------------------------------------------------------------------------------------------------------------------------------------------------------------------------------------------------------------------------------------------------------------------------------------------------------------------------------------------------
>gi|380875462|gb|JF927571.1|_Triticum_urartu_clone_6_alpha_gliadin_gene_complete_cds
ATGAAGACATTTCTCATCCTTGCCCTCCTTGCTATCGTGGCGACCACCGCCACAACTGCAGTTAGAGTTCCAGTGCCACAATTGCAGCCACAAAATCCATCTCAGCAACAACCACAAGAGCAAGTTCCATTGGTA---CAACAACAACAATTTCTAGGGCAGCAACAA------------------------CCATTTCCACCACAACAACCATATCCACAGCCGCAACCATTTCCATCACAACAACCATATCTACAGCTGCAACCATTTCCGCAGCCGCAACTACCATATTCGCAG------------------------------------------CCACAACCATTTCGACCACAACAACCATATCCACAACCGCAACCACAGTATTCGCAACCACAACAACCAATTTCACAGCAGCAGCAACAGCAACAACAACAACAACAACAACAACAAGAACAACAA---------------------------------------------------------------------------------------------------------------------------------------------------------------ATCCTTCAACAAATTTTGCAACAACAA---CTGATTCCATGCATGGATGTTGTATTG---CAGCAACACAACATAGCGCATGGAAGATCACAAGTTTTGCCACAAAGTACTTACCAGCTGTTGCAAGAATTGTGTTGTCAGCACCTATGGCAGATCCCTGAGCAGTCGCAGTGCCAGGCCATCCACAATGTTGTTCATGCTATTATTCTGCATCAACAACAAAAACAACAACAACAA---------------------------------------------------------------------------------------------------------------------------------CCATCGAGCCAGGTCGCCTTCCAACAGTCTCAGCAACAATATCCATTAGGCCAGGGCTCCTTCCGGCCATCTCAGCAAAACCCACAGGCCCAGGGCTCTGTCCAGCCTCAACAACTGCCCCAGTTCGAGGAAATAAGGAACCTAGCGCTACAGACGCTACCTGCAATGTGCAATGTCTACATCCCTCCATATTGC------ACCATCGCGCCATTTGGCATCTTCGGTACCAACTGAGAAGAGAA----------------------------------------------------------------------------------------------------------------------------------------------------------------------------------------------------------------------------------------------------------------------------------------------------------------------------------------------------------------------------------------------------------------------------------------------------------------------------------------------------------------------------------------------------------------------------------------------------------------------------------------------------------------------------------------------------------------------------------------------------------------------------------------------------------------------------------------------------------------------------------------------------------------------------------------------------------------------------------------------------------------------------------------------------------------------------------------------------------------------------------------------------------------------------------------------------------------------------------------------------------------------------------------------------------------------------------------------------------------------------------------------------------------------------------------------------------------------------------------------------------------------------------------------------------------------------------------------------------------------------------------------------------------------------------------------------------------------------------------------------------------------------------------------------------------------------------------------------------------------------------------------------------------------------------------------------------------------------------------------------------------------------------------------------------------------------------------------------------------------------------------------------------------------------------------------------------------------------------------------------------------------------------------------------------------------------------------------------------------------------------------------------------------------------------------------------------------------------------------------------------------------------------------------------------------------------------------------------------------------------------------------------------------------
>gi|380875493|gb|JF927594.1|_Triticum_urartu_clone_16_alpha_gliadin_pseudogene_complete_sequence
ATGAAGACCTTTCTCATCCTTTCCCTCCTTGCTATCTTGGAGACCACCGCCACAACTGCAGTTAGAGTTCCAGTGCCACAATTGCAGCCACAAAGTCCATCTCAACAACACCCACAAGAGCAAGTTCCATTGGTA---CAACAACAAAAATTTCTAGGGCAGCAACAA------------------------CAATTTCCACCACAACACCCAGATCCACAGCCGCAACCATTTCCATCACAACAACCATATCTACAGCTGCAACCATTTCTGCAGCCGCAACTACCATATTCGCAG------------------------------------------CCGCAACCATTTCGACCACAACAACCTTATCCACAACCGCAACCACAGTATTCGCAACCACAACAACCAATTTCGCAGCAACAATAACAACAACAACAACAA---------------------------------------------------------------------------------------------------------------------------------------------------------------------------------------ATCCTTCAACAAATTTTGCAACAACAA---CTAATTCCATGCATGGATGTTGTACTG---CAGCAACACAACATAGCGCATGGAAAATCACAAGTTTTGCAACAAAGTACTTACCAGCTGTTGCAAGAATTGTGTTGTCAGCACCTATGTCAGATCCCTGAGTAGTCGCAGTGCCAAGCCATCCACAATGTTGTCCATGCTATTATTCTGCATCAACAACATAAAACAACAACAACAACAACAA--------------------------------------------------------------------------------------------------------------------------CCATCGAGCAAGGTCTCCTTCCAACAGCCTCAGCAACAATATCCATCATGCCAGGGCTCCTTCCGGCCATCTCAGCAAAACCCACAGGCCCAGGGCTCTGTCCAACCTCAACAACTGCCCCAGTTCGAGGAAATAAGGAACCTAGCGCTATAGACGCTACCTGCAATGTGCAATGTCTACATCCCTCCATATTGC------ACCATCACGCCATTTGTCATCTTCGGTACCAACTGAGAAGAGAA----------------------------------------------------------------------------------------------------------------------------------------------------------------------------------------------------------------------------------------------------------------------------------------------------------------------------------------------------------------------------------------------------------------------------------------------------------------------------------------------------------------------------------------------------------------------------------------------------------------------------------------------------------------------------------------------------------------------------------------------------------------------------------------------------------------------------------------------------------------------------------------------------------------------------------------------------------------------------------------------------------------------------------------------------------------------------------------------------------------------------------------------------------------------------------------------------------------------------------------------------------------------------------------------------------------------------------------------------------------------------------------------------------------------------------------------------------------------------------------------------------------------------------------------------------------------------------------------------------------------------------------------------------------------------------------------------------------------------------------------------------------------------------------------------------------------------------------------------------------------------------------------------------------------------------------------------------------------------------------------------------------------------------------------------------------------------------------------------------------------------------------------------------------------------------------------------------------------------------------------------------------------------------------------------------------------------------------------------------------------------------------------------------------------------------------------------------------------------------------------------------------------------------------------------------------------------------------------------------------------------------------------------------------------
>gi|380875452|gb|JF927566.1|_Triticum_urartu_clone_1_alpha_gliadin_gene_complete_cds
ATGAAGACCTTTCTCATCCTTGCCCTCCTTGCTATCGTGGCGACCACCGCCACAACTGCAGTTAGAGTTCCAGTGCCACAATTGCAGCCACAAAATCCATCTCAGCAAGAGCCACAAGAGCAAGTTCCATTGGTA---CAACAACAACAATTTCTAGGGCAGCAACAA------------------------CCATTTCCACCACAACAACCATATCCACAGCCGCAACCATTTCCGTCACAACAACCATATCTACAGCTGCAACCATTTCCGAAGCCGCAACAACCATATTCGCAG------------------------------------------CCGCAACCATTTCGACCACAACAACCATATCCACAACCGCAACCACAGTATTCGCAACCACAACAACCAATTTCGCAGCAGCAGCAACAACAACAACAACGACAACAACAA------------------------------------------------------------------------------------------------------------------------------------------------------------------------------ATCCTTCAACAAATTTTGCAACAACAA---CTGATTCCATGCATGGATGTTGTGTTG---CAGCAACACAACATAGCGCATGGAAGATCACAAGTTTTGCAACAAACTACTTACCAGCTGTTGCAAGGATTGTGTTGTCAGCACCTATGGCAGATCCCTGAGCAGTCGCAGTGCCAAGCCATCCACAATGTTGTACATGCTATTATTCTGCATCAACAACAAAAACAACAACAACAA---------------------------------------------------------------------------------------------------------------------------------CCATCGAGCCAGGTCTCCTTCCAACAGCTTCAGCAACAATATCCATCAGGCCAGGGCTCCTTCCGGCCATCTCAGCAAAACCCACAGGCCCAGGGCTCTGTCCTGCCTCAACAACTGCCCCAGTTCGAGGAAATAAGGAACCTAGCGCTACAGACACTACCTGCAATGTGCAATGTCTACATCCCTCCATATTGC------ACCATCGCGCCATTTGGCATCTTCGGTACCAACTGAGAAGAGAA----------------------------------------------------------------------------------------------------------------------------------------------------------------------------------------------------------------------------------------------------------------------------------------------------------------------------------------------------------------------------------------------------------------------------------------------------------------------------------------------------------------------------------------------------------------------------------------------------------------------------------------------------------------------------------------------------------------------------------------------------------------------------------------------------------------------------------------------------------------------------------------------------------------------------------------------------------------------------------------------------------------------------------------------------------------------------------------------------------------------------------------------------------------------------------------------------------------------------------------------------------------------------------------------------------------------------------------------------------------------------------------------------------------------------------------------------------------------------------------------------------------------------------------------------------------------------------------------------------------------------------------------------------------------------------------------------------------------------------------------------------------------------------------------------------------------------------------------------------------------------------------------------------------------------------------------------------------------------------------------------------------------------------------------------------------------------------------------------------------------------------------------------------------------------------------------------------------------------------------------------------------------------------------------------------------------------------------------------------------------------------------------------------------------------------------------------------------------------------------------------------------------------------------------------------------------------------------------------------------------------------------------------------------------
>gi|380875454|gb|JF927567.1|_Triticum_urartu_clone_2_alpha_gliadin_gene_complete_cds
ATGAAGACCTTTCTCATCCTTGCCCTCCTTGCTATCGTGGCGACCACCGCCACAACTGCAGTTAGAGTTCCAGTGCCACAATTGCAGCCACAAAATCCATCTCAGCAAGAGCCACAAGAGCAAGTTCCATTGGTA---CAACAACAACAATTTCTAGGGCAGCAACAA------------------------CCATTTCCACCACAACAACCATATCCACAGCCGCAACCATTTCCATCACAACAACCATATCTACAGCTGCAACTATTTCCGCAGCCGCAACAACCATATTCACAG------------------------------------------CCGCAACCATTTCGACCACAACAACCACATCCACAACCGCAACCACAGTATTCGCAACCACAACAACCAATTTCGCAGCAGCAACAACAACAACAACAACAACAACAACAACAACAACAA---------------------------------------------------------------------------------------------------------------------------------------------------------------------ATCCTTCAACAAATTTTGCAACAACAA---CTGATTCCATGCATGGATGTTGTATTG---CAGCAACACAACATAGCGCATGGAAGTTCACAAGTTTTGCAACAAAGTACTTACCAGCTGTTGCAACAATTATGTTGTCAGCAGCTGTGGCAGATCCCCGAGCAGTCGCGGTGCCAAGCCATCCACAATGTCGTTCATGCTATTATTCTGCATCAACAACAACAACAACAACAACAACAACAACAAGTACAACAACAA------------------------------------------------------------------------------------------------------------CCGTCGAGCCAGGTCTCCTACCAGCAGCCTCAGCAACAATATCCATCAGGCCAGGGCTCCTTCCAGCCATCTCAGCAAAATCCACAGGCCCAGGGCTTTGTCCAGCCTCAACATCTGCCCCAGCTCGAGGAAATAAGGAACCTAGCGCTGCAGACGCTACCAGCAATGTGCAATGTCTACATCCCTCCATATTGCTCGACCACCATTGCGCCATTTGGCATCTTCGGTACCAACTGAGAAGAGAA----------------------------------------------------------------------------------------------------------------------------------------------------------------------------------------------------------------------------------------------------------------------------------------------------------------------------------------------------------------------------------------------------------------------------------------------------------------------------------------------------------------------------------------------------------------------------------------------------------------------------------------------------------------------------------------------------------------------------------------------------------------------------------------------------------------------------------------------------------------------------------------------------------------------------------------------------------------------------------------------------------------------------------------------------------------------------------------------------------------------------------------------------------------------------------------------------------------------------------------------------------------------------------------------------------------------------------------------------------------------------------------------------------------------------------------------------------------------------------------------------------------------------------------------------------------------------------------------------------------------------------------------------------------------------------------------------------------------------------------------------------------------------------------------------------------------------------------------------------------------------------------------------------------------------------------------------------------------------------------------------------------------------------------------------------------------------------------------------------------------------------------------------------------------------------------------------------------------------------------------------------------------------------------------------------------------------------------------------------------------------------------------------------------------------------------------------------------------------------------------------------------------------------------------------------------------------------------------------------------------------------------------------------------------
>gi|380875485|gb|JF927586.1|_Triticum_urartu_clone_8_alpha_gliadin_pseudogene_complete_sequence
ATGAAGACCTTTCTCATCCTTGCCCTCCTTGCTATCGTGGCGACCACCGCCACAACTGCAGTTAGAGTTCCAGTGCCACGATTGCAGCCACAAA-TCCATCTCAGCAAGAGCCACAAGAGCAAGTTCCATTGGTA---CAACAACAACAA-TTCTAGGGCAGCAACAA------------------------CCATT-CCACCACAACAACCATATCCACAGCCGCAACCATTTCCATCACAACAACCATATCTACAGCTGCAACTATTTCCGCAGCCGCAACAACCATATTCACAG------------------------------------------CCGCAACCATTTCGACCACAACAACCATATCCACAACCGCAACCACAGTATTCGCAACCACAACAACCAATTTCGCAGCAGCAACAACAACAACAACAACAACAACAACAACAACAACAA---------------------------------------------------------------------------------------------------------------------------------------------------------------------ATCCTTCAACAAATTTTGCAACAACAA---CTGATTCCATGCATGGATGTTGTATTG---CAGCAACACAACATAGCGCATGGAAGATCACAAGTTTTGCAACAAAGTACTTACCAGTTGTTGCAAGGATTGTGCTGTTAGCACCTATGGCAGATCCCTGAGCAGTCGCAGTGCCAAGCCATCCACAATGTTGTACATGCTATTATTCTGCATCAACAATAAAAACAACAACAACAACAA------------------------------------------------------------------------------------------------------------------------------CCATCGAGCCAGGTCTCCTTCCAACAGCCTCGGCAACAATATCCATCAGGCCAGGGCTCCTTCCGGCCATCTCAGCAAAACCCACAGGCCCAAGGCTCTGTCCAGCCTCAACAACTGCCCCAGTTCGAGGAAATAAGGAACCTAGCGCTACAGACACTACCTGCAATGTGCAATGTCTACATCCCTCCATATTGC------ACCATCGCGCCATTTGGCATCTTCGGTACCAACTGAGAAGAGAA----------------------------------------------------------------------------------------------------------------------------------------------------------------------------------------------------------------------------------------------------------------------------------------------------------------------------------------------------------------------------------------------------------------------------------------------------------------------------------------------------------------------------------------------------------------------------------------------------------------------------------------------------------------------------------------------------------------------------------------------------------------------------------------------------------------------------------------------------------------------------------------------------------------------------------------------------------------------------------------------------------------------------------------------------------------------------------------------------------------------------------------------------------------------------------------------------------------------------------------------------------------------------------------------------------------------------------------------------------------------------------------------------------------------------------------------------------------------------------------------------------------------------------------------------------------------------------------------------------------------------------------------------------------------------------------------------------------------------------------------------------------------------------------------------------------------------------------------------------------------------------------------------------------------------------------------------------------------------------------------------------------------------------------------------------------------------------------------------------------------------------------------------------------------------------------------------------------------------------------------------------------------------------------------------------------------------------------------------------------------------------------------------------------------------------------------------------------------------------------------------------------------------------------------------------------------------------------------------------------------------------------------------------------------
>gi|380875468|gb|JF927574.1|_Triticum_urartu_clone_9_alpha_gliadin_gene_complete_cds
ATGAAGACCTTTCTCATCCTTGCCCTCCTTGCTATCGTGGCGACCACCGCCACAACTGCAGTTAGAGTTCCAGTGCCACAATTGCAGCCACAAAATCCATCTCAGCAACAGCCACAAGAGCAAGTTCCATTGGTA---CAACAACAACAATTTCTAGGGCAGCAACAA------------------------CCATTTCCACCACAACAACCATATCCACAGCCGCAACCATCTCCATCACAACAACCATATCTACAGCTGCAACTATTTCCGCAGCCGCAACAACCATATTCACAG------------------------------------------CCGCAACCATTTCGACCACAACAACCATATCCACAACCACAACCACAGTATTCGCAACCACAACAACCAATTTCGCAGCAGCAACAACAACAACAACAA------------------------------------------------------------------------------------------------------------------------------------------------------------------------------------------ATCCTTCAACAAATTTTGCAACAACGA---CTGATTCCATGCATGGATGTTGTATTG---CAGCAACACAACATAGCGCATGGAAGATCACAAGTTTTGCAACAAAGTACTTACCAGTTGTTGCAAGGATTGTGTTGTCAGCACCTATGGCAGATCCCTGAGCAGTCGCAGTGCCAAGCCATCCACAATGTTGTACATGCTATTATTCTGCATCAACAACAAAAACAACAACAACAACAA------------------------------------------------------------------------------------------------------------------------------CCATCGAGCCAGGTCTCCTTCCAACAGCCTCGGCAACAATATCCATCAGGCCAGGGCTCCTTCCGGCCATCTCAGCAAAACCCACAGGCCCAAGGCTCTGTCCAGCCTCAACAACTGCCCCAGTTCGAGGAAATAAGGAACCTAGCGCTACAGACACTACCTGCAATGTGCAATGTCTACATCCCTCCATATTGC------ACCATCGCGCCATTTGGCATCTTCGGTACCAACTGAGAAGAGAA----------------------------------------------------------------------------------------------------------------------------------------------------------------------------------------------------------------------------------------------------------------------------------------------------------------------------------------------------------------------------------------------------------------------------------------------------------------------------------------------------------------------------------------------------------------------------------------------------------------------------------------------------------------------------------------------------------------------------------------------------------------------------------------------------------------------------------------------------------------------------------------------------------------------------------------------------------------------------------------------------------------------------------------------------------------------------------------------------------------------------------------------------------------------------------------------------------------------------------------------------------------------------------------------------------------------------------------------------------------------------------------------------------------------------------------------------------------------------------------------------------------------------------------------------------------------------------------------------------------------------------------------------------------------------------------------------------------------------------------------------------------------------------------------------------------------------------------------------------------------------------------------------------------------------------------------------------------------------------------------------------------------------------------------------------------------------------------------------------------------------------------------------------------------------------------------------------------------------------------------------------------------------------------------------------------------------------------------------------------------------------------------------------------------------------------------------------------------------------------------------------------------------------------------------------------------------------------------------------------------------------------------------------------------
>gi|380875466|gb|JF927573.1|_Triticum_urartu_clone_8_alpha_gliadin_gene_complete_cds
ATGAAGACCTTTCTCATCCTTGCCCTCCTTGCTATCGTGGCGACCACCGCCACAACTGCAGTTAGAGTTCCAGTGCCACAATTGCAGCCACAAAATCCATCTCAGCAACAGCCACAAGAGCAAGTTCCATTGGCA---CAACAACAACAATTTCTAGGGCAGCAACAA------------------------CCATTTCCACCACAACAACCATATCCACAGCCGCAACCATTTCCATCACAACAACCATATCTGCAGCTGCAACCATTTCCGCAGCCGCAACTACCATATTCACAG------------------------------------------CCACAACCATTTCGACCACAACAACCATATCCACAACCGCAACCACAGTATTCGCAACCACAACAACCAATTTCACAGCAGCAGCAGCAGCAGCAACAACAACAACAACAACAACAA------------------------------------------------------------------------------------------------------------------------------------------------------------------------ATCCTTCAACAAATTTTGCAACAACAA---CTGATTCCATGCATGGATGTTGTATTG---CAGCAACACAACATAGCGCATGGAAGATCACAAGTTTTGCAACAAAGTACTTACCAGCTGCTGCAAGAATTGTGTTGTCAGCACCTATGGCAGATCCCTGAGCAGTCGCAGTGCCAGGCCATTCACAATGTTGTTCATGCTATTATTCTGCATCAACAACAAAAACAACAACAACAA---------------------------------------------------------------------------------------------------------------------------------CCTTCGAGCCAGGTCTCCTTCCAACAGCCTCTGCAACAATATCCATTAGGCCAGGGCTCCTTCCGGCCATCTCAGCAAAACCCACAGGCCCAGGGCTCTGTCCAGCCTCAACAACTGCCCCAGTTCGAGGAAATAAGGAACCTAGCGCTACAGACGCTACCTGCAATGTGCAATGTCTACATCCCTCCATATTGC------ACCATCGCGCCATTTGGCATCTTCGGTACCAACTGAGAAGAGAA----------------------------------------------------------------------------------------------------------------------------------------------------------------------------------------------------------------------------------------------------------------------------------------------------------------------------------------------------------------------------------------------------------------------------------------------------------------------------------------------------------------------------------------------------------------------------------------------------------------------------------------------------------------------------------------------------------------------------------------------------------------------------------------------------------------------------------------------------------------------------------------------------------------------------------------------------------------------------------------------------------------------------------------------------------------------------------------------------------------------------------------------------------------------------------------------------------------------------------------------------------------------------------------------------------------------------------------------------------------------------------------------------------------------------------------------------------------------------------------------------------------------------------------------------------------------------------------------------------------------------------------------------------------------------------------------------------------------------------------------------------------------------------------------------------------------------------------------------------------------------------------------------------------------------------------------------------------------------------------------------------------------------------------------------------------------------------------------------------------------------------------------------------------------------------------------------------------------------------------------------------------------------------------------------------------------------------------------------------------------------------------------------------------------------------------------------------------------------------------------------------------------------------------------------------------------------------------------------------------------------------------------------------------------
>gi|380875509|gb|JF927610.1|_Triticum_urartu_clone_32_alpha_gliadin_pseudogene_complete_sequence
ATGAAGACCTTTCTCATCCTTGCCCTCCTTGCTATCGTGGCGACCACCGCCACAACTGCAGTTAGAGTTCCAGTGCCACAATTGCAGCCACAAAATCCATCTCAGCAACAGCCACAAGAGCAAGTTCCATTGGTA---CAACAACAACAATTTCTAGGGCAGCAACAA------------------------CCATTTCCACCACAACAACCATATCCACAGCCGCAACCATTTCCATCACAACAACCATAACTACAGCTGCAACTATTTCCGCAGCCGCAACAACCATATTCACAG------------------------------------------CCGCAACCATTTCGACCACAACAACCATATCCACAACCACAACCACAGTATTCGCAACCACAACAACCAATTTCGCAGCAGCAACAACAACAACAACAA------------------------------------------------------------------------------------------------------------------------------------------------------------------------------------------ATCCTTCAACAAATTTTGCAACAACGA---CTGATTCCATGCATGGATGTTGTATTG---CAGCAACACAACATAGCGCATGGAAGATCACAAGTTTTGCAACAAAGTACTTACCAGTTGTTGCAAGGATTGTGTTGTCAGCACCTATGGCAGATCCCTGAGCAGTCGCAGTGCCAAGCCATCCACAATGTTGTACATGCTATTATTCTGCATCAACAACAAAAACAACAACAACAACAA------------------------------------------------------------------------------------------------------------------------------CCATCGAGCCAGGTCTCCTTCCAACAGCCTCGGCAACAATATCCATCAGGCCAGGGCTCCTTCCGGCCATCTCAGCAAAACCCACAGGCCCAAGGCTCTGTCCAGCCTCAACAACTGCCCCAGTTCGAGGAAATAAGGAACCTAGCGCTACAGACACTACCTGCAATGTGCAATGTCTACATCCCTCCATATTGC------ACCATCGCGCCATTTGGCATCTTCGGTACCAACTGAGAAGAGAA----------------------------------------------------------------------------------------------------------------------------------------------------------------------------------------------------------------------------------------------------------------------------------------------------------------------------------------------------------------------------------------------------------------------------------------------------------------------------------------------------------------------------------------------------------------------------------------------------------------------------------------------------------------------------------------------------------------------------------------------------------------------------------------------------------------------------------------------------------------------------------------------------------------------------------------------------------------------------------------------------------------------------------------------------------------------------------------------------------------------------------------------------------------------------------------------------------------------------------------------------------------------------------------------------------------------------------------------------------------------------------------------------------------------------------------------------------------------------------------------------------------------------------------------------------------------------------------------------------------------------------------------------------------------------------------------------------------------------------------------------------------------------------------------------------------------------------------------------------------------------------------------------------------------------------------------------------------------------------------------------------------------------------------------------------------------------------------------------------------------------------------------------------------------------------------------------------------------------------------------------------------------------------------------------------------------------------------------------------------------------------------------------------------------------------------------------------------------------------------------------------------------------------------------------------------------------------------------------------------------------------------------------------------------
>gi|380875512|gb|JF927613.1|_Triticum_urartu_clone_35_alpha_gliadin_pseudogene_complete_sequence
ATGAAGACCTTTCTCATCCTTGCCCTCCTTGCTATCATGGTGACCACCGCCACAACTGCATTTAGAATTCCAGTGCCACAATTGCAGCCACAAAATCCATCTTAGCAACAGCCACAAGAGCAAGTTCCATTGGTA---CAACAACAACAATTTCTAGGGCAGCAACAA------------------------CCATTTCCGCCACAACAACCATATCCACAGCCGCAACCATCTCCATCACAACAACCATATCTGCAACTGCAACCGTTTCCGCAGCCGCAACTACCATATTCGCAG------------------------------------------CCACAACCATTTCGACCACAACAACCATATCCACAACCGCAACCACAGTATTCGCAACCACAACAACCAATTTCACAGCAGCAGCAGCAGCAGCAACAACAACAACAACAACAACAACAACAACAACAACAACAACAACAAGAACAACAA---------------------------------------------------------------------------------------------------------------------------------------ATCCTTCAACAAATTTTGCAACAACAA---CTGATTCCATGCATGGATGTTGTATTG---CAGCAACACAACATAGCACATGGAAGATCACAAGTTTTGCAACAAAGTACTTACCAGCTGTTGCAAGAATTGTGTTGTCAGCACCTATGGCAGATCCCTGAGCAGTCGCAGTGCCAGGCCATCCACAATGTTGTTCATGCTATTATTCTGCATCAACAACAAAAACAACAACAACAA---------------------------------------------------------------------------------------------------------------------------------CCATCGAGCCAGGTCTCCTACCAGCAGCCTCAGCAACAATATCCATCAGGCCAGGGCTCCTTCCAGCCATCTCAGCAAAATCCACAGGCCCAGGGCTTTGTCCAACCTCAACATCTGCCCCAGCTCGAGGAAATAAAGAACCTAGCGCTGCAGACGCTACCTGCAATTTGCAATGTCTACATCCCTCCATATTGC------ACCATCACGCCATTTGGCATCTTCGGTACCAACTGAGAAGAGAA----------------------------------------------------------------------------------------------------------------------------------------------------------------------------------------------------------------------------------------------------------------------------------------------------------------------------------------------------------------------------------------------------------------------------------------------------------------------------------------------------------------------------------------------------------------------------------------------------------------------------------------------------------------------------------------------------------------------------------------------------------------------------------------------------------------------------------------------------------------------------------------------------------------------------------------------------------------------------------------------------------------------------------------------------------------------------------------------------------------------------------------------------------------------------------------------------------------------------------------------------------------------------------------------------------------------------------------------------------------------------------------------------------------------------------------------------------------------------------------------------------------------------------------------------------------------------------------------------------------------------------------------------------------------------------------------------------------------------------------------------------------------------------------------------------------------------------------------------------------------------------------------------------------------------------------------------------------------------------------------------------------------------------------------------------------------------------------------------------------------------------------------------------------------------------------------------------------------------------------------------------------------------------------------------------------------------------------------------------------------------------------------------------------------------------------------------------------------------------------------------------------------------------------------------------------------------------------------------------------------------------------------------------------------
>gi|380875514|gb|JF927615.1|_Triticum_urartu_clone_37_alpha_gliadin_pseudogene_complete_sequence
ATGAAGACCTTTCTCATCCTTGCCCTCCTTGCTATCATGGTGACCACCGCCACAACTGCATTTAGAATTCCAGTGCCACAATTGCAGCCACAAAATCCATCTTAGCAACAGCCACAAGAGCAAGTTCCATTGGTA---CAACAACAACAATTTCTAGGGCAGCAACAA------------------------CCATTTCCGCCACAACAACCATATCCACAGCCGCAACCATTTCCATCACAACAACCATATCTGCAGCTGCAAACATTTCCGCAGCCGCAACTACCATATTCGCAG------------------------------------------CCGCAACCATTTCGACCACAACAACCATATCCACAACCGCAACCACAGTATTTGCAACCACAATAACCAATTTCGCAGCAGCAACAACAACAACAACAA------------------------------------------------------------------------------------------------------------------------------------------------------------------------------------------ATCCTTCAACAAATTTTGCAACAACAA---CTGATTCCATGCATGGATGTTGTATTG---CAGCAACACAACATAGCGCATGGAAGATCACAAGTTTTGCAACAAAGTACTTACCAGCTGTTGCAAGAATTGTGTTTTCAGCACCTATGACCGATCCCTGAGCAGTCGCAGTGCCAAGCCATCCACAATGTTGTCCACGCTATTATTCTACATCAACAACAAAAACAACAACAACAACAACAACAA------------------------------------------------------------------------------------------------------------------------CCATCGAGCCAGGTCTCCTTCCAACAGCCTCAGCAACAATATCCATCAGGCCAGGGCTCCTTCCGGCCATCTCAGCAAAACCCACAGGCCCAGGGCTCTGTCTAGCCTCAACAACTGCC-TAGTTCGAGGAAATAAGGAACCTAGCGCTACAGACGCTACCTGCAATGTGCAATGTCTACATCCCTCCATATTGC------ACCATCACGCCATTTGGCATCTTCGGTACCAACTGAGAAGAGAA----------------------------------------------------------------------------------------------------------------------------------------------------------------------------------------------------------------------------------------------------------------------------------------------------------------------------------------------------------------------------------------------------------------------------------------------------------------------------------------------------------------------------------------------------------------------------------------------------------------------------------------------------------------------------------------------------------------------------------------------------------------------------------------------------------------------------------------------------------------------------------------------------------------------------------------------------------------------------------------------------------------------------------------------------------------------------------------------------------------------------------------------------------------------------------------------------------------------------------------------------------------------------------------------------------------------------------------------------------------------------------------------------------------------------------------------------------------------------------------------------------------------------------------------------------------------------------------------------------------------------------------------------------------------------------------------------------------------------------------------------------------------------------------------------------------------------------------------------------------------------------------------------------------------------------------------------------------------------------------------------------------------------------------------------------------------------------------------------------------------------------------------------------------------------------------------------------------------------------------------------------------------------------------------------------------------------------------------------------------------------------------------------------------------------------------------------------------------------------------------------------------------------------------------------------------------------------------------------------------------------------------------------------------------
>gi|380875508|gb|JF927609.1|_Triticum_urartu_clone_31_alpha_gliadin_pseudogene_complete_sequence
ATGAAGACATTTCTCATCCTTGCCCTCCTTGCTATCATGGTGACCACCGCCACAACTGCATTTAGAATTCCAGTGCCACAATTGCAGCCACAAAATCCATCTTAGCAACAGCCACAAGAGCAAGTTCCATTGGTA---CAACAACAACAATTTCTAGGGCAGCAACAA------------------------CCATTTCCGCCACAACAACCATATCCACAGCCGCAACCATTTCCATCACAACAACCATATCTGCAGCTGCAAACATTTCCGCAGCCGCAACTACCATATTCGCAG------------------------------------------CCGCAACCATTTCGACCACAACAACCATATCCACAACCGCAACCACAGTATTTGCAACCACAATAACCAATTTCGCAGCAGCAACAACAACAACAACAA------------------------------------------------------------------------------------------------------------------------------------------------------------------------------------------ATCCTTCAGCAAATTTTGCAACAACAA---CTGATTCCATGCATGGATGTTGTATTG---CAGCAACACAACATAGCGCATGGAAGATCACAAGTTTTGCAACAAAGTACTTACCAGCTGTTGCAAGAATTGTGTTTTCAGCACCTATGACCGATCCCTGAGCAGTCGCAGTGCCAAGCCATCCACAATGTTGTCCACGCTATTATTCTACATCAACAACAAAAACAACAACAACAACAACAACAA------------------------------------------------------------------------------------------------------------------------CCATCGAGCCAGGTCTCCTTCCAACAGCCTCAGCAACAATATCCATCAGGCCAGGGCTCCTTCCGGCCATCTCAGCAAAACCCACAGGCCCAGGGCTCTGTCTAGCCTCAACAACTGCC-TAGTTCGAGGAAATAAGGAACCTAGCGCTACAGACGCTACCTGCAATGTGCAATGTCTACATCCCTCCATATTGC------ACCATCACGCCATTTGGCATCTTCGGTACCAACTGAGAAGAGAA----------------------------------------------------------------------------------------------------------------------------------------------------------------------------------------------------------------------------------------------------------------------------------------------------------------------------------------------------------------------------------------------------------------------------------------------------------------------------------------------------------------------------------------------------------------------------------------------------------------------------------------------------------------------------------------------------------------------------------------------------------------------------------------------------------------------------------------------------------------------------------------------------------------------------------------------------------------------------------------------------------------------------------------------------------------------------------------------------------------------------------------------------------------------------------------------------------------------------------------------------------------------------------------------------------------------------------------------------------------------------------------------------------------------------------------------------------------------------------------------------------------------------------------------------------------------------------------------------------------------------------------------------------------------------------------------------------------------------------------------------------------------------------------------------------------------------------------------------------------------------------------------------------------------------------------------------------------------------------------------------------------------------------------------------------------------------------------------------------------------------------------------------------------------------------------------------------------------------------------------------------------------------------------------------------------------------------------------------------------------------------------------------------------------------------------------------------------------------------------------------------------------------------------------------------------------------------------------------------------------------------------------------------------------
>gi|380875505|gb|JF927606.1|_Triticum_urartu_clone_28_alpha_gliadin_pseudogene_complete_sequence
ATGAAGACCTTTCTCATCCTTGCCCTCCTTGCTATCATGGTGACCACCGCCACAACTGCATTTAGAATTCCAGTGCCACAATTGCAGCCACAAAATCCATCTTAGCAACAGCCACAAGAGCAAGTTCCATTGGTA---CAACAACAACAATTTCTAGGGCAGCAACAA------------------------CCATTTCCGCCACAACAACCATATCCACAGCCGCAACCATTTCCATCACAACAACCATATCTGCAGCTGCAAACATTTCCGCAGCCGCAACTACCATATTCGCAG------------------------------------------CCGCAACCATTTCGACCACAACAACCATATCCACAACCGCAACCACAGTATTTGCAACCACAATAACCAATTTCGCAGCAGCAACAACAACAACAACAA------------------------------------------------------------------------------------------------------------------------------------------------------------------------------------------ATCCTTCAACAAATTTTGCAACAACAA---CTGATTCCATGCATGGATGTTGTATTG---CAGCAACACAACATAGCGCATGGAAGATCACAAGTTTTGCAACAAAGTACTTACCAGCTGTTGCAAGAATTGTGTTTTCAGCACCTATGACCGATCCCTGAGCAGTCGCAGTGCCAAGCCATCCACAATGTTGTCCACGCTATTATTCTACGTCAACAACAAAAACAACAACAACAACAACAACAA------------------------------------------------------------------------------------------------------------------------CCATCGAGCCAGGTCTCCTTCCAACAGCCTCAGCAACAATATCCATCAGGCCAGGGCTCCTTCCGGCCATCTCAGCAAAACCCACAGGCCCAGGGCTCTGTCTAGCCTCAACAACTGCC-TAGTTCGAGGAAATAAGGAACCTAGCGCTACAGACGCTACCTGCAATGTGCAATGTCTACATCCCTCCATATTGC------ACCATCACGCCATTTGGCATCTTCGGTACCAACTGAGAAGAGAA----------------------------------------------------------------------------------------------------------------------------------------------------------------------------------------------------------------------------------------------------------------------------------------------------------------------------------------------------------------------------------------------------------------------------------------------------------------------------------------------------------------------------------------------------------------------------------------------------------------------------------------------------------------------------------------------------------------------------------------------------------------------------------------------------------------------------------------------------------------------------------------------------------------------------------------------------------------------------------------------------------------------------------------------------------------------------------------------------------------------------------------------------------------------------------------------------------------------------------------------------------------------------------------------------------------------------------------------------------------------------------------------------------------------------------------------------------------------------------------------------------------------------------------------------------------------------------------------------------------------------------------------------------------------------------------------------------------------------------------------------------------------------------------------------------------------------------------------------------------------------------------------------------------------------------------------------------------------------------------------------------------------------------------------------------------------------------------------------------------------------------------------------------------------------------------------------------------------------------------------------------------------------------------------------------------------------------------------------------------------------------------------------------------------------------------------------------------------------------------------------------------------------------------------------------------------------------------------------------------------------------------------------------------------
>gi|380875497|gb|JF927598.1|_Triticum_urartu_clone_20_alpha_gliadin_pseudogene_complete_sequence
ATGAAGACCTTTCTCATCCTTGCCCTCCTTGCTATCATGGTGACCACCGCCACAACTGCATTTAGAATTCCAGTGCCACAATTGCAGCCACAAAATCCATCTTAGCAACAGCCACAAGAGCAAGTTCCATTGGTA---CAACAACAACAATTTCTAGGGCAGCAACAA------------------------CCATTTCCGCCACAACAACCATATCCACAGCCGCAACCATTTCCATCACAACAACCATATCTGCAGCTGCAAACATTTCCGCAGCCGCAACTACCATATTCGCAG------------------------------------------CCGCAACCATTTCGACCACAACAACCATATCCACAACCGCAACCACAGTATTTGCAACCACAATAACCAATTCCGCAGCAGCAACAACAACAACAACAA------------------------------------------------------------------------------------------------------------------------------------------------------------------------------------------ATCCTTCAACAAATTTTGCAACAACAA---CTGATTCCATGCATGGATGTTGTATTG---CAGCAACACAACATAGCGCATGGAAGATCACAAGTTTTGCAACAAAGTACTTACCAGCTGTTGCAAGAATTGTGTTTTCAGCACCTATGACCGATCCCTGAGCAGTCGCAGTGCCAAGCCATCCACAATGTTGTCCACGCTATTATTCTACATCAACAACAAAAACAACAACAACAACAACAACAA------------------------------------------------------------------------------------------------------------------------CCATCGAGCCAGGTCTCCTTCCAACAGCCTCAGCAACAATATCCATCAGGCCAGGGCTCCTTCCGGCCATCTCAGCAAAACCCACAGGCCCAGGGCTCTGTCTAGCCTCAACAACTGCC-TAGTTCGAGGAAATAAGGAACCTAGCGCTACAGACGCTACCTGCAATGTGCAATGTCTACATCCCTCCATATTGC------ACCATCACGCCATTTGGCATCTTCGGTACCAACTGAGAAGAGAA----------------------------------------------------------------------------------------------------------------------------------------------------------------------------------------------------------------------------------------------------------------------------------------------------------------------------------------------------------------------------------------------------------------------------------------------------------------------------------------------------------------------------------------------------------------------------------------------------------------------------------------------------------------------------------------------------------------------------------------------------------------------------------------------------------------------------------------------------------------------------------------------------------------------------------------------------------------------------------------------------------------------------------------------------------------------------------------------------------------------------------------------------------------------------------------------------------------------------------------------------------------------------------------------------------------------------------------------------------------------------------------------------------------------------------------------------------------------------------------------------------------------------------------------------------------------------------------------------------------------------------------------------------------------------------------------------------------------------------------------------------------------------------------------------------------------------------------------------------------------------------------------------------------------------------------------------------------------------------------------------------------------------------------------------------------------------------------------------------------------------------------------------------------------------------------------------------------------------------------------------------------------------------------------------------------------------------------------------------------------------------------------------------------------------------------------------------------------------------------------------------------------------------------------------------------------------------------------------------------------------------------------------------------------
>gi|380875488|gb|JF927589.1|_Triticum_urartu_clone_11_alpha_gliadin_pseudogene_complete_sequence
ATGAAGACCTTTCTCATCCTTGCCCTCCTTGCTATCATGGTGACCACCGCCACAACTGCATTTAGAATTCCAGTGCCACAATTGCAGCCACAAAATCCATCTTAGCAACAGCCACAAGAGCAAGTTCCATTGGTA---CAACAACAACAATTTCTAGGGCAGCAACAA------------------------CCATTTCCGCCACAACAACCATATCCACAGCCGCAACCATTTCCATCACAACAACCATATCTGCAGCTGCAAACATTTCCGCAGCCGCAACTACCATATTCGCAG------------------------------------------CCGCAACCATTTCGACCACAACAACCATATCCACAACCGCAACCACAGTATTTGCAACCACAATAACCAATTTCGCAGCAGCAACAACAACAACAACAA------------------------------------------------------------------------------------------------------------------------------------------------------------------------------------------ATCCTTCAACAAATTTTGCAACAACAA---CTGATTCCATGCATGGATGTTGTATTG---CAGCAACACAACATAGCGCATGGAAGATCACAAGTTTTGCAACAAAGTACTTACCAGCTGTTGCAAGAATTGTGTTTTCAGCACCTATGACCGATCCCTGAGCAGTCGCAGTGCCAAGCCATCCACAATGTTGTCCACGCTATTATTCTACATCAACAACAAAAACAACAACAACAACAACAACAA------------------------------------------------------------------------------------------------------------------------CCATCGAGCCAGGTCTCCTTCCAACAGCCTCAGCAACAATATCCATCAGGCCAGGGCTCCTTCCGGCCATCTCAGCAAAACCCACAGGCCCAGGGCTCTGTCTAGCCTCAACAACTGCC-TAGTTCGAGGAAATAAGGAACCTAGCGCTACAGACGCTACCTGCAATGTGCAATGTCTACATCCCTCCATATTGC------ACCATCACGCCATTTGGCATCGTCGGTACCAACTGAGAAGAGAA----------------------------------------------------------------------------------------------------------------------------------------------------------------------------------------------------------------------------------------------------------------------------------------------------------------------------------------------------------------------------------------------------------------------------------------------------------------------------------------------------------------------------------------------------------------------------------------------------------------------------------------------------------------------------------------------------------------------------------------------------------------------------------------------------------------------------------------------------------------------------------------------------------------------------------------------------------------------------------------------------------------------------------------------------------------------------------------------------------------------------------------------------------------------------------------------------------------------------------------------------------------------------------------------------------------------------------------------------------------------------------------------------------------------------------------------------------------------------------------------------------------------------------------------------------------------------------------------------------------------------------------------------------------------------------------------------------------------------------------------------------------------------------------------------------------------------------------------------------------------------------------------------------------------------------------------------------------------------------------------------------------------------------------------------------------------------------------------------------------------------------------------------------------------------------------------------------------------------------------------------------------------------------------------------------------------------------------------------------------------------------------------------------------------------------------------------------------------------------------------------------------------------------------------------------------------------------------------------------------------------------------------------------------------
>gi|380875486|gb|JF927587.1|_Triticum_urartu_clone_9_alpha_gliadin_pseudogene_complete_sequence
ATGAAGACCTTTCTCATCCTTGCCCTCCTTGCTATCATGGTGACCACCGCCACAACTGCATTTAGAATTCCAGTGCCACAATTGCAGCCACAAAATCCATCTTAGCAACAGCCACAAGAGCAAGTTCCATTGGTA---CAACAACAACAATTTCTAGGGCAGCAACAA------------------------CCATTTCCGCCACAACAACCATATCCACAGCCGCAACCATTTCCATCACAACAACCATATCTGCAGCTGCAAACATTTCCGCAGCCGCAACTACCATATTCGCAG------------------------------------------CCGCAACCATTTCGACCACAACAACCATATCCACAACCGCAACCACAGTATTTGCAACCACAATGACCAATTTCGCAGCAGCAACAACAACAACAACAA------------------------------------------------------------------------------------------------------------------------------------------------------------------------------------------ATCCTTCAACAAATTTTGCAACAACAA---CTGATTCCATGCATGGATGTTGTATTG---CAGCAACACAACATAGCGCATGGAAGATCACAAGTTTTGCAACAAAGTACTTACCAGCTGTTGCAAGAATTGTGTTTTCAGCACCTATGACCGATCCCTGAGCAGTCGCAGTGCCAAGCCATCCACAATGTTGTCCACGCTATTATTCTACATCAACAACAAAAACAACAACAACAACAACAACAA------------------------------------------------------------------------------------------------------------------------CCATCGAGCCAGGTCTCCTTCCAACAGCCTCAGCAACAATATCCATCAGGCCAGGGCTCCTTCCGGCCATCTCAGCAAAACCCACAGGCCCAGGGCTCTGTCTAGCCTCAACAACTGCC-TAGTTCGAGGAAATAAGGAACCTAGCGCTACAGACACTACCTGCAATGTGCAATGTCTACATCCCTCCATATTGC------ACCATCGCGCCATTTGGCATCTTCGGTACCAACTGAGAAGAGAA----------------------------------------------------------------------------------------------------------------------------------------------------------------------------------------------------------------------------------------------------------------------------------------------------------------------------------------------------------------------------------------------------------------------------------------------------------------------------------------------------------------------------------------------------------------------------------------------------------------------------------------------------------------------------------------------------------------------------------------------------------------------------------------------------------------------------------------------------------------------------------------------------------------------------------------------------------------------------------------------------------------------------------------------------------------------------------------------------------------------------------------------------------------------------------------------------------------------------------------------------------------------------------------------------------------------------------------------------------------------------------------------------------------------------------------------------------------------------------------------------------------------------------------------------------------------------------------------------------------------------------------------------------------------------------------------------------------------------------------------------------------------------------------------------------------------------------------------------------------------------------------------------------------------------------------------------------------------------------------------------------------------------------------------------------------------------------------------------------------------------------------------------------------------------------------------------------------------------------------------------------------------------------------------------------------------------------------------------------------------------------------------------------------------------------------------------------------------------------------------------------------------------------------------------------------------------------------------------------------------------------------------------------------------
>gi|380875487|gb|JF927588.1|_Triticum_urartu_clone_10_alpha_gliadin_pseudogene_complete_sequence
ATGAAGACCTTTCTCATCCTTGCCCTCCTTGCTATCATGGTGACCACCGCCACAACTGCATTTAGAATTCCAGTGCCACAATTGCAGCCACAAAATCCATCTTAGCAACAGCCACAAGAGCAAGTTCCATTGGTA---CAACAACAACAATTTCTAGGGCAGCAACAA------------------------CCATTTCCGCCACAACAACCATATCCACAGCCGCAACCATTTCCATCACAACAACCATATCCGCAGCTGCAAACATTTCCGCAGCCGCAACTACCATATTCGCAG------------------------------------------CCGCAACCATTTCGACCACAACAACCATATCCACAACCGCAACCACAGTATTTGCAACCACAATAACCAATTTCGCAGCAGCAACAACAACAACAACAA------------------------------------------------------------------------------------------------------------------------------------------------------------------------------------------ATCCTTCAACAAATTTTGCAACAACAA---CTGATTCCATGCATGGATGTTGTATTG---CAGCAACACAACATAGCGCATGGAAGATCACAAGTTTTGCAACAAAGTACTTACCAGCTGTTGCAAGAATTGTGTTTTCAGCACCTATGACCGATCCCTGAGCAGTCGCAGTGCCAAGCCATCCACAATGTTGTCCACGCTATTATTCTACATCAACAACAAAAACAACAACAACAACAACAACAA------------------------------------------------------------------------------------------------------------------------CCATCGAGCCAGGTCTCCTTCCAACAGCCTCAGCAACAATATCCATCAGGCCAGGGCTCCTTCCGGCCATCTCAGCAAAACCCACAGGCCCAGGGCTCTGTCTAGCCTCAACAACTGCC-TAGTTCGAGGAAATAAGGAACCTAGCGCTACAGACGCTACCTGCAATGTGCAATGTCTACATCCCTCCATATTGC------ACCATCACGCCATTTGGCATCTTCGGTACCAACTGAGAAGAGAA----------------------------------------------------------------------------------------------------------------------------------------------------------------------------------------------------------------------------------------------------------------------------------------------------------------------------------------------------------------------------------------------------------------------------------------------------------------------------------------------------------------------------------------------------------------------------------------------------------------------------------------------------------------------------------------------------------------------------------------------------------------------------------------------------------------------------------------------------------------------------------------------------------------------------------------------------------------------------------------------------------------------------------------------------------------------------------------------------------------------------------------------------------------------------------------------------------------------------------------------------------------------------------------------------------------------------------------------------------------------------------------------------------------------------------------------------------------------------------------------------------------------------------------------------------------------------------------------------------------------------------------------------------------------------------------------------------------------------------------------------------------------------------------------------------------------------------------------------------------------------------------------------------------------------------------------------------------------------------------------------------------------------------------------------------------------------------------------------------------------------------------------------------------------------------------------------------------------------------------------------------------------------------------------------------------------------------------------------------------------------------------------------------------------------------------------------------------------------------------------------------------------------------------------------------------------------------------------------------------------------------------------------------------------
>gi|380875504|gb|JF927605.1|_Triticum_urartu_clone_27_alpha_gliadin_pseudogene_complete_sequence
ATGAAGACCTTTCTCATCCTTGCCCTCCTTGCTATCATGGTGACCACCGCCACAACTGCATTTAGAATTCCAGTGCCACAATTGCAGCCACAAAATCCATCTTAGCAACAGCCACAAGAGCAAGTTCCATTGGTA---CAACAACAACAATTTCTAGGGCAGCAACAA------------------------CCATTTCCGCCACAACAACCATATCCACAGCCGCAACCATTTCCATCACAACAACCATATCTGCAGCTGCAAACATTTCCGCAGCCGCAACTACCACATTCGCAG------------------------------------------CCGCAACCATTTCGACCACAACAACCATATCCACAACCGCAACCACAGTATTTGCAACCACAATAACCAATTTCGCAGCAGCAACAACAACAACAACAA------------------------------------------------------------------------------------------------------------------------------------------------------------------------------------------ATCCTTCAACAAATTTTGCAACAACAA---CTGATTCCATGCATGGATGTTGTATTG---CAGCAACACAACATAGCGCATGGAAGATCACAAGTTTTGCAACAAAGTACTTACCAGCTGTTGCAAGAATTGTGTTTTCAGCACCTATGACCGATCCCTGAGCAGTCGCAGTGCCAAGCCATCCACAATGTTGTCCACGCTATTATTCTACATCAACAACAAAAACAACAACAACAACAACAACAA------------------------------------------------------------------------------------------------------------------------CCATCGAGCCAGGTCTCCTTCCAGCAGCCTCAGCAACAATATCCATCAGGCCAGGGCTCCTTCCGGCCATCTCAGCAAAACCCACAGGCCCAGGGCTCTGTCTAGCCTCAACAACTGCC-TAGTTCGAGGAAATAAGGAACCTAGCGCTACAGACGCTACCTGCAATGTGCAATGTCTACATCCCTCCATATTGC------ACCATCACGCCATTTGGCATCTTCGGTACCAACTGAGAAGAGAA----------------------------------------------------------------------------------------------------------------------------------------------------------------------------------------------------------------------------------------------------------------------------------------------------------------------------------------------------------------------------------------------------------------------------------------------------------------------------------------------------------------------------------------------------------------------------------------------------------------------------------------------------------------------------------------------------------------------------------------------------------------------------------------------------------------------------------------------------------------------------------------------------------------------------------------------------------------------------------------------------------------------------------------------------------------------------------------------------------------------------------------------------------------------------------------------------------------------------------------------------------------------------------------------------------------------------------------------------------------------------------------------------------------------------------------------------------------------------------------------------------------------------------------------------------------------------------------------------------------------------------------------------------------------------------------------------------------------------------------------------------------------------------------------------------------------------------------------------------------------------------------------------------------------------------------------------------------------------------------------------------------------------------------------------------------------------------------------------------------------------------------------------------------------------------------------------------------------------------------------------------------------------------------------------------------------------------------------------------------------------------------------------------------------------------------------------------------------------------------------------------------------------------------------------------------------------------------------------------------------------------------------------------------------
>gi|380875478|gb|JF927579.1|_Triticum_urartu_clone_1_alpha_gliadin_pseudogene_complete_sequence
ATGAAGACCTTTCTCATCCTTGCCCTCCTTGCAATCGTGGCGACCACTGCCACAACTGCAGTTAGAGTTCCAGTGCCACAATTGCAGCCACAAAATCCATCTCAGCAACAGCCACAAGAGCAAGTTTCCATTGGT--ACAACAACAACAATTTCTAGGGCAGCAACAA------------------------CCATTTCCACCACAACAACCATATCCACAGCCGCAACCATTT------------------------------------CCGCAGCCGCAACTACCATATTCGCAG------------------------------------------CCACAACCATTTCGACCACAACAACCATATCCACAACCGCAACCACAGTATTCGCAACCACAACAACCAATTTCACAGCAGCAGCAGCAACAACAACAACAACAACAACAACAACAACAACAACAACAACAACAACAACAACAGCAA------------------------------------------------------------------------------------------------------------------------------------------ATCCTTCAACAAATTTTACAACAACAA---CTGATTCCATGCATGGATGTTGTATTG---CAGCGACACAACATAGCGCATGGAAGATCACAAGTTTTGCAACAAAGTACTTACCAGCTGTTGCAAGAATTGTGTTGTCAGCACCTATGGCAGATCCCTGAGCAGTCGCAGTGCCAGGCCATCCACAATGTTGTTCATGCTATTATTCTGCATCAACAACAATAACAACAACAACAA---------------------------------------------------------------------------------------------------------------------------------CCATCGAGCCAGGTCTCCTTCCAACAGCCTCTGCAACAATATCCATTAGGCCAGGGCTCCTTCCGGCCATCTCAGCAAAACCCACAGGCCCAGGGCTCTGTCCAGCCTCAACAACTGCCCCTGTTCGAGGAAATAAGGAACCTAGCGCTACAGACGCTACCTGCAATGTGCAATGTCTACATCCCTCCATATTGC------ACCATCGCGCCATTTGGCATCTTCGGTACCAACTGAGAAGAGAA----------------------------------------------------------------------------------------------------------------------------------------------------------------------------------------------------------------------------------------------------------------------------------------------------------------------------------------------------------------------------------------------------------------------------------------------------------------------------------------------------------------------------------------------------------------------------------------------------------------------------------------------------------------------------------------------------------------------------------------------------------------------------------------------------------------------------------------------------------------------------------------------------------------------------------------------------------------------------------------------------------------------------------------------------------------------------------------------------------------------------------------------------------------------------------------------------------------------------------------------------------------------------------------------------------------------------------------------------------------------------------------------------------------------------------------------------------------------------------------------------------------------------------------------------------------------------------------------------------------------------------------------------------------------------------------------------------------------------------------------------------------------------------------------------------------------------------------------------------------------------------------------------------------------------------------------------------------------------------------------------------------------------------------------------------------------------------------------------------------------------------------------------------------------------------------------------------------------------------------------------------------------------------------------------------------------------------------------------------------------------------------------------------------------------------------------------------------------------------------------------------------------------------------------------------------------------------------------------------------------------------------------------------------------
>gi|380875492|gb|JF927593.1|_Triticum_urartu_clone_15_alpha_gliadin_pseudogene_complete_sequence
ATGAAGACCTTTCTCATCCTTTCCCTCCTTGCTATCGTGGCGACCACCGCCACAACTGCAGTTAGAGTTCCAGTGCCACAATTGCAGCCGCAAAATCCATCTCTGCAACGACCACAAGAGTAAGTTCCATTGGTG---CAACAACAACAA------------------------TTTCCAGGGCAGCAACAAACATTTCCACCACAACAGCCATATCCGCAGTCGCAACCATTTCCAGCACAACAACCATATCCGCAGCCGCAACCATTTCCACAACCGCAA---CCTTTTCCG---CCACAACTACCATATCCGCAG---------------------CCGCAACCATTTCCCCCACAACAACCATATCCACAACCGCAAACACATCATCTGCAACCACAACAAACAATTTCGCAGCAACAAGCACAACAACAACAACAACTACAACAACAA---------------------------------------------------------------------------------------------------------------------------------------------------------------------------ATCCTTCAACAAATTTTGCAACAACAA---CTGATTCCATGCATGGATGTTGTATTG---CAGCAACACAACATAGCGCATGGAAGATCACAAGTTTTGCAACAAAGTACTTACCAGCTGTTGCAAGAATTGTGTTTTCAGCACCTATGACCGATCCCTGAGCAGTCGCAGTGCCAAGCCATCCACAATGTTGTCCACGCTATTATTCTACATCAACAACAAAAACAACAACAACAACAACAACAA------------------------------------------------------------------------------------------------------------------------CCATCGAGCCAGGTCTCCTTCCAACAGCCTCAGCAACAATATCCATCAGGCCAGGGCTCCTTCCGGCCATCTCAGCAAAACCCACAGGCCCAGGGCTCTGTCTAGCCTCAACAACTGCC-TAGTTCGAGGAAATAAGGAACCTAGCGCTACAGACGCTACCTGCAATGTGCAATGTCTACATCCCTCCATATTGC------ACCATCACGCCATTTGGCATCTTCGGTACCAACTGAGAAGAGAA----------------------------------------------------------------------------------------------------------------------------------------------------------------------------------------------------------------------------------------------------------------------------------------------------------------------------------------------------------------------------------------------------------------------------------------------------------------------------------------------------------------------------------------------------------------------------------------------------------------------------------------------------------------------------------------------------------------------------------------------------------------------------------------------------------------------------------------------------------------------------------------------------------------------------------------------------------------------------------------------------------------------------------------------------------------------------------------------------------------------------------------------------------------------------------------------------------------------------------------------------------------------------------------------------------------------------------------------------------------------------------------------------------------------------------------------------------------------------------------------------------------------------------------------------------------------------------------------------------------------------------------------------------------------------------------------------------------------------------------------------------------------------------------------------------------------------------------------------------------------------------------------------------------------------------------------------------------------------------------------------------------------------------------------------------------------------------------------------------------------------------------------------------------------------------------------------------------------------------------------------------------------------------------------------------------------------------------------------------------------------------------------------------------------------------------------------------------------------------------------------------------------------------------------------------------------------------------------------------------------------------------------------------------------
>gi|380875495|gb|JF927596.1|_Triticum_urartu_clone_18_alpha_gliadin_pseudogene_complete_sequence
ATGAAGACATTTCTCATCCTTTCCCTCCTTGCTATCGTGGCGACCACCGCCACAACTGCAGTTAGAGTTCCAGTGCCACAATTGCAGCCGCAAAATCCATCTCTGCAACAACCACAAGAGTAAGTTCCATTGGTG---CAACAACAACAA------------------------TTTCCAGGGCAGCAACAAACATTTCCACCACAACAGCCATATCCGCAGTCGCAACCATTTCCAGCACAACAACCATATCCGCAGCCGCAACCATTTCCACAACCGCAA---CCTTTTCCG---CCACAACTACCATATCCGCAG---------------------CCGCAACCATTTCCCCCACAACAACCATATCCACAACCGCAAACACATCATCTGCAACCGCAACAAACAATTTCGCAGCAACAAGCACAACAACAACAACAACTACAACAACAA---------------------------------------------------------------------------------------------------------------------------------------------------------------------------ATCCTTCAACAAATTCTGCAACAACAA---CTGATTCCATGCAGGGATGTCATCGTCTTGCAACAACACAACATAGCGCATGAAAGCTCACAAGTATTGCAGCAAAGTAGTTACCAAGTGTTGCAACAATTATGTTGTCAGCAGCTGTGGCAGATCCCCGAGCAGTCGCGGTGCCAAGCCATCCACAATGTCGTTCATGCTATTATTCTGCATCAACAACAACAACAACAACAAGTACAACAACAA------------------------------------------------------------------------------------------------------------------------CCGTCGAGCCAGGTCTCCTACCAGCAGCCTCAGCAACAATATCCATCAGGCCAGGGCTCCTTCCAGCCATCTCAGCAAAATCCACAGGCCCAGGGCTTTGTCCAACCTCAACATCTGCCCCAGCTCGAGGAAGTAAGGAACCTAGCGCTGCAGACGCTACCAGCAATGTGCAATGTCTACATCCCTCCATATTGCTCGACCACCATTGCGCCATTTGGCATCTTCGGTACCAACTGAGAAGAGAA----------------------------------------------------------------------------------------------------------------------------------------------------------------------------------------------------------------------------------------------------------------------------------------------------------------------------------------------------------------------------------------------------------------------------------------------------------------------------------------------------------------------------------------------------------------------------------------------------------------------------------------------------------------------------------------------------------------------------------------------------------------------------------------------------------------------------------------------------------------------------------------------------------------------------------------------------------------------------------------------------------------------------------------------------------------------------------------------------------------------------------------------------------------------------------------------------------------------------------------------------------------------------------------------------------------------------------------------------------------------------------------------------------------------------------------------------------------------------------------------------------------------------------------------------------------------------------------------------------------------------------------------------------------------------------------------------------------------------------------------------------------------------------------------------------------------------------------------------------------------------------------------------------------------------------------------------------------------------------------------------------------------------------------------------------------------------------------------------------------------------------------------------------------------------------------------------------------------------------------------------------------------------------------------------------------------------------------------------------------------------------------------------------------------------------------------------------------------------------------------------------------------------------------------------------------------------------------------------------------------------------------------------------------------
>gi|380875506|gb|JF927607.1|_Triticum_urartu_clone_29_alpha_gliadin_pseudogene_complete_sequence
ATGAAGACATTTCTCATCCTTTCCCTCCTTGCTATCGTGGCGACCACCGCCACAACTGCAGTTAGAGTTCCAGTGCCACAATTGCAGCCGCAAAATCCATCTCTGCAACAACCACAAGAGTAAGTTCCATTGGTG---CAACAACAACAA------------------------TTTCCAGGGCAGCAACAAACATTTCCACCACAACAGCCATATCCGCAGTCGCAACCATTTCCAGCACAACAACCATATCCGCAGCCGCAACCATTTCCACAACCGCAA---CCTTTTCCG---CCACAACTACCATATCCGCAG---------------------CCGCAACCATTTCCCCCACAACAACCATATCCACAACCGCAAACACATCATCTGCAACCACAACAAACAATTTCGCAGCAACAAGCACAACAACAACAACAACTACAACAACAA---------------------------------------------------------------------------------------------------------------------------------------------------------------------------ATCCTTCAACAAATTCTGCAACAACAA---CTGATTCCATGCAGGGATGTCATCGTCTTGCAACAACACAACATAGCGCATGAAAGCTCACAAGTATTGCAGCAAAGTAGTTACCAAGTGTTGCAACAATTATGTTGTCAGCAGCTGTGGCAGATCCCCGAGCAGTCGCGGTGCCAAGCCATCCACAATGTCGTTCATGCTATTATTCTGCATCAACAACAACAACAACAACAACAAGTACAACAACAA---------------------------------------------------------------------------------------------------------------------CCGTCGAGCCAGGTCTCCTACCAGCAGCCTCAGCAACAATATCCATCAGGCCAGGGCTCCTTCCAGCCATCTCAGCAAAATCCACAGGCCCAGGGCTTTGTCCAACCTCAACATCTGCCCCAGCTCGAGGAAATAAGGAACCTAGCGCTGCAGACGCTACCAGCAATGTGCAATGTCTACATCCCTCCATATTGCTCGACCACCATTGCGCCATTTGGCATCTTCGGTACCAACTGAGAAGAGAA----------------------------------------------------------------------------------------------------------------------------------------------------------------------------------------------------------------------------------------------------------------------------------------------------------------------------------------------------------------------------------------------------------------------------------------------------------------------------------------------------------------------------------------------------------------------------------------------------------------------------------------------------------------------------------------------------------------------------------------------------------------------------------------------------------------------------------------------------------------------------------------------------------------------------------------------------------------------------------------------------------------------------------------------------------------------------------------------------------------------------------------------------------------------------------------------------------------------------------------------------------------------------------------------------------------------------------------------------------------------------------------------------------------------------------------------------------------------------------------------------------------------------------------------------------------------------------------------------------------------------------------------------------------------------------------------------------------------------------------------------------------------------------------------------------------------------------------------------------------------------------------------------------------------------------------------------------------------------------------------------------------------------------------------------------------------------------------------------------------------------------------------------------------------------------------------------------------------------------------------------------------------------------------------------------------------------------------------------------------------------------------------------------------------------------------------------------------------------------------------------------------------------------------------------------------------------------------------------------------------------------------------------------------------
>gi|380875483|gb|JF927584.1|_Triticum_urartu_clone_6_alpha_gliadin_pseudogene_complete_sequence
ATGAAGACCTTTCTCATCCTTGCCCTCCTTGCTATCGTGGCAACCACCGCCACAACTGCAGTTAGAGTTCCAGTGCCACAACCGCAGCCACAAAATCCATCTCTGCAACAACCACAAGAGTAAGTTCCATTGGTG---CAACAACAACAA------------------------TTTCCAGGGCAGCAACAGACATTTCCACCACAACAGCCATATCCGCAGTCGCAACCATTTCCAGCGCAACAACCATATCCGCAGCCGCAACCATTTCCACAACCGCAA---CCTTTTCCG---CCACAACTACCATATCCGCAG---------------------CCGCAACCATTTCTCCCACAACAACCATATCCACAACCGCAAACACATCATCTGCAACCACAACAAACAATTTCGCAGCAACAAGCACAACAACAACAACTACAACAACAA------------------------------------------------------------------------------------------------------------------------------------------------------------------------------ATCCTTCAACAAATTCTGCAACAACAA---CTGATTCCATGCAGGGATGTCATCGTCTTGCAACAACACAACATAGCGCATGAAAGCTCACAAGTATTGCAGCAAAGTAGTTACCAAGTGTTGCAACAATTATGTTGTCAGCAGCTGTGGCAGATCCCTGAGCGGTCGCGGTGCCAAGCCATCCACAATGTCGTTCATGCTATTATTCTGCATCAACAACAACAACAACAACAACAACAACAACAAGTACAACAACAA------------------------------------------------------------------------------------------------------------CCGTCGAGCCAGGTCTCCTACCAGCAGCCTCAGCAACAATATCCATCAGGCCAGGGCTCCTTCCAGCCATCTCAGCAAAATCCACAGGCCCAGGGCTTTGTCCAACCTCAACATCTGCCCCAGCTCGAGGAAATAAGGAACCTAGCGCTGCAGACGCTACCAGCAATGTGCAATGTCTACATCCCTTCATATTGCTCGACCACCATTGCGCCATTTGGCATCTTCGGTACCGACTGAGAAGAGAA----------------------------------------------------------------------------------------------------------------------------------------------------------------------------------------------------------------------------------------------------------------------------------------------------------------------------------------------------------------------------------------------------------------------------------------------------------------------------------------------------------------------------------------------------------------------------------------------------------------------------------------------------------------------------------------------------------------------------------------------------------------------------------------------------------------------------------------------------------------------------------------------------------------------------------------------------------------------------------------------------------------------------------------------------------------------------------------------------------------------------------------------------------------------------------------------------------------------------------------------------------------------------------------------------------------------------------------------------------------------------------------------------------------------------------------------------------------------------------------------------------------------------------------------------------------------------------------------------------------------------------------------------------------------------------------------------------------------------------------------------------------------------------------------------------------------------------------------------------------------------------------------------------------------------------------------------------------------------------------------------------------------------------------------------------------------------------------------------------------------------------------------------------------------------------------------------------------------------------------------------------------------------------------------------------------------------------------------------------------------------------------------------------------------------------------------------------------------------------------------------------------------------------------------------------------------------------------------------------------------------------------------------------------------
>gi|380875501|gb|JF927602.1|_Triticum_urartu_clone_24_alpha_gliadin_pseudogene_complete_sequence
ATGAAGACATTTCTCATCCTTTCCCTCCTTGCTATCGTGGCGACCACCGCCACAACTGCAGTTAGAGTTCCAGTGCCACAATTGCAGCCGCAAAATCCATCTCTGCAACAACCACAAGAGTAAGTTCCATTGGTG---CAACAACAACAA------------------------TTTCCAGGGCAGCAACAAACATTTCCACCACAACAGCCATATCCGCAGTCGCAACCATTTCCAGCACAACAACCATATCCGCAGCCGCAACCATTTCCACAACCGCAA---CCTTTTCCG---CCACAACTACCATATCCGCAG---------------------CCGCAACCATTTCCCCCACAACAACCATATCCACAACCGCAAACACATCATCTGCAACCACAACAAACAATTTCGCAGCAACAAGCACAACAGCAACAACTACAACAACAA------------------------------------------------------------------------------------------------------------------------------------------------------------------------------ATCCTTCAACAAATTCTGCAACAACAA---CTGATTCCATGCAGGGATGTCATCGTCTTGCAACAACACAACATAGCGCATGAAAGCTCACAAGTATTGCAGCAAAGTAGTTACCAAGTGTTGCAACAATTATGTTGTCAGCAGCTGTGGCAGATCCCCGAGCAGTCGCGGTGCCAAGCCATCCACAATGTCGTTCATGCTATTATTCTGCATCAACAACAACAACAACAACAAGTACAACAACAA------------------------------------------------------------------------------------------------------------------------CCGTCGAGCCAGGTCTCCTACCAGCAGCCTCAGCAACAATATCCATCAGGCCAGGGCTCCTTCCAGCCATCTCAGCAAAATCCACAGGCCCAGGGCTTTGTCCAACCTCAACATCTGCCCCAGTTCGAGGAAATAAGGAACCTAGCGCTACAGACGCTACCTGCAATGTGCAATGTCTACATCCCTCCATATTGC------ACCATCACGCCATTTGGCATCTTCGGTACCAACTGAGAAGAGAA----------------------------------------------------------------------------------------------------------------------------------------------------------------------------------------------------------------------------------------------------------------------------------------------------------------------------------------------------------------------------------------------------------------------------------------------------------------------------------------------------------------------------------------------------------------------------------------------------------------------------------------------------------------------------------------------------------------------------------------------------------------------------------------------------------------------------------------------------------------------------------------------------------------------------------------------------------------------------------------------------------------------------------------------------------------------------------------------------------------------------------------------------------------------------------------------------------------------------------------------------------------------------------------------------------------------------------------------------------------------------------------------------------------------------------------------------------------------------------------------------------------------------------------------------------------------------------------------------------------------------------------------------------------------------------------------------------------------------------------------------------------------------------------------------------------------------------------------------------------------------------------------------------------------------------------------------------------------------------------------------------------------------------------------------------------------------------------------------------------------------------------------------------------------------------------------------------------------------------------------------------------------------------------------------------------------------------------------------------------------------------------------------------------------------------------------------------------------------------------------------------------------------------------------------------------------------------------------------------------------------------------------------------------------
>gi|380875518|gb|JF927619.1|_Triticum_urartu_clone_41_alpha_gliadin_pseudogene_complete_sequence
ATGAAGACATTTCTCATCCTTTCCCTCCTTGCTATCGTGGCGACCACCGCCACAACTGCAGTTAGAGTTCCAGTGCCACAATTGCAGCCGCAAAATCCATCTCTGCAACAACCACAAGAGTAAGTTCCATTGGTG---CAACAACAACAA------------------------TTTCCAGGGCAGCAACAAACATTTCCACCACAACAGCCATATCCGCAGTCGCAACCATTTCCAGCACAACAACCATATCCGCAGCCGCAACCATTTCCACAACCGCAA---CCTTTTCCG---CCACAACTACCATATCCGCAG---------------------CCGCAACCATTTCCCCCACAACAACCATATCCACAACCGCAAACACATCATCTGCAACCACAACAAACAATTTCGCAGCAACAAGCACAACAACAACAACAACAACTACAACAACAA------------------------------------------------------------------------------------------------------------------------------------------------------------------------ATCCTTCAACAAATTCTGCAACAACAA---CTGATTCCATGCAGGGATGTCATCGTCTTGCAACAACACAACATAGCGCATGAAAGCTCACAAGTATTGCAGCAAAGTAGTTACCAAGTGTTGCAACAATTATGTTGTCAGCAGCTGTGGCAGATCCCCGAGCAGTCGCGGTGCCAAGCCATCCACAATGTCGTTCATGCTATTATTCTGCATCAACAACAACAACAACAACAACAAGTACAACAACAA---------------------------------------------------------------------------------------------------------------------CCGTCGAGCCAGGTCTCCTACCAGCAGCCTCAGCAACAATATCCATCAGGCCAGGGCTCCTTCCAGCCATCTCAGCAAAATCCACAGGCCCAGGGCTTTGTCCAACCTCAACATCTGCCCCAGCTCGAGGAAATAAGGAACCTAGCGCTGCAGACGCTACCAGCAATGTGCAATGTCTACATCCCTCCATATTGCTCGACCACCATTGCGCCATTTGGCATCTTCGGTACCAACTGAGAAGAGAA----------------------------------------------------------------------------------------------------------------------------------------------------------------------------------------------------------------------------------------------------------------------------------------------------------------------------------------------------------------------------------------------------------------------------------------------------------------------------------------------------------------------------------------------------------------------------------------------------------------------------------------------------------------------------------------------------------------------------------------------------------------------------------------------------------------------------------------------------------------------------------------------------------------------------------------------------------------------------------------------------------------------------------------------------------------------------------------------------------------------------------------------------------------------------------------------------------------------------------------------------------------------------------------------------------------------------------------------------------------------------------------------------------------------------------------------------------------------------------------------------------------------------------------------------------------------------------------------------------------------------------------------------------------------------------------------------------------------------------------------------------------------------------------------------------------------------------------------------------------------------------------------------------------------------------------------------------------------------------------------------------------------------------------------------------------------------------------------------------------------------------------------------------------------------------------------------------------------------------------------------------------------------------------------------------------------------------------------------------------------------------------------------------------------------------------------------------------------------------------------------------------------------------------------------------------------------------------------------------------------------------------------------------------------
>gi|380875510|gb|JF927611.1|_Triticum_urartu_clone_33_alpha_gliadin_pseudogene_complete_sequence
ATGAAGACATTTCTCATCCTTTCCCTCCTTGCTATCGTGGCGACCACCGCCACAACTGCAGTTAGAGTTCCAGTGCCACAATTGCAGCCGCAAAATCCATCTCTGCAACAACCACAAGAGTAAGTTCCATTGGTG---CAACAACAACAA------------------------TTTCCAGGGCAGCAACAAACATTTCCACCACAACAGCCATATCCGCAGTCGCAACCATTTCCAGCACAACAACCATATCCGCAGCCGCAACCATTTCCACAACCGCAA---CCTTTTCCG---CCACAACTACCATATCCGCAG---------------------CCGCAACCATTTCCCCCACAACAACCATATCCACAACCGCAAACACATCATCTGCAACCACAACAAACAATTTCGCAGCAACAAGCACAACAACAACAACAACTACAACAACAA---------------------------------------------------------------------------------------------------------------------------------------------------------------------------ATCCTTCAACAAATTCTGCAACAACAA---CTGATTCCATGCAGGGATGTCATCGTCTTGCAACAACACAACATAGCGCATGAAAGCTCACAAGTATTGCAGCAAAGTAGTTACCAAGTGTTGCAACAATTATGTTGTCAGCAGCTGTGGCAGATCCCCGAGCAGTCGCGGTGCCAAGCCATCCACAATGTCGTTCATGCTATTATTCTGCATCAACAACAACAACAACAACAAGTACAACAACAA------------------------------------------------------------------------------------------------------------------------CCGTCGAGCCAGGTCTCCTACCAGCAGCCTCAGCAACAATATCCATCAGGCCAGGGCTCCTTCCAGCCATCTCAGCAAAATCCACAGGCCCAGGGCTTTGTCCAACCTCAACATCTGCCCCAGCTCGAGGAAATAAGGAACCTAGCGCTGCAGACGCTACCAGCAATGTGCAATGTCTACATCCCTCCATATTGC------GCCAACGCGCCATTTGGCATCTTCGGTACCAACTGAGAAGAGAA----------------------------------------------------------------------------------------------------------------------------------------------------------------------------------------------------------------------------------------------------------------------------------------------------------------------------------------------------------------------------------------------------------------------------------------------------------------------------------------------------------------------------------------------------------------------------------------------------------------------------------------------------------------------------------------------------------------------------------------------------------------------------------------------------------------------------------------------------------------------------------------------------------------------------------------------------------------------------------------------------------------------------------------------------------------------------------------------------------------------------------------------------------------------------------------------------------------------------------------------------------------------------------------------------------------------------------------------------------------------------------------------------------------------------------------------------------------------------------------------------------------------------------------------------------------------------------------------------------------------------------------------------------------------------------------------------------------------------------------------------------------------------------------------------------------------------------------------------------------------------------------------------------------------------------------------------------------------------------------------------------------------------------------------------------------------------------------------------------------------------------------------------------------------------------------------------------------------------------------------------------------------------------------------------------------------------------------------------------------------------------------------------------------------------------------------------------------------------------------------------------------------------------------------------------------------------------------------------------------------------------------------------------------------
>gi|380875516|gb|JF927617.1|_Triticum_urartu_clone_39_alpha_gliadin_pseudogene_complete_sequence
ATGAAGACCTTTCTCATCCTTGCCCTCCTTGCTATCGTGGCAACCACCGCCACAACTGCAGTTAGAGTTCCAGTGCCACAACCGCAGCCACAAAATCCATCTCAGCCACAGCCACAAGGGCAAGTTCCATTGGTA---CAACAACAACAA------------------------TTTCCAGGGAAGCAACAACCATTTCCACCACAACAGCCATATCCGCAGCCGCAACCATTTCCATCACAACAACCATATCTGCAACTGCAACCATTTCCACAACCGCAA---CCATTTCCG---CCACAACTACCATATCCGCAG---------------------CCACCACCATTTTCACCACAACAACCATACCCACAACCGCAACCACAGTATCCGCAACCACAACAACCAATTTCATAGCAACAAGCACAACAACAACAACAACAACAA---------------------------------------------------------------------------------------------------------------------------------------------------------------------------------ATCCTTCAACAAATTTTGCAACAACAA---CTGATTCCATGTAGGGATGTTGTCTTG---CAACAACACAACATAGCGCGTGCAAGATCACAAGTTTTGCAACAAAGCACTTACCAGCCATTGCAACAATTGTGTTGTCAACAGCTGTGGCAGATCCCCGAGCAGTCGCGGTGCCAAGCCATCCACAATGTTGTTCATGCTATTATTCTGCATCAACAACAGCGACAACAACAA------------------------------------------------------------------------------------------------------------------------------------CCATCGTGTCAGGTCTCCTTCCAACAGCCTCAGCAACAATATCCATCAGGTCAGGGCTCCTTCCAGCCATCTCAGCAAAACCCACAGGCCCAGGGCTCTGTCCAACCCCAACAACTGCCCCAGTTCGAGGAAATAAGGAACCTAGCGCTACAGACACTACCTGGAATGTGCAATGTCTATATCCCTCCATATTGCTCGACCACCATTGCGCCATTTGGCATCTTCGGTACCAACTGAGAAGAGAA----------------------------------------------------------------------------------------------------------------------------------------------------------------------------------------------------------------------------------------------------------------------------------------------------------------------------------------------------------------------------------------------------------------------------------------------------------------------------------------------------------------------------------------------------------------------------------------------------------------------------------------------------------------------------------------------------------------------------------------------------------------------------------------------------------------------------------------------------------------------------------------------------------------------------------------------------------------------------------------------------------------------------------------------------------------------------------------------------------------------------------------------------------------------------------------------------------------------------------------------------------------------------------------------------------------------------------------------------------------------------------------------------------------------------------------------------------------------------------------------------------------------------------------------------------------------------------------------------------------------------------------------------------------------------------------------------------------------------------------------------------------------------------------------------------------------------------------------------------------------------------------------------------------------------------------------------------------------------------------------------------------------------------------------------------------------------------------------------------------------------------------------------------------------------------------------------------------------------------------------------------------------------------------------------------------------------------------------------------------------------------------------------------------------------------------------------------------------------------------------------------------------------------------------------------------------------------------------------------------------------------------------------------------------
>gi|380875519|gb|JF927620.1|_Triticum_urartu_clone_42_alpha_gliadin_pseudogene_complete_sequence
ATGAAGACCTTTCTCATCCTTGCCCTCCTTGCTATCGTGGCAACCACCGCCACAACTGCAGTTAGAGTTCCAGTGCCACAACCGCAGCCACAAAATCCATCTCAGCCACAGCCACAAGGGCAAGTTCCATTGGTA---CAACAACAACAA------------------------TTTCCAGGGAAGCAACAACCATTTCCACCACAACAGCCATATCCGCAGCCGCAACCATTTCCATCACAACAACCATATCTGCAACTGCAACCATTTCCACAACCGCAA---CCATTTCCG---CCACAACTACCATATCCGCAG---------------------CCACCACCATTTTCACCACAACAACCATATCCACAACCGCAACCACAGTATCCGCAACCACAACAACCAATTTCATAGCAACAAGCACAACAACAACAACAACAACAA---------------------------------------------------------------------------------------------------------------------------------------------------------------------------------ATCCTTCAACAAATTTTGCAACAACAA---CTGATTCCATGTAGGGATGTTGTCTTG---CAACAACACAACATAGCGCGTGCAAGATCACAAGTTTTGCAACAAAGCACTTACCAGCCATTGCAACAATTGTGTTGTCAACAGCTGTGGCAGATCCCCGAGCAGTCGCGGTGCCAAGCCATCCACAATGTTGTTCATGCTATTATTCTGCATCAACAACAGCGACAACAACAA------------------------------------------------------------------------------------------------------------------------------------CCATCGTGTCAGGTCTCCTTCCAACAGCCTCAGCAACAATATCCATCAGGTCAGGGCTCCTTCCAGCCATCTCAGCAAAACCCACAGGCCCAGGGCTCTGTCCAACCCCAACAACTGCCCCAGTTCGAGGAAATAAGGAACCTAGCGCTACAGACACTACCTGGAATGTGCAATGTCTATATCCCTCCATATTGCTCGACCACCATTGCGCCATTTGGCATCTTCGGTACCAACTGAGAAGAGAA----------------------------------------------------------------------------------------------------------------------------------------------------------------------------------------------------------------------------------------------------------------------------------------------------------------------------------------------------------------------------------------------------------------------------------------------------------------------------------------------------------------------------------------------------------------------------------------------------------------------------------------------------------------------------------------------------------------------------------------------------------------------------------------------------------------------------------------------------------------------------------------------------------------------------------------------------------------------------------------------------------------------------------------------------------------------------------------------------------------------------------------------------------------------------------------------------------------------------------------------------------------------------------------------------------------------------------------------------------------------------------------------------------------------------------------------------------------------------------------------------------------------------------------------------------------------------------------------------------------------------------------------------------------------------------------------------------------------------------------------------------------------------------------------------------------------------------------------------------------------------------------------------------------------------------------------------------------------------------------------------------------------------------------------------------------------------------------------------------------------------------------------------------------------------------------------------------------------------------------------------------------------------------------------------------------------------------------------------------------------------------------------------------------------------------------------------------------------------------------------------------------------------------------------------------------------------------------------------------------------------------------------------------------------
>gi|380875499|gb|JF927600.1|_Triticum_urartu_clone_22_alpha_gliadin_pseudogene_complete_sequence
ATGAAGACCTTTCTCATCCTTGCCCTCCTTGCTATCGTGGCAACCACCGCCACAACTGCAGTTAGAGTTCCAGTGCCACAACCGCAGCCACAAAATCCATCTCAGCCACAGCCACAAGGGCAAGTTCCATTGGTA---CAACAACAACAA------------------------TTTCCAGGGAAGCAACAACCATTTCCACCACAACAGCCATATCCGCAGCCGCAACCATTTCCATCACAACAACCATATCTGCAACTGCAACCATTTCCACAACCGCAA---CCATTTCCG---CCACAACTACCATATCCGCAG---------------------CCACCACCATTTTCACCACAACAACCATATCCACAACCGCAACCACAGTATCCGCAACCACAACAACCAATTTCATAGCAACAAGCACAACAACAACAACAACAAGAACAA------------------------------------------------------------------------------------------------------------------------------------------------------------------------------ATCCTTCAACAAATTTTGCAACAACAA---CTGATTCCATGTAGGGATGTTGTCTTG---CAACAACACAACATAGCGCGTGCAAGATCACAAGTTTTGCAACAAAGCACTTACCAGCCATTGCAACAATTGTGTTGTCAACAGCTGTGGCAGATCCCCGAGCAGTCGCGGTGCCAAGCCATCCACAATGTTGTTCATGCTATTATTCTGCATCAACAACAGCGACGACAACAA------------------------------------------------------------------------------------------------------------------------------------CCATCGTGTCAGGTCTCCTTCCAACAGCCTCAGCAACAATATCCATCAGGTCAGGGCTCCTTCCAGCCATCTCAGCAAAACCCACAGGCCCAGGGCTCTGTCCAACCCCAACAACTGCCCCAGTTCGAGGAAATAAGGAACCTAGCGCTACAGACACTACCTGGAATGTGCAATGTCTATATCCCTCCATATTGCTCGACCACCATTGCGCCATTTGGCATCTTCGGTACCAACTGAGAAGAGAA----------------------------------------------------------------------------------------------------------------------------------------------------------------------------------------------------------------------------------------------------------------------------------------------------------------------------------------------------------------------------------------------------------------------------------------------------------------------------------------------------------------------------------------------------------------------------------------------------------------------------------------------------------------------------------------------------------------------------------------------------------------------------------------------------------------------------------------------------------------------------------------------------------------------------------------------------------------------------------------------------------------------------------------------------------------------------------------------------------------------------------------------------------------------------------------------------------------------------------------------------------------------------------------------------------------------------------------------------------------------------------------------------------------------------------------------------------------------------------------------------------------------------------------------------------------------------------------------------------------------------------------------------------------------------------------------------------------------------------------------------------------------------------------------------------------------------------------------------------------------------------------------------------------------------------------------------------------------------------------------------------------------------------------------------------------------------------------------------------------------------------------------------------------------------------------------------------------------------------------------------------------------------------------------------------------------------------------------------------------------------------------------------------------------------------------------------------------------------------------------------------------------------------------------------------------------------------------------------------------------------------------------------------------------
>gi|89147784|gb|DQ401697.1|_Triticum_urartu_clone_Gli-u2_alpha-gliadin_pseudogene_complete_sequence
atgaagacctttctcatcCTTGCCCTCCTTGCTATCGTGACAACCACCGCCACAACTGCAGTTAGAGTTCCAGTGCCACAACCGCAGCCACAAAATCCATCTCAGCCACAGCCACAAGGGCAAGTTCCATTGGTA---CAACAACAACAA------------------------TTTCCAGGGAAGCAACAACCATTTCCACCACAACAGCCATATCCGCAGCCGCAACCATTTCCATCACAACAACCATATCTGCAACTGCAACCATTTCCACAACCGCAA---CCATTTCCG---CCACAACTACCATATCCGCAG---------------------CCACCACCATTTTCACCACAACAACCATATCCACAACCGCAACCACAGTATCCGCAACCACAACAACCAATTTCATAGCAACAAGCACAACAACAACAACAACAACAACAA------------------------------------------------------------------------------------------------------------------------------------------------------------------------------ATCCTTCAACAAATTTTGCAACAACAA---CTGATTCCATGTAGGGATGTTGTCTTG---CAACAACACAACATAGCGCGTGCAAGATCACAAGTTTTGCAACAAAGCACTTACCAGCCATTGCAACAATTGTGTTGTCAACAGCTGTGGCAGATCCCCGAGCAGTCGCGGTGCCAAGCCATCCACAATGTTGTTCATGCTATTATTCTGCATCAACAACAGCGACAACAACAA------------------------------------------------------------------------------------------------------------------------------------CCATCGTGTCAGGTCTCCTTCCAACAGCCTCAGCAACAATATCCATCAGGTCAGGGCTCCTTCCAGCCATCTCAGCAAAACCCACAGGCCCAGGGCTCTGTCCAACCCCAACAACTGCCCCAGTTCGAGGAAATAAGGAACCTAGCGCTACAGACACTACCTGGAATGTGCAATGTCTATATCCCTCCATATTGCTCGACCACCATTGCGCCATTTGGCATCTTCGGTACCAACTGA------------------------------------------------------------------------------------------------------------------------------------------------------------------------------------------------------------------------------------------------------------------------------------------------------------------------------------------------------------------------------------------------------------------------------------------------------------------------------------------------------------------------------------------------------------------------------------------------------------------------------------------------------------------------------------------------------------------------------------------------------------------------------------------------------------------------------------------------------------------------------------------------------------------------------------------------------------------------------------------------------------------------------------------------------------------------------------------------------------------------------------------------------------------------------------------------------------------------------------------------------------------------------------------------------------------------------------------------------------------------------------------------------------------------------------------------------------------------------------------------------------------------------------------------------------------------------------------------------------------------------------------------------------------------------------------------------------------------------------------------------------------------------------------------------------------------------------------------------------------------------------------------------------------------------------------------------------------------------------------------------------------------------------------------------------------------------------------------------------------------------------------------------------------------------------------------------------------------------------------------------------------------------------------------------------------------------------------------------------------------------------------------------------------------------------------------------------------------------------------------------------------------------------------------------------------------------------------------------------------------------------------------------------------------------
>gi|380875513|gb|JF927614.1|_Triticum_urartu_clone_36_alpha_gliadin_pseudogene_complete_sequence
ATGAAGACCTTTCTCATCCTTGCCCTCCTTGCTATCGTGGCAACCACCGCCACAACTGCAGTTAGAGTTCCAGTGCCACAACCGCAGCCACAAAATCCATCTCAGCCACAGCCACAAGGGCAAGTTCCATTGGTA---CAACAACAACAA------------------------TTTCCAGGGAAGCAACAACCATTTCCACCACAACAGCCATATCCGCAGCCGCAACCATTTCCACCACAACAACCATATCTGCAACTGCAACCATTTCCACAACCGCAA---CCATTTCCG---CCACAACTACCATATCCGCAG---------------------CCACCACCATTTTCACCGCAACAACCATATCCACAACCGCAACCACAGTATCCGCAACCACAACAACCAATTTCATAGCAACAAGCACAACAACAACAACAACAACAA---------------------------------------------------------------------------------------------------------------------------------------------------------------------------------ATCCTTCAACAAATTTTGCAACAACAA---CTGATTCCATGTAGGGATGTTGCCTTG---CAACAACACAACATAGCGCGTGCAAGATCACAAGTTTTGCAACAAAGCACTTACCAGCCATTGCAACAATTGTGTTGTCAACAGCTGTGGCAGATCCCCGAGCAGTCGCGGTGCCAAGCCATCCACAATGTTGTTCATGCTATTATTCTGCATCAACAACAGCGACAACAACAA------------------------------------------------------------------------------------------------------------------------------------CCATCGTGTCAGGTCTCCTTCCAACAGCCTCAGCAACAATATCCATCAGGTCAGGGCTCCTTCCAGCCATCTCAGCAAAACCCACAGGCCCAGGGCTCTGTCCAACCCCAACAACTGCCCCAGTTCGAGGAAATAAGGAACCTAGCGCTACAGACACTACCTGGAATGTGCAATGTCTATATCCCTCCATATTGCTCGACCACCATTGCGCCATTTGGCATCCTCGGTACCAACTGAGAAGAGAA----------------------------------------------------------------------------------------------------------------------------------------------------------------------------------------------------------------------------------------------------------------------------------------------------------------------------------------------------------------------------------------------------------------------------------------------------------------------------------------------------------------------------------------------------------------------------------------------------------------------------------------------------------------------------------------------------------------------------------------------------------------------------------------------------------------------------------------------------------------------------------------------------------------------------------------------------------------------------------------------------------------------------------------------------------------------------------------------------------------------------------------------------------------------------------------------------------------------------------------------------------------------------------------------------------------------------------------------------------------------------------------------------------------------------------------------------------------------------------------------------------------------------------------------------------------------------------------------------------------------------------------------------------------------------------------------------------------------------------------------------------------------------------------------------------------------------------------------------------------------------------------------------------------------------------------------------------------------------------------------------------------------------------------------------------------------------------------------------------------------------------------------------------------------------------------------------------------------------------------------------------------------------------------------------------------------------------------------------------------------------------------------------------------------------------------------------------------------------------------------------------------------------------------------------------------------------------------------------------------------------------------------------------------------
>Sequence 1025(2)
---------------------------------------------------------------------------------------------------------------------------------------------------------------------------------------------------------------------------------------------------------------------------------------------------------------------------------------------------------------------------------------------------------------------------------------------------------------------------------------------------------------------------------------------------------------------------------------------------------------------------------------------------------------------------------------------------------------------------------------------------------------------------------------------------------------------------------------------------------------------------------------------------------------------------------------------------------------------------------------------------------------------------------------------------------------------------------------------------------------------------------------------------------------------------------------------------------------------------------------------------------------------------------------------------------------------------------------------------------------------------------------------------------------------------------------------------------------------------------------------------------------------------------------------------------------------------------------------------------------------------------------------------------------------------------------------------------------------------------------------------------------------------------------------------------------------------------------------------------------------------------------------------------------------------------------------------------------------------------------------------------------------------------------------------------------------------------------------------------------------------------------------------------------------------------------------------------------------------------------------------------------------------------------------------------------------------------------------------------------------------------------------------------------------------------------------------------------------------------------------------------------------------------------------------------------------------------------------------------------------------------------------------------------------------------------------------------------------------------------------------------------------------------------------------------------------------------------------------------------------------------------------------------------------------------------------------------------------------------------------------------------------------------------------------------------------------------------------------------------------------------------------------------------------------------------------------------------------------------------------------------------------------------------------------------------------------------------------------------------------------------------------------------------------------------------------------------------------------------------------------------------------------------------------------------------------------------------------------------------------------------------------------------------------------------------------------------------------------------------------------------------------------------------------------------------------------------------------------------------------------------------------------------------------------------------------------------
>gi|315585405|gb|HQ317887.1|_Triticum_monococcum_isolate_cgn10555(21)_alpha-gliadin_mRNA_partial_cds
atgaagacctttctcatccttgccctccttgctatcgtggcgaccaccgccacaagtgcagttagagttccagtgccacaattgcagccacaaaatccatctcagcaacagccacaagagcaaGTTCCATTGGTA---CAACAACAACAATTTCTAGGGCAGCAACAA------------------------CCATTTCCACCACAACAACCATATCCACAGCCGCAACCATTTCCATCACAACAACCATATCTGCAACTGCAACCATTTCCGCAGCCGCAACTACCATATTCGCAG------------------------------------------CCACAACCATTTCGACCACAACAACCATATCCACAACCGCAACCACAGTATTCGCAACCACAACAACCAATTTCAC--------------------------------------------------------------------------------------------------------------------------------------------------------------------------------------------------------------------------------------------------------------------------------------------------------------------------------------------------------------------------------------------------------------------------------------------------------------------------------------------------------------------------------------------------------------------------------------------------------------------------------------------------------------------------------------------------------------------------------------------------------------------------------------------------------------------------------------------------------------------------------------------------------------------------------------------------------------------------------------------------------------------------------------------------------------------------------------------------------------------------------------------------------------------------------------------------------------------------------------------------------------------------------------------------------------------------------------------------------------------------------------------------------------------------------------------------------------------------------------------------------------------------------------------------------------------------------------------------------------------------------------------------------------------------------------------------------------------------------------------------------------------------------------------------------------------------------------------------------------------------------------------------------------------------------------------------------------------------------------------------------------------------------------------------------------------------------------------------------------------------------------------------------------------------------------------------------------------------------------------------------------------------------------------------------------------------------------------------------------------------------------------------------------------------------------------------------------------------------------------------------------------------------------------------------------------------------------------------------------------------------------------------------------------------------------------------------------------------------------------------------------------------------------------------------------------------------------------------------------------------------------------------------------------------------------------------------------------------------------------------------------------------------------------------------------------------------------------------------------------------------------------------------------------------------------------------------------------------------------------------------------------------------------------------------------------------------------------------------------------------------------------------------------------------------------------------------------------------------------------------------------------------
>gi|315585407|gb|HQ317888.1|_Triticum_monococcum_isolate_cgn10555(3)_alpha-gliadin_mRNA_partial_cds
atgaagacctttctcatccttgccctccttgctatcgtggcgaccaccgccacaagtgcagttagagttccagtgccacaattgcagccacaaaatccatctcagcaacagccacaagagcaaGTTCCATTGGTA---CAACAACAACAATTTCTAGGGCAGCAACAA------------------------CCATTTCCACCACAACAACCATATCCACAGCCGCAACCATTTCCATCACAACAACCATATCTGCAACTGCAACCATTTCCGCAGCCGCAACTACCATATTCGCAG------------------------------------------CCACAACCATTTCGACCACAACAACCATATCCACAACCGCAACCACAGTATTCGCAACCACAACAACCAATTTCA---------------------------------------------------------------------------------------------------------------------------------------------------------------------------------------------------------------------------------------------------------------------------------------------------------------------------------------------------------------------------------------------------------------------------------------------------------------------------------------------------------------------------------------------------------------------------------------------------------------------------------------------------------------------------------------------------------------------------------------------------------------------------------------------------------------------------------------------------------------------------------------------------------------------------------------------------------------------------------------------------------------------------------------------------------------------------------------------------------------------------------------------------------------------------------------------------------------------------------------------------------------------------------------------------------------------------------------------------------------------------------------------------------------------------------------------------------------------------------------------------------------------------------------------------------------------------------------------------------------------------------------------------------------------------------------------------------------------------------------------------------------------------------------------------------------------------------------------------------------------------------------------------------------------------------------------------------------------------------------------------------------------------------------------------------------------------------------------------------------------------------------------------------------------------------------------------------------------------------------------------------------------------------------------------------------------------------------------------------------------------------------------------------------------------------------------------------------------------------------------------------------------------------------------------------------------------------------------------------------------------------------------------------------------------------------------------------------------------------------------------------------------------------------------------------------------------------------------------------------------------------------------------------------------------------------------------------------------------------------------------------------------------------------------------------------------------------------------------------------------------------------------------------------------------------------------------------------------------------------------------------------------------------------------------------------------------------------------------------------------------------------------------------------------------------------------------------------------------------------------------------------------------
>gi|315585409|gb|HQ317889.1|_Triticum_monococcum_isolate_cgn10555(9)_alpha-gliadin_mRNA_partial_cds
ATGAAGACCTTTCTCATCCTTGCCCTCCTTGCTATCGTGGCGACCACCGCCACAACTGCAGTTAGAGTTCCAGTGCCACAATTGCAGCCACAACATCCATCTCAGCAACAGCCACAAGAGCAAGTTCCATTGGTA---CAACAACAACAATTTCTAGGGCAGCAACAA------------------------CCATTTCCACCACAACAACCATATCCACAGCCGCAACCATTTCCATCACAACAACCATATCTGCAACTGCAACCATTTCCGCAGCCGCAACTACCATATTCGCAG------------------------------------------CCACAACCATTTCGACCACAACAACCATATCCACAACCGCAACCACAGTATTCGCAACCACAACAACCAATTTCACAGCAGCAGCAGCAGCAGCAACAACAACAACAACAACAACAACAACAACAA---------------------------------------------------------------------------------------------------------------------------------------------------------------ATCCTTCAACAAATTTTGCAACAACAA---CTGATTCCATGCATGGATGTTGTATTG---CAGCAACACAACATAGCGCATGGAAGATCACAAGTTTTGCAACAAAGTACTTACCAGCTGTTACAAGAATTGTGTTGTCAGCACCTATGGCAGATCCCTGAGCAGTCGCAGTGCCAGGCCATCCACAATGTTGTTCATGCTATTATTCTGCATCAACAACAAAAACCACAACAACAA---------------------------------------------------------------------------------------------------------------------------------CCATCGAGCCAGGTCTCCTTCCAACAGCCTCTGCAACAATATCCATTAGGCCAGGGCTCCTTCCGGCCATCTCAGCAAAACCCACAGGCCCGGGGCTCTGTCCAGCCTCAACAACTGCCCCAGTTCGAGGAAATAAGGAACCTAGCGCTACAGACGCTACCTGCAATGTGCATGTCTACATCCCTTCCATATTGC------ACCATCGCGCCATTTGGCATCTTCGGTACTAACTGAGANGAAAATAACTCTAATACTAGATATATGNAACACCG----------------------------------------------------------------------------------------------------------------------------------------------------------------------------------------------------------------------------------------------------------------------------------------------------------------------------------------------------------------------------------------------------------------------------------------------------------------------------------------------------------------------------------------------------------------------------------------------------------------------------------------------------------------------------------------------------------------------------------------------------------------------------------------------------------------------------------------------------------------------------------------------------------------------------------------------------------------------------------------------------------------------------------------------------------------------------------------------------------------------------------------------------------------------------------------------------------------------------------------------------------------------------------------------------------------------------------------------------------------------------------------------------------------------------------------------------------------------------------------------------------------------------------------------------------------------------------------------------------------------------------------------------------------------------------------------------------------------------------------------------------------------------------------------------------------------------------------------------------------------------------------------------------------------------------------------------------------------------------------------------------------------------------------------------------------------------------------------------------------------------------------------------------------------------------------------------------------------------------------------------------------------------------------------------------------------------------------------------------------------------------------------------------------------------------------------------------------------------------------------------------------------------------------------------------------------------------------------------------------------------------------
>gi|315585411|gb|HQ317890.1|_Triticum_monococcum_isolate_cgn10555(6)_alpha-gliadin_mRNA_partial_cds
ATGAAGACCTTTCTCATCCTTGCCCTCCTTGCTATCGTGGCGACCACCGCCACAACTGCAGTTAGAGTTCCAGTGCCACAATTGCAGCCACAACATCCATCTCAGCAACAGCCACAAGAGCAAGTTCCATTGGTA---CAACAACAACAATTTCTAGGGCAGCAACAA------------------------CCATTTCCACCACAACAACCATATCCACAGCCGCAACCATTTCCATCACAACAACCATATCTGCAACTGCAACCATTTCCGCAGCCGCAACTACCATATTCGCAG------------------------------------------CCACAACCATTTCGACCACAACAACCATATCCACAACCGCAACCACAGTATTCGCAACCACAACAACCAATTTCACAGCAGCAGCAGCAGCAGCAACAACAACAACAACAACAACAACAACAACAA---------------------------------------------------------------------------------------------------------------------------------------------------------------ATCCTTCAACAAATTTTGCAACAACAA---CTGATTCCATGCATGGATGTTGTATTG---CAGCAACACAACATAGCGCATGGAAGATCACAAGTTTTGCAACAAAGTACTTACCAGCTGTTACAAGAATTGTGTTGTCAGCACCTATGGCAGATCCCTGAGCAGTCGCAGTGCCAGGCCATCCACAATGTTGTTCATGCTATTATTCTGCATCAACAACAAAAACCACAACAACAA---------------------------------------------------------------------------------------------------------------------------------CCATCGAGCCAGGTCTCCTTCCAACAGCCTCTGCAACAATATCCATTAGGCCAGGGCTCCTTCCGGCCATCTCAGCAAAACCCACAGGCCCGGGGCTCTGTCCAGCCTCAACAACTGCCCCAGTTCGAGGAAATAAGGAACCTAGCGCTACAGACGCTACCTGCAATGTGCAATGTCTACATCCCTCCATATTGC------ACCATCGCGCCATTTGGCATCTTCGGTACTAACTGA------------------------------------------------------------------------------------------------------------------------------------------------------------------------------------------------------------------------------------------------------------------------------------------------------------------------------------------------------------------------------------------------------------------------------------------------------------------------------------------------------------------------------------------------------------------------------------------------------------------------------------------------------------------------------------------------------------------------------------------------------------------------------------------------------------------------------------------------------------------------------------------------------------------------------------------------------------------------------------------------------------------------------------------------------------------------------------------------------------------------------------------------------------------------------------------------------------------------------------------------------------------------------------------------------------------------------------------------------------------------------------------------------------------------------------------------------------------------------------------------------------------------------------------------------------------------------------------------------------------------------------------------------------------------------------------------------------------------------------------------------------------------------------------------------------------------------------------------------------------------------------------------------------------------------------------------------------------------------------------------------------------------------------------------------------------------------------------------------------------------------------------------------------------------------------------------------------------------------------------------------------------------------------------------------------------------------------------------------------------------------------------------------------------------------------------------------------------------------------------------------------------------------------------------------------------------------------------------------------------------------------------------------------------------------
>gi|376341609|gb|JN831382.1|_Triticum_monococcum_clone_12-6_alpha-gliadin_(gli-2)_gene_complete_cds
ATGAAGACCTTTCTCATCCTTGCCCTCCTTGCTATCGTGGCGACCACCGCCACAACTGCAGTTAGAGTTCCAGTGCCACAATTGCAGCCACAACATCCATCTCAGCAACAGCCACAAGAGCAAGTTCCATTGGTA---CAACAACAACAATTTCTAGGGCAGCAACAA------------------------CCATTTCCACCACAACAACCATATCCACAGCCGCAACCATTTCCATCACAACAACCATATCTGCAACTGCAACCATTTCCGCAGCCGCAACTACCATATTCGCAG------------------------------------------CCACAACCATTTCGACCACAACAACCATATCCACAACCGCAACCACAGTATTCGCAACCACAACAACCAATTTCACAGCAGCAGCAGCAGCAGCAACAACAACAACAACAACAACAACAACAACAA---------------------------------------------------------------------------------------------------------------------------------------------------------------ATCCTTCAACAAATTTTGCAACAACAA---CTGATTCCATGCATGGATGTTGTATTG---CAGCAACACAACATAGCGCAAGGAAGATCACAAGTTTTGCAACAAAGTACTTACCAGCTGTTGCAAGAATTGTGTTGTCAGCACCTATGGCAGATCCCTGAGCAGTCGCAGTGCCAGGCCATCCACAATGTTGTTCATGCTATTATTCTGCATCAACAACAAAAACAACAACAACAACAACAACAA------------------------------------------------------------------------------------------------------------------------CCATCGAGCCAGGTCTCCTTCCAACAGCCTCTGCAACAATATCCATTAGGCCAGGGCTCCTTCCGGCCATCTCAGCAAAACCCACAGGCCCGGGGCTCTGTCCAGCCTCAACAACTGCCCCAGTTCGAGGAAATAAGGAACCTAGCGCTACAGACGCTATCTGCAATGTGCAATGTCTACATCCCTCCATATTGC------ACCATCGCGCCATTTGGCATCTTCGGTACTAACTGA------------------------------------------------------------------------------------------------------------------------------------------------------------------------------------------------------------------------------------------------------------------------------------------------------------------------------------------------------------------------------------------------------------------------------------------------------------------------------------------------------------------------------------------------------------------------------------------------------------------------------------------------------------------------------------------------------------------------------------------------------------------------------------------------------------------------------------------------------------------------------------------------------------------------------------------------------------------------------------------------------------------------------------------------------------------------------------------------------------------------------------------------------------------------------------------------------------------------------------------------------------------------------------------------------------------------------------------------------------------------------------------------------------------------------------------------------------------------------------------------------------------------------------------------------------------------------------------------------------------------------------------------------------------------------------------------------------------------------------------------------------------------------------------------------------------------------------------------------------------------------------------------------------------------------------------------------------------------------------------------------------------------------------------------------------------------------------------------------------------------------------------------------------------------------------------------------------------------------------------------------------------------------------------------------------------------------------------------------------------------------------------------------------------------------------------------------------------------------------------------------------------------------------------------------------------------------------------------------------------------------------------------------------------------------
>gi|315585393|gb|HQ317881.1|_Triticum_monococcum_isolate_cgn10500(26)_alpha-gliadin_mRNA_partial_cds
atgaagacctttctcatccttgccctccttgctatcgtggcgaccaccgccacaagtgcagttagagttccagtgccacaattgcagccacaaaatccatctcagcaacagccacaagagcaaGTTCCATTGGTA---CAACAACAACAATTTCTAGGGCAGCAACAA------------------------CCATTTCCACCACAACAACCATATCCACAGCCGCAACCATTTCCATCACAACAACCATATCTGCAGCTGCAACCATTTCCGCAGCCGCAACTACCATATTCGCAG------------------------------------------CCACAACCATTTCGACCACAACAACCATATCCACAACCGCAACCACAATATTCGCAACCACAACATCCAATTTCA---------------------------------------------------------------------------------------------------------------------------------------------------------------------------------------------------------------------------------------------------------------------------------------------------------------------------------------------------------------------------------------------------------------------------------------------------------------------------------------------------------------------------------------------------------------------------------------------------------------------------------------------------------------------------------------------------------------------------------------------------------------------------------------------------------------------------------------------------------------------------------------------------------------------------------------------------------------------------------------------------------------------------------------------------------------------------------------------------------------------------------------------------------------------------------------------------------------------------------------------------------------------------------------------------------------------------------------------------------------------------------------------------------------------------------------------------------------------------------------------------------------------------------------------------------------------------------------------------------------------------------------------------------------------------------------------------------------------------------------------------------------------------------------------------------------------------------------------------------------------------------------------------------------------------------------------------------------------------------------------------------------------------------------------------------------------------------------------------------------------------------------------------------------------------------------------------------------------------------------------------------------------------------------------------------------------------------------------------------------------------------------------------------------------------------------------------------------------------------------------------------------------------------------------------------------------------------------------------------------------------------------------------------------------------------------------------------------------------------------------------------------------------------------------------------------------------------------------------------------------------------------------------------------------------------------------------------------------------------------------------------------------------------------------------------------------------------------------------------------------------------------------------------------------------------------------------------------------------------------------------------------------------------------------------------------------------------------------------------------------------------------------------------------------------------------------------------------------------------------------------------------------------
>gi|315585395|gb|HQ317882.1|_Triticum_monococcum_isolate_cgn10500(3)_alpha-gliadin_mRNA_partial_cds
atgaagacctttctcatccttgccctccttgctatcgtggcgaccaccgccacaagtgcagttagagttccagtgccacaattgcagccacaaaatccatctcagcaacagccacaagagcaaGTTCCATTGGTA---CAACAACAACAATTTCTAGGGCAGCAACAA------------------------CCATTTCCACCACAACAACCATATCCACAGCCGCAACCATTTCCATCACAACAACCATATCTGCAGCTGCAACCATTTCCGCAGCCGCAACTACCATATTCGCAG------------------------------------------CCACAACCATTTCGACCACAACAACCATATCCACAACCGCAACCACAATATTCGCAACCACAACATCCAATTTCAC--------------------------------------------------------------------------------------------------------------------------------------------------------------------------------------------------------------------------------------------------------------------------------------------------------------------------------------------------------------------------------------------------------------------------------------------------------------------------------------------------------------------------------------------------------------------------------------------------------------------------------------------------------------------------------------------------------------------------------------------------------------------------------------------------------------------------------------------------------------------------------------------------------------------------------------------------------------------------------------------------------------------------------------------------------------------------------------------------------------------------------------------------------------------------------------------------------------------------------------------------------------------------------------------------------------------------------------------------------------------------------------------------------------------------------------------------------------------------------------------------------------------------------------------------------------------------------------------------------------------------------------------------------------------------------------------------------------------------------------------------------------------------------------------------------------------------------------------------------------------------------------------------------------------------------------------------------------------------------------------------------------------------------------------------------------------------------------------------------------------------------------------------------------------------------------------------------------------------------------------------------------------------------------------------------------------------------------------------------------------------------------------------------------------------------------------------------------------------------------------------------------------------------------------------------------------------------------------------------------------------------------------------------------------------------------------------------------------------------------------------------------------------------------------------------------------------------------------------------------------------------------------------------------------------------------------------------------------------------------------------------------------------------------------------------------------------------------------------------------------------------------------------------------------------------------------------------------------------------------------------------------------------------------------------------------------------------------------------------------------------------------------------------------------------------------------------------------------------------------------------------------------------
>gi|315585397|gb|HQ317883.1|_Triticum_monococcum_isolate_cgn10500(19)_alpha-gliadin_mRNA_partial_cds
atgaagacctttctcatccttgccctccttgctatcgtggcgaccaccgccacaagtgcagttagagttccagtgccacaattgcagccacaaaatccatctcagcaacagccacaagagcaaGTTCCATTGGTA---CAACAACAACAATTTCTAGGGCAGCAACAA------------------------CCATTTCCACCACAACAACCATATCCACAGCCGCAACCATTTCCATCACAACAACCATATCTGCAGCTGCAACCATTTCCGCAGCCGCAACTACCATATTCGCAG------------------------------------------CCACAACCATTTCGACCACAACAACCATATCCACAACCGCAACCACAGTATTCGCAACCACAACAACCAATTTCAC--------------------------------------------------------------------------------------------------------------------------------------------------------------------------------------------------------------------------------------------------------------------------------------------------------------------------------------------------------------------------------------------------------------------------------------------------------------------------------------------------------------------------------------------------------------------------------------------------------------------------------------------------------------------------------------------------------------------------------------------------------------------------------------------------------------------------------------------------------------------------------------------------------------------------------------------------------------------------------------------------------------------------------------------------------------------------------------------------------------------------------------------------------------------------------------------------------------------------------------------------------------------------------------------------------------------------------------------------------------------------------------------------------------------------------------------------------------------------------------------------------------------------------------------------------------------------------------------------------------------------------------------------------------------------------------------------------------------------------------------------------------------------------------------------------------------------------------------------------------------------------------------------------------------------------------------------------------------------------------------------------------------------------------------------------------------------------------------------------------------------------------------------------------------------------------------------------------------------------------------------------------------------------------------------------------------------------------------------------------------------------------------------------------------------------------------------------------------------------------------------------------------------------------------------------------------------------------------------------------------------------------------------------------------------------------------------------------------------------------------------------------------------------------------------------------------------------------------------------------------------------------------------------------------------------------------------------------------------------------------------------------------------------------------------------------------------------------------------------------------------------------------------------------------------------------------------------------------------------------------------------------------------------------------------------------------------------------------------------------------------------------------------------------------------------------------------------------------------------------------------------------------------
>gi|315585399|gb|HQ317884.1|_Triticum_monococcum_isolate_cgn10500(11)_alpha-gliadin_mRNA_partial_cds
ATGAAGACCTTTCTCATCCTTGCCCTCCTTGCTATCGTGGCGACCACCGCCACAACTGCAGTTAGAGTTCCAGTGCCACAATTGCAGCCACAAAATCCATCTCAGCAACAGCCACAAGAGCAAGTTCCATTGGTA---CAACAACAACAACTTCTAGGGCAGCAACAA------------------------CCATTTCCACCACAACAACCATATCCACAGCCGCAACCATTTCCATCACAACAACCATATCTGCAGCTGCAACCATTTCCGCAGCCGCAACTACCATATTCGCAG------------------------------------------CCACAACCATTTCGACCACAACAACCATATCCACAACCGCAACCACAGTATTCGCAACCACAACAACCAATTTCACAGCAGCAGCAGCAACAACAACAACAACAACAACAACAACAACAACAACAACAACAACAACAACAACAAAAGCAA---------------------------------------------------------------------------------------------------------------------------------------ATCCTTCAACAAATTTTGCAACAACAA---CTGATTCCATGCATGGATGTTGTATTG---CAGCAACACAACATAGCGCATGGAAGATCACAAGTTTTGCAACAAAGTACTTACCAGCTGTTGCAAGAATTGTGTTGTCAGCACCTATGGCAGATCCCTGAGCAGTCGCAGTGTCAGGCCATCCAAAATGTTGTTCATGCTATTATTCTGCATCAACAACAAAAACAACAACAACAA---------------------------------------------------------------------------------------------------------------------------------CCATCGAGCCAGGTGTCCTTCCAAGAGCCTCTGCAACAATATCCATTAGGCCAGGGCTCCTTCCGGCCATCTCAGCAAAACCCACAGGACCAGGGCTCTGTCCAGCCTCAACAACTGCCCCAGTTCGAGGAAATAAGGAACCTAGCGCTACAGATGCTACCTGCAATGTGCAATGTCTACATCCCTCCATATTGC------ACAATCGCGCCATTTGCATCTTCGGTACTAACTGA-------------------------------------------------------------------------------------------------------------------------------------------------------------------------------------------------------------------------------------------------------------------------------------------------------------------------------------------------------------------------------------------------------------------------------------------------------------------------------------------------------------------------------------------------------------------------------------------------------------------------------------------------------------------------------------------------------------------------------------------------------------------------------------------------------------------------------------------------------------------------------------------------------------------------------------------------------------------------------------------------------------------------------------------------------------------------------------------------------------------------------------------------------------------------------------------------------------------------------------------------------------------------------------------------------------------------------------------------------------------------------------------------------------------------------------------------------------------------------------------------------------------------------------------------------------------------------------------------------------------------------------------------------------------------------------------------------------------------------------------------------------------------------------------------------------------------------------------------------------------------------------------------------------------------------------------------------------------------------------------------------------------------------------------------------------------------------------------------------------------------------------------------------------------------------------------------------------------------------------------------------------------------------------------------------------------------------------------------------------------------------------------------------------------------------------------------------------------------------------------------------------------------------------------------------------------------------------------------------------------------------------------------------------------------------
>gi|315585401|gb|HQ317885.1|_Triticum_monococcum_isolate_cgn10500(5)_alpha-gliadin_mRNA_partial_cds
ATGAAGACCTTTCTCATCCTTGCCCTCCTTGCTATCGTGGCGACCACCGCCACAACTGCAGTTAGAGTTCCAGTGCCACAATTGCAGCCACAAAATCCATCTCAGCAACAGCCACAAGAGCAAGTTCCATTGGTA---CAACAACAACAATTTCTGGGGCAGCAACAA------------------------CCATTTCCACCACAACAACCATATCCACAGCCGCAACCATTTCCATCACAACAACCATATCTGCAGCTGCAACCATTTCCGCAGCCGCAACTACCATATTCGCAG------------------------------------------CCACAACCATTTCGACCACAACAACCATATCCACAACCGCAACCACAGTATTCGCAACCACAACAACCAATTTCACAGCAGCAGCAGCAACAACAACAACAACAACAACAACAACAACAACAACAACAACAACAACAACAACAAAAGCAA---------------------------------------------------------------------------------------------------------------------------------------ATCCTTCAACAAATTTTGCAACAACAA---CTGATTCCATGCATGGATGTTGTATTG---CAGCAACACAACATAGCGCATGGAAGATCACAAGTTTTGCAACAAAGTACTTACCAGCTGTTGCAAGAATTGTGTTGTCAGCACCTATGGCAGATCCCTGAGCAGTCGCAGTGTCAGGCCATCCAAAATGTTGTTCATGCTATTATTCTGCATCAACAACAAAAACAACAACAACAA---------------------------------------------------------------------------------------------------------------------------------CCATCGAGCCAGGTGTCCTTCCAAGAGCCTCTGCAACAATATCCATTAGGCCAGGGCTCCTTCCGGCCATCTCAGCAAAACCCAAAGGACCAGGGCTCTGTCCAGCCTCAACAACTGCCCCAGTTCGAGGAAATAAGGAACCTAGCGCTACAGATGCTACCTGCAATGTGCAATGTCTACATCCCTCCATATTGC------ACAATCGCGCCATTTGCATCTTCGGTACTAACTGAGAAGAAAATAACTCTAGTACTAGATATATGAAACACCGTTTTCTCAGTCCATGGTTTGGTCATTGTAGCGTCGAAAAAATAATGTGACATGNACTATCATATNAGAATCCGAACTATACTAGTTCAAACTTGGGAATAAAA----------------------------------------------------------------------------------------------------------------------------------------------------------------------------------------------------------------------------------------------------------------------------------------------------------------------------------------------------------------------------------------------------------------------------------------------------------------------------------------------------------------------------------------------------------------------------------------------------------------------------------------------------------------------------------------------------------------------------------------------------------------------------------------------------------------------------------------------------------------------------------------------------------------------------------------------------------------------------------------------------------------------------------------------------------------------------------------------------------------------------------------------------------------------------------------------------------------------------------------------------------------------------------------------------------------------------------------------------------------------------------------------------------------------------------------------------------------------------------------------------------------------------------------------------------------------------------------------------------------------------------------------------------------------------------------------------------------------------------------------------------------------------------------------------------------------------------------------------------------------------------------------------------------------------------------------------------------------------------------------------------------------------------------------------------------------------------------------------------------------------------------------------------------------------------------------------------------------------------------------------------------------------------------------------------------------------------------------------------------------------------------------------------------------------------------------------------------------------------------------------------------------------------
>gi|315585403|gb|HQ317886.1|_Triticum_monococcum_isolate_cgn12035(8)_alpha-gliadin_mRNA_partial_cds
atgaagacctttctcatccttGCCCTCCTTGCTATCGTGGCGACCACCGCCACAACTGCAGTTAGAGTTCCAGTGCCACAATTGCAGCCACAACATCCATCTCAGCAACAGCCACAAGAGCAAGTTCCATTGGTA---CAAAAACAACAATTTCTAGGGCAGCAACAA------------------------CCATTTCCACCACAACAACCATATCCACAGCCGCAACCATTTCCATCACAACAACCATATCTGCAGCTGCAACCATTTCCGCAGCCGCAACTACCATATTCGCAG------------------------------------------CCACAACCATTTCGACCACAACAACCATATCCACAACCGCAACCACAGTATTCGCAACCACAACAACCAATTTCACAGCAGCAGCAGCAGCAACAACAACAACAAGAACAACAA---------------------------------------------------------------------------------------------------------------------------------------------------------------------------ATCGTTCAACAAATTTTGCAACAACAA---CTGATTCCATGCATGGATGTTGTATTG---CAGCAACACAACATAGCGCATGGAAGATCACAAGTTTTGCAACAAAGTACTTACCAGCTGTTGCAAGAATTGTGTTGTCAGCACCTATGGCAGATCCCTGAGCAGTCGCAGTGCCAGGCCATCCACAATGTTGTTCATGCTATTATTCTGCATCAACAACAAAAACAACAACAACAA---------------------------------------------------------------------------------------------------------------------------------CCATCGAGCCAGGTCTCCTTCCAACAGCCTCTGCAACAATATCCATTAGGCCAGGGCTCCTTCCGGCCATCTCAGCAAAACCCACAGGCCCAGGGCTCTGTCCAGCCTCAACAACTGCCCCAGTTCGAGGAAATAAGGAACCTAGCGCTACAGACGCTACCTGCAATGTGC------------------------------------------------------------------------------------------------------------------------------------------------------------------------------------------------------------------------------------------------------------------------------------------------------------------------------------------------------------------------------------------------------------------------------------------------------------------------------------------------------------------------------------------------------------------------------------------------------------------------------------------------------------------------------------------------------------------------------------------------------------------------------------------------------------------------------------------------------------------------------------------------------------------------------------------------------------------------------------------------------------------------------------------------------------------------------------------------------------------------------------------------------------------------------------------------------------------------------------------------------------------------------------------------------------------------------------------------------------------------------------------------------------------------------------------------------------------------------------------------------------------------------------------------------------------------------------------------------------------------------------------------------------------------------------------------------------------------------------------------------------------------------------------------------------------------------------------------------------------------------------------------------------------------------------------------------------------------------------------------------------------------------------------------------------------------------------------------------------------------------------------------------------------------------------------------------------------------------------------------------------------------------------------------------------------------------------------------------------------------------------------------------------------------------------------------------------------------------------------------------------------------------------------------------------------------------------------------------------------------------------------------------------------------------------------------------------------------------------------------
>gi|421932393|gb|JX828193.1|_Triticum_monococcum_clone_AA-1_alpha-gliadin_(gli-2)_gene_complete_cds
ATGAAGACATTTCTCATCCTTGCCCTCCTTGCTATCGTGGCGACCACCGCCACAACTGCAGTTAGAGATCCAGTGCCACAATTGCAGCCACAAAATCCATCTCAGCAACAGCCACAAGAGCAAGTTCCATTGGTA---CAACAACAACAATTTCTAGGGCAGCAACAA------------------------CCATTTCCACCACAACAACCATATCCACAGCCGCAACCATTTCCATCACAACAACCATATCTGCAGCTGCAACCATTTCCGCAGCCGCAACTACCATATTCGCAG------------------------------------------CCACAACCATTTCGACCACAACAACCATATCCACAACCGCAACCACAGTATTCGCAACTGCAACAACCAATTTCACAGCAGCAGCAGCAGCAGCAACAACAACAACAACAACAACAACAACAACAACAACAACAACAAGAACAAGAACAACAA------------------------------------------------------------------------------------------------------------------------------------ATCCTTCAACAAATTTTGCAACAACAA---CTAATTCCATGCATGGATGTGGTATTA---CAGCAACACAACATAGCGCATGGAAGATCACAAGTTTTGCAACAAAGTACTTACCAGCTGTTGCAAGAATTGTGTTGTCAGCACCTATGGCAGATCCCTGAGCAGTCGCAGTGCCAGGCCATCCACAATGTTGTTCATGCTATTATTCTGCATCAACAACAAAAACAACAACAACAACAA------------------------------------------------------------------------------------------------------------------------------CCATCGAGCCAGGTCTCCTTCCAACAGCCTCAACAACAATATCCATTAGGCCAGGGCTCCTTCCGGCCATCTCAGCAAAACCCACAGGCCCAGGGCTCTGTCCAGCCTCAACAACTGCCCCAGTTCGAGGAAATAAGGAACCTAGCGCTACAGACGCTACCTGCAATGTGCAATGTCTACATCCCTCCATATTGC------ACCATCGTGCCATTTGGCATCTTCGGTACTAACTGAAGAGAAAATAACTCCTGTACTGGATATATGAAACATCGTTNTCTCAGTCCATGGTTTGGNTCATTGTAGCGGTGAAAAAATGAAGTGACATGCCCTATCCAGGTAACAACCGAACTAAACTAGTTCCAATTGGGGAATAAAAAA------------------------------------------------------------------------------------------------------------------------------------------------------------------------------------------------------------------------------------------------------------------------------------------------------------------------------------------------------------------------------------------------------------------------------------------------------------------------------------------------------------------------------------------------------------------------------------------------------------------------------------------------------------------------------------------------------------------------------------------------------------------------------------------------------------------------------------------------------------------------------------------------------------------------------------------------------------------------------------------------------------------------------------------------------------------------------------------------------------------------------------------------------------------------------------------------------------------------------------------------------------------------------------------------------------------------------------------------------------------------------------------------------------------------------------------------------------------------------------------------------------------------------------------------------------------------------------------------------------------------------------------------------------------------------------------------------------------------------------------------------------------------------------------------------------------------------------------------------------------------------------------------------------------------------------------------------------------------------------------------------------------------------------------------------------------------------------------------------------------------------------------------------------------------------------------------------------------------------------------------------------------------------------------------------------------------------------------------------------------------------------------------------------------------------------------------------------------------------------------------------------------------------
>gi|421932395|gb|JX828194.1|_Triticum_monococcum_clone_AA-2_alpha-gliadin_(gli-2)_gene_complete_cds
ATGAAGACATTTCTCATCCTTGCCCTCCTTGCTATCGTGGCGACCACCGCCACAACTGCAGTTAGAGTTCCAGTGCCACAATTGCAGCCACAAAATCCATCTCAGCAACAGCCACAAGAGCAAGTTCCATTGGTA---CAACAACAACAATTTCTAGGGCAGCAACAA------------------------CCATTTCCACCACAACAACCATATCCACAGCCGCAACCATTTCCATCACAACAACCATATCTGCAGCTGCAACCATTTCCGCAGCCGCAACTACCATATTCGCAG------------------------------------------CCACAACCATTTCGACCACAACAACCATATCCACAACCGCAACCACAGTATTCGCAACTACAACAACCAATTTCACAGCAGCAGCAGCAGCAGCAACAACAACAACAACAACAACAACAACAACAACAACAACAACAAGAACAAGAACAACAA------------------------------------------------------------------------------------------------------------------------------------ATCCTTCAACAAATTTTGCAACAACAA---CTAATTCCATGCATGGATGTTGTATTA---CAGCAACACAACATAGCGCATGGAAGATCACAAGTTTTGCAACAAAGTACTTACCAGCTGTTGCAAGAATTGTGTTGTCAGCACCTATGGCAGATCCCTGAGCAGTCGCAGTGCCAGGCCATCCATAATGTTGTTCATGCTATTATTCTGCATCAACAACAAAAACAACAACAACAACAA------------------------------------------------------------------------------------------------------------------------------CCATCGAGCCAGGTCTCCTTCCAACAGCCTCAACAACAATATCCATTAGGCCAGGGCTCCTTCCGGCCATCTCAGCAGAACCCACAGGCCCAGGGCTCTGTCCAGCCTCAACAACTGCCCCAGTTCGAGAAAATAAGGAACCTAGCGCTACAGACGCTACCTGCAATGTGCAATGTCTACATCCCTCCATATTGC------ACCATCGTGCCATTTTGGCATCTTTCGGTACTAACTGAGAAGAAGCATACTCTGGTACTAGATATATGAAACACCTTTTTCTCAGTCCATGGTTTGGTCATTGTAGCGATAAAAAAATAATGTGACTGCACTATCAGGTAAAAACCAAACATACTAAGTCAAACTTGGGAAAAAAGACAAACCCGGTTCTGTCCAAAAAAAAAAAAAAAAAAAA--------------------------------------------------------------------------------------------------------------------------------------------------------------------------------------------------------------------------------------------------------------------------------------------------------------------------------------------------------------------------------------------------------------------------------------------------------------------------------------------------------------------------------------------------------------------------------------------------------------------------------------------------------------------------------------------------------------------------------------------------------------------------------------------------------------------------------------------------------------------------------------------------------------------------------------------------------------------------------------------------------------------------------------------------------------------------------------------------------------------------------------------------------------------------------------------------------------------------------------------------------------------------------------------------------------------------------------------------------------------------------------------------------------------------------------------------------------------------------------------------------------------------------------------------------------------------------------------------------------------------------------------------------------------------------------------------------------------------------------------------------------------------------------------------------------------------------------------------------------------------------------------------------------------------------------------------------------------------------------------------------------------------------------------------------------------------------------------------------------------------------------------------------------------------------------------------------------------------------------------------------------------------------------------------------------------------------------------------------------------------------------------------------------------------------------------------------------------------------------------
>gi|421932397|gb|JX828195.1|_Triticum_monococcum_clone_AA-10_alpha-gliadin_(gli-2)_gene_complete_cds
ATGAAGACATTTCTCATCCTTGCCCTCCTTGCTATCGTGGCGACCACCGCCACAACTGCAGTTAGAGTTCCAGTGCCACAATTGCAGCCACAAAATCCATCTCAGCAACAGTCACAAGAGCAAGTTCCATTGGTA---CAACAACAACAATTTCTAGGGCAGCAACAA------------------------CCATTTCCACCACAACAACCATATCCACAGCCGCAACCATTTCCATCACAACAACCATATCTGCAGCTGCAACCATTTCCGCAGCCGCAACTACCATATTCGCAG------------------------------------------CCACAACCATTTCGACCACAACAACCATATCCACAACCGCAACCACAATATTCGCAACCACAACATCCAATTTCACAGCAGCAGCAGCAGCAACAACAACAACAACAACAACAAGAACAACAA------------------------------------------------------------------------------------------------------------------------------------------------------------------ATACTTCAACAAATTTTGCAACAACAA---CTGATTCCATGCATGGATGTTGTATTG---CAGCAACACAACATAGCGCATGGAAGATCACAAGTTTTGCAACAAAGTACTTACCAGCTGTTGCAAGAATTGTGTTGTCAGCACCTATGGCAGATCCCTGAGCAGTCGCAGTGCCAGGCCATCCACAATGTTGTTCATGCTATTATTCTGCGTCAACAACAAAAACAACAACAACAA---------------------------------------------------------------------------------------------------------------------------------CCATCGAGCCAGGTCTCCTTCCAACAGCCTCAGCAACAATATCCATTAGGCCAGGGCTCCTTCCGGCCATCTCAGCAGAACCCACAGGCCCAGGGCTCTGTCCAGCCTCAACAACTGCCCCAGTTCGAGGAAATAAGGAACCTAGCGCTACAGACGCTACCTGCAATGTGCAATGTCTACATCCCTCCATATTGC------ACCATCGCGCCATTTGGCATCTTTGGTACTAACTAAAAAAAAATAACTCTNGTACTAGATATATGAAACACCGTTTTCTCAGTCCATGGNTTGGTCGNTGTAGCGGTGAAAAAATAAAGTGACATGCACTATCATGTAAGAACCAAACTATACTAAGTCAAACTTGGGAATAAAGACAAACACAGGTCTTGTCTACCCAAAAAAAAAAAAAAAAAAAAAAAAAAA---------------------------------------------------------------------------------------------------------------------------------------------------------------------------------------------------------------------------------------------------------------------------------------------------------------------------------------------------------------------------------------------------------------------------------------------------------------------------------------------------------------------------------------------------------------------------------------------------------------------------------------------------------------------------------------------------------------------------------------------------------------------------------------------------------------------------------------------------------------------------------------------------------------------------------------------------------------------------------------------------------------------------------------------------------------------------------------------------------------------------------------------------------------------------------------------------------------------------------------------------------------------------------------------------------------------------------------------------------------------------------------------------------------------------------------------------------------------------------------------------------------------------------------------------------------------------------------------------------------------------------------------------------------------------------------------------------------------------------------------------------------------------------------------------------------------------------------------------------------------------------------------------------------------------------------------------------------------------------------------------------------------------------------------------------------------------------------------------------------------------------------------------------------------------------------------------------------------------------------------------------------------------------------------------------------------------------------------------------------------------------------------------------------------------------------------------------------------------------
>gi|376341612|gb|JN831384.1|_Triticum_monococcum_clone_A-8_alpha-gliadin_(gli-2)_pseudogene_complete_sequence
ATGAAGACCTTTCTCATCCTTGCCCTCCTTGCTATCGTGGCGACCACCGCCACAACTGCAGTTAGAGTTCCAGTGCCACAATTGCAGCCACAAAATCCATCTTAGCAGCAGCCACAAGAGCAAGTTCCATTGGTA---CAACAACAACAATTTCTAGGGCAGCAACAA------------------------CCATTTCCACCACAACAACCATATCCACAGCCGCAACCATTTCCATCACAACAACCATATCTGCAGCTGCAACCATTTCCGCAGCCGCAACTACCATATTCGCAG------------------------------------------CCACAACCATTTCGACCACAACAACCATATCCACAACCGCAACCACAGTATTCGCAACCACAACAACCAATTTCACAGCAGCAGCAGCAACAACAACAACAACAACAACAACAACAACAACAACAACAACAACAACAACAACAAAAGCAA---------------------------------------------------------------------------------------------------------------------------------------ATCCTTCAACAAATTTTGCAACAACAA---CTGATTCCATGCATGGATGTTGTATTG---CAGCAACACAACATAGCGCATGGAAGATCACAAGTTTTGCAACAAAGTACTTACCAGCTGTTGCAAGAATTGTGTTGTCAGCACCTATGGCAGATCCCTGAGCAGTCGCAGTGTCAGGCCATCCAAAATGTTGTTCATGCTATTATTCTGCATCAACAACAAAAACAACAACAACAA---------------------------------------------------------------------------------------------------------------------------------CCATCGAGCCAGGTGTCCTTCCAAGAGTCTCTGCAACAATATCCATTAGGCCAGGGCTCCTTCCGGCCATCTCAGCAAAACCCACAGGACCAGGGCTCTGTCCAGCCTCAACAACTGCCCCAGTTCGAGGAAATAAGGAACCTAGCGCTACAGATGCTACCTGCAATGTGCAATGTCTACATCCCTCCATATTGC------ACAATCGCGCCACTTGGCATCTTCGGTACTAACTGA------------------------------------------------------------------------------------------------------------------------------------------------------------------------------------------------------------------------------------------------------------------------------------------------------------------------------------------------------------------------------------------------------------------------------------------------------------------------------------------------------------------------------------------------------------------------------------------------------------------------------------------------------------------------------------------------------------------------------------------------------------------------------------------------------------------------------------------------------------------------------------------------------------------------------------------------------------------------------------------------------------------------------------------------------------------------------------------------------------------------------------------------------------------------------------------------------------------------------------------------------------------------------------------------------------------------------------------------------------------------------------------------------------------------------------------------------------------------------------------------------------------------------------------------------------------------------------------------------------------------------------------------------------------------------------------------------------------------------------------------------------------------------------------------------------------------------------------------------------------------------------------------------------------------------------------------------------------------------------------------------------------------------------------------------------------------------------------------------------------------------------------------------------------------------------------------------------------------------------------------------------------------------------------------------------------------------------------------------------------------------------------------------------------------------------------------------------------------------------------------------------------------------------------------------------------------------------------------------------------------------------------------------------------------------
>gi|66393327|gb|DQ002569.1|_Triticum_monococcum_clone_2-H12_alpha-gliadin_storage_protein_gene_partial_cds
ATGAAGACCTTTCTCATCCTTGCCCTCCTTGCTATCGTGGCGACCACCGCCACAACTGCAGTTGGAGTTCCAGTGCCACAATTGCAGCCACAAAATCCATCTCAGCAACAGCCACAGGAGCAAGTTCCAGTGGTA---CAACAACAACAATTTCTAGGGCAGCAACAA------------------------CCATTTCCACCACAACAACCATATCCACAGCCGCAACCATTTCCATCACAACAACCATATCTGCAGCTGCAACCATTTCCGCAGCCGCAACTACCATATTCGCAG------------------------------------------CCACAACCATTTCAACCACAACAACCATATCCACAACCGCAACCACAGTATTCGCAACCACAACAACCAATTTCACAGCAGCAGCAGCAGCAGCAGCAGCAGCAGCAGCAGCAGCAACAACAACAACAACAACAACAACAACAA---------------------------------------------------------------------------------------------------------------------------------------------ATCCTTCAACAAATTTTGCAACAACAA---CTGATTCCATGCATGGATGTTGTATTG---CAGCAACACAACATAGCGCAAGGAAGATCACAAGTTTTGCAACAAAGTACTTACCAGCTGTTGCAAGAATTGTGTTGTCAGCACCTATGGCAGATCCCTGAGCAGTCGCAGTGCCAGGCCATCCACAATGTTGTTCATGCTATTATTCTGCATCAACAACAACAAAAACAACAACAACAACAACAACAA---------------------------------------------------------------------------------------------------------------------CCATCGAGTCAGGTCTCCTTCCAACAGCCTCAGCAACAATATCCATTAGGCCAGGGCTCCTTCCGGCCATCTCAGCAAAACCCACAGGCCCAGGGCTCTGTCCAGCCTCAACAACTGCCCCAGTTCGAGGAAATAAGGAACCTAGCGCTACAGACACTACCTGCAATTTGCAATGTCTACATCCCTCCATATTGC------ACCATCGCGCCATTTGGCATCTTCGGTACCAACTGA------------------------------------------------------------------------------------------------------------------------------------------------------------------------------------------------------------------------------------------------------------------------------------------------------------------------------------------------------------------------------------------------------------------------------------------------------------------------------------------------------------------------------------------------------------------------------------------------------------------------------------------------------------------------------------------------------------------------------------------------------------------------------------------------------------------------------------------------------------------------------------------------------------------------------------------------------------------------------------------------------------------------------------------------------------------------------------------------------------------------------------------------------------------------------------------------------------------------------------------------------------------------------------------------------------------------------------------------------------------------------------------------------------------------------------------------------------------------------------------------------------------------------------------------------------------------------------------------------------------------------------------------------------------------------------------------------------------------------------------------------------------------------------------------------------------------------------------------------------------------------------------------------------------------------------------------------------------------------------------------------------------------------------------------------------------------------------------------------------------------------------------------------------------------------------------------------------------------------------------------------------------------------------------------------------------------------------------------------------------------------------------------------------------------------------------------------------------------------------------------------------------------------------------------------------------------------------------------------------------------------------------------------------------------------
>gi|89147792|gb|DQ401703.1|_Triticum_monococcum_subsp._aegilopoides_clone_Gli-b4_alpha-gliadin_pseudogene_complete_sequence
ATGAAGACCTTTCTCATCCTTGCCCTCCTTGCTATCGTGGCGACCACCGCCACAACTGCAGTTAGAGTTCCAGTGCCACAATTGCAGCCACAAAATCCATCTCAGCAACAGCCACAGGAGCAAGTTCCAGTGGTA---CAACAACAACAATTTCTAGGGCAGCAACAA------------------------CCATTTCCACCACAACAACCATATCCACAGCCGCAACCATTTCCATCACAACAACCATATCTGCAGCTGCAACCATTTCCGCAGCCGCAACTACCATATTCGCAG------------------------------------------CCACAACCATTTCGACCACAACAACCATATCCACAACCGCAACCACAGTATTCGCAACCACAAGAACCAATTTCACAGCAGCAGCAACAACAACAACAACAACAA------------------------------------------------------------------------------------------------------------------------------------------------------------------------------------ATCCTTCAACAAATTTTGCAACAACAA---CTGATTCCATGCATGGATGTTGTATTG---CAGCAACACAACATAGCGCATGGAAGATCACAAGTTTTGCAACAAAGTACTTACCAGCTGTTGCAAGAATTGTGTTGTCAGCACCTATGGCAGATCCCTGAGCAGTCGCAGTGCTAGGCCATCCACAATGTTGTTCATGCTATTATTCTGCATCAACAACAACAAAAACAACAACAACAACAACAACAACAACAACAACAACAACAACAACAACAACAACAACAACAACAACAACAA---------------------------------------------------------------------CCATCGAGCCAGGTCTCCTTCCAACGGCCTCAGCAACAATATCCATTAGGCTAGGGCTCCTTCCGGCCATCTCAGCAAAACCCACAGGACCAGGGCTCTGTCCAGCCTCAACAACTGCCCCAGTTCGAGGAAATAAGGAACCTAGCGCTACAGATGCTACCTGCAATGTGCAATGTCTACATCCCTCCATATTGC------ACAATCGCGCCATTTGGCATCTTCGGTACCAACTGA------------------------------------------------------------------------------------------------------------------------------------------------------------------------------------------------------------------------------------------------------------------------------------------------------------------------------------------------------------------------------------------------------------------------------------------------------------------------------------------------------------------------------------------------------------------------------------------------------------------------------------------------------------------------------------------------------------------------------------------------------------------------------------------------------------------------------------------------------------------------------------------------------------------------------------------------------------------------------------------------------------------------------------------------------------------------------------------------------------------------------------------------------------------------------------------------------------------------------------------------------------------------------------------------------------------------------------------------------------------------------------------------------------------------------------------------------------------------------------------------------------------------------------------------------------------------------------------------------------------------------------------------------------------------------------------------------------------------------------------------------------------------------------------------------------------------------------------------------------------------------------------------------------------------------------------------------------------------------------------------------------------------------------------------------------------------------------------------------------------------------------------------------------------------------------------------------------------------------------------------------------------------------------------------------------------------------------------------------------------------------------------------------------------------------------------------------------------------------------------------------------------------------------------------------------------------------------------------------------------------------------------------------------------------------
>gi|66393403|gb|DQ002614.1|_Triticum_monococcum_clone_2-C11_alpha-gliadin_storage_protein_pseudogene_partial_sequence
atgaagacctttctcatccttGCCCTCCTTGCTATCGTGGCGACCACCGCCACAACTACAGCTAGAGTTCCAGTGCCACAATTGCAGCCACAAAATCCATCTCAGCAACAGCCACAAGAGCAAGTTCCGTTGGTA---CAACAACAACAATTTCTAGGGCAGCATCAA------------------------CCATTTCCACCACAACAACCATATCCACAGCCGCAACCATTTCCATCACAACAACCATATCTGCAGCTGCAACCATTTCCGCAGCCCCAACTACCATATTCGCAG------------------------------------------CCACAACCATTTCGACCACAACAACCATATCCACAACCGCAACCACAGTATTCGCAACCACAACAACCAATTTCACAGCAGCAGCAGTAGCAGCAGCAGCAACAACAACAACAACAACAACAACAACAACAACAACAACAACAA---------------------------------------------------------------------------------------------------------------------------------------------ATCCTTCAACAAATTTTGCAACAACAA---CTGATTCCATGCATGGATGTTGTATTG---CAGCAACACAACATAGCGCATGGAAGATCACAAGTTTTGCAACAAAGTACTTACCAGCTGTCGCAAGAATTGTGTTGTCAGCACCTATGGCAGATCCCTGAGTAGTCGCAGTGCCAGGCCATCCAAAATGTTGTTCATGCTATTATTCTGCATCAACAACAAAAACAACAACAACAACAA------------------------------------------------------------------------------------------------------------------------------CCATCGAGCCAGGTCTCCTTCCAACAGCCTCTGCAACAATATCCATTAGGCCAGGGCTCCTTCCGGCCATCTCAGCAAAACCCACAGCACCAGGGCTCTGTCCAGCCTCAACAACTGCCCCAGTTCGAGGAAGTAAGGAACCTAGCGCTACAGACGCTACCTGCAATGTGC------------------------------------------------------------------------------------------------------------------------------------------------------------------------------------------------------------------------------------------------------------------------------------------------------------------------------------------------------------------------------------------------------------------------------------------------------------------------------------------------------------------------------------------------------------------------------------------------------------------------------------------------------------------------------------------------------------------------------------------------------------------------------------------------------------------------------------------------------------------------------------------------------------------------------------------------------------------------------------------------------------------------------------------------------------------------------------------------------------------------------------------------------------------------------------------------------------------------------------------------------------------------------------------------------------------------------------------------------------------------------------------------------------------------------------------------------------------------------------------------------------------------------------------------------------------------------------------------------------------------------------------------------------------------------------------------------------------------------------------------------------------------------------------------------------------------------------------------------------------------------------------------------------------------------------------------------------------------------------------------------------------------------------------------------------------------------------------------------------------------------------------------------------------------------------------------------------------------------------------------------------------------------------------------------------------------------------------------------------------------------------------------------------------------------------------------------------------------------------------------------------------------------------------------------------------------------------------------------------------------------------------------------------------------------------------------------------------------------------------------
>gi|66393402|gb|DQ002613.1|_Triticum_monococcum_clone_2-C12_alpha-gliadin_storage_protein_pseudogene_partial_sequence
atgaagacctttctcatccttGCCCTCCTTGCTATCGTGGCGACCACCGCCACAACTACAGCTAGAGTTCCAGTGCCACAATTGCAGCCACAAAATCCATCTCAGCAACAGCCACAAGAGCAAGTTCCGTTGGTA---CAACAACAACAATTTCTAGGGCAGCAACAA------------------------CCATTTCCACCACAACAACCATATCCACAGCCGCAACCATTTCCATCACAACAACCATATCTGCAGCTGCAACCATTTCCGCAGCCCCAACTACCATATTCGCAG------------------------------------------CCACAACCATTTCGACCACAACAACCATATCCACAACCGCAACCACAGTATTCGCAACCACAACAACCAATTTCACAGCAGCAGCAGTAGCAGCAGCAGCAACAACAACAACAACAACAACAACAACAACAACAACAACAACAA---------------------------------------------------------------------------------------------------------------------------------------------ATCCTTCAACAAATTTTGCAACAACAA---CTGATTCCATGCATGGATGTTGTATTG---CAGCAACACAACATAGCGCATGGAAGATCACAAGTTTTGCAACAAAGTACTTACCAGCTGTTGCAAGAATTGTGTTGTCAGCACCTATGGCAGATCCCTGAGTAGTCGCAGTGCCAGGCCATCCAAAATGTTGTTCATGCTATTATTCTGCATCAACAACAAAAACAACAACAACAACAA------------------------------------------------------------------------------------------------------------------------------TCATCGAGCCAGGTCTCCTTCCAACAGCCTCTGCAACAATATCCATTAGGCCAGGGCTCCTTCCGGCCATCTCAGCAAAACCCACAGCACCAGGGCTCTGTCCAGCCTCAACAACTGCCCCAGTTCGAGGAAGTAAGGAACCTAGCGCTACAGACGCTACCTGCAATGTGC------------------------------------------------------------------------------------------------------------------------------------------------------------------------------------------------------------------------------------------------------------------------------------------------------------------------------------------------------------------------------------------------------------------------------------------------------------------------------------------------------------------------------------------------------------------------------------------------------------------------------------------------------------------------------------------------------------------------------------------------------------------------------------------------------------------------------------------------------------------------------------------------------------------------------------------------------------------------------------------------------------------------------------------------------------------------------------------------------------------------------------------------------------------------------------------------------------------------------------------------------------------------------------------------------------------------------------------------------------------------------------------------------------------------------------------------------------------------------------------------------------------------------------------------------------------------------------------------------------------------------------------------------------------------------------------------------------------------------------------------------------------------------------------------------------------------------------------------------------------------------------------------------------------------------------------------------------------------------------------------------------------------------------------------------------------------------------------------------------------------------------------------------------------------------------------------------------------------------------------------------------------------------------------------------------------------------------------------------------------------------------------------------------------------------------------------------------------------------------------------------------------------------------------------------------------------------------------------------------------------------------------------------------------------------------------------------------------------------------------------
>gi|66393398|gb|DQ002609.1|_Triticum_monococcum_clone_2-D10_alpha-gliadin_storage_protein_pseudogene_partial_sequence
atgaagacctttctcatccttGCCCTCCTTGCTATCGTGGCGACCACCGCCACAACTACAGCTAGAGTTCCAGTGCCACAATTGCAGCCACAAAATCCATCTCAGCAACAGCCACAAGAGCAAGTTCCGTTGGTA---CAACAACAACAATTTCTAGGGCAGCAACAA------------------------CCATTTCCACCACAACAACCATATCCACAGCCGCAACCATTTCCATCACAACAACCATATCTGCAGCTGCAACCATTTCCGCAGCCCCAACTACCATATTCGCAG------------------------------------------CCACAACCATTTCGACCACAACAACCATATCCACAACCGCAACCACAGTATTCGCAACCACAACAACCAATTTCACAGCAGCAGCAGTAGCAGCAGCAGCAACAACAACAACAACAACAACAACAACAACAACAACAACAACAA---------------------------------------------------------------------------------------------------------------------------------------------ATCCTTCAACAAATTTTGCAACAACAA---CTGATTCCATGCATGGATGTTGTATTG---CAGCAACACAACATAGCGCATGGAAGATCACAAGTTTTGCAACAAAGTACTTACCAGCTGTTGCAAGAATTGTGTTGTCAGCACCTATGGCAGATCCCTGAGTAGTCGCAGTGCCAGGCCATCCAAAATGTTGTTCATGCTATTATTCTGCATCAACAACAAAAACAACAACAACAACAA------------------------------------------------------------------------------------------------------------------------------CCATCGAGCCAGGTCTCCTTCCAACAGCCTCTGCAACAATATCCATTAGGCCAGGGCTCCTTCCGGCCATCTCAGCAAAACCCACAGCACCAGGGCTCTGTCCAGCCTCAACAACTGCCCCAGTTCGAGGAAGTAAGGAACCTAGCGCTACAGACGCTACCTGCAATGTGC------------------------------------------------------------------------------------------------------------------------------------------------------------------------------------------------------------------------------------------------------------------------------------------------------------------------------------------------------------------------------------------------------------------------------------------------------------------------------------------------------------------------------------------------------------------------------------------------------------------------------------------------------------------------------------------------------------------------------------------------------------------------------------------------------------------------------------------------------------------------------------------------------------------------------------------------------------------------------------------------------------------------------------------------------------------------------------------------------------------------------------------------------------------------------------------------------------------------------------------------------------------------------------------------------------------------------------------------------------------------------------------------------------------------------------------------------------------------------------------------------------------------------------------------------------------------------------------------------------------------------------------------------------------------------------------------------------------------------------------------------------------------------------------------------------------------------------------------------------------------------------------------------------------------------------------------------------------------------------------------------------------------------------------------------------------------------------------------------------------------------------------------------------------------------------------------------------------------------------------------------------------------------------------------------------------------------------------------------------------------------------------------------------------------------------------------------------------------------------------------------------------------------------------------------------------------------------------------------------------------------------------------------------------------------------------------------------------------------------------------
>gi|66393397|gb|DQ002608.1|_Triticum_monococcum_clone_2-E03_alpha-gliadin_storage_protein_pseudogene_partial_sequence
atgaagacctttctcatccttGCCCTCCTTGCTATCGTGGCGACCACCGCCACAACTACAGCTAGAGTTCCAGTGCCACAATTGCAGCCACGAAATCCATCTCAGCAACAGCCACAAGAGCAAGTTCCGTTGGTA---CAACAACAACAATTTCTAGGGCAGCAACAA------------------------CCATTTCCACCACAACAACCATATCCACAGCCGCAACCATTTCCATCACAACAACCATATCTGCAGCTGCAACCATTTCCGCAGCCCCAACTACCATATTCGCAG------------------------------------------CCACAACCATTTCGACCACAACAACCATATCCACAACCGCAACCACAGTATTCGCAACCACAACAACCAATTTCACAGCAGCAGCAGTAGCAGCAGCAGCAACAACAACAACAACAACAACAACAACAACAACAACAACAACAA---------------------------------------------------------------------------------------------------------------------------------------------ATCCTTCAACAAATTTTGCAACAACAA---CTGATTCCATGCATGGATGTTGTATTG---CAGCAACACAACATAGCGCATGGAAGATCACAAGTTTTGCAACAAAGTACTTACCAGCTGTTGCAAGAATTGTGTTGTCAGCACCTATGGCAGATCCCTGAGTAGTCGCAGTGCCAGGCCATCCAAAATGTTGTTCATGCTATTATTCTGCATCAACAACAAAAACAACAACAACAACAA------------------------------------------------------------------------------------------------------------------------------CCATCGAGCCAGGTCTCCTTCCAACAGCCTCTGCAACAATATCCATTAGGCCAGGGCTCCTTCCGGCCATCTCAGCAAAACCCACAGCACCAGGGCTCTGTCCAGCCTCAACAACTGCCCCAGTTCGAGGAAGTAAGGAACCTAGCGCTACAGACGCTACCTGCAATGTGC------------------------------------------------------------------------------------------------------------------------------------------------------------------------------------------------------------------------------------------------------------------------------------------------------------------------------------------------------------------------------------------------------------------------------------------------------------------------------------------------------------------------------------------------------------------------------------------------------------------------------------------------------------------------------------------------------------------------------------------------------------------------------------------------------------------------------------------------------------------------------------------------------------------------------------------------------------------------------------------------------------------------------------------------------------------------------------------------------------------------------------------------------------------------------------------------------------------------------------------------------------------------------------------------------------------------------------------------------------------------------------------------------------------------------------------------------------------------------------------------------------------------------------------------------------------------------------------------------------------------------------------------------------------------------------------------------------------------------------------------------------------------------------------------------------------------------------------------------------------------------------------------------------------------------------------------------------------------------------------------------------------------------------------------------------------------------------------------------------------------------------------------------------------------------------------------------------------------------------------------------------------------------------------------------------------------------------------------------------------------------------------------------------------------------------------------------------------------------------------------------------------------------------------------------------------------------------------------------------------------------------------------------------------------------------------------------------------------------------------------
>gi|66393425|gb|DQ002636.1|_Triticum_monococcum_clone_1-A10_alpha-gliadin_storage_protein_pseudogene_partial_sequence
atgaagacctttctcatccttGCCCTCCTTGCTATCGTGGCGACCACCGCCACAACTACAGCTAGAGTTCCAGTGCCACAATTGCAGCCACAAAATCCATCTCAGCAACAGCCACAAGAGCAAGTTCCGTTGGTA---CAACAACAACAATTTCTAGGGCAGCAACAA------------------------CCATTTCCACCACAACAACCATATCCACAGCCGCAACCATTTCCATCACAACAACCATATCTGCAGCTGCAACCATTTCCGCAGCCCCAACTACCATATTCGCAG------------------------------------------CCACAACCATTTCGACCACGACAACCATATCCACAACCGCAACCACAGTATTCGCAACCACAACAACCAATTTCACAGCAGCAGCAGTAGCAGCAGCAGCAACAACAACAACAACAACAACAACAACAACAACAACAACAACAA---------------------------------------------------------------------------------------------------------------------------------------------ATCCTTCAACAAATTTTGCAACAACAA---CTGATTCCATGCATGGATGTTGTATTG---CAGCAACACAACATAGCGCATGGAAGATCACAAGTTTTGCAACAAAGTACTTACCAGCTGTTGCAAGAATTGTGTTGTCAGCACCTATGGCAGATCCCTGAGTAGTCGCAGTGCCAGGCCATCCAAAATGTTGTTCATGCTATTATTCTGCATCAACAACAAAAACAACAACAACAACAA------------------------------------------------------------------------------------------------------------------------------CCATCGAGCCAGGTCTCCTTCCAACAGCCTCTGCAACAATATCCATTAGGCCAGGGCTCCTTCCGGCCATCTCAGCAAAACCCACAGCACCAGGGCTCTGTCCAGCCTCAACAACTGCCCCAGTTCGAGGAAGTAAGGAACCTAGCGCTACAGACGCTACCTGCAATGTGC------------------------------------------------------------------------------------------------------------------------------------------------------------------------------------------------------------------------------------------------------------------------------------------------------------------------------------------------------------------------------------------------------------------------------------------------------------------------------------------------------------------------------------------------------------------------------------------------------------------------------------------------------------------------------------------------------------------------------------------------------------------------------------------------------------------------------------------------------------------------------------------------------------------------------------------------------------------------------------------------------------------------------------------------------------------------------------------------------------------------------------------------------------------------------------------------------------------------------------------------------------------------------------------------------------------------------------------------------------------------------------------------------------------------------------------------------------------------------------------------------------------------------------------------------------------------------------------------------------------------------------------------------------------------------------------------------------------------------------------------------------------------------------------------------------------------------------------------------------------------------------------------------------------------------------------------------------------------------------------------------------------------------------------------------------------------------------------------------------------------------------------------------------------------------------------------------------------------------------------------------------------------------------------------------------------------------------------------------------------------------------------------------------------------------------------------------------------------------------------------------------------------------------------------------------------------------------------------------------------------------------------------------------------------------------------------------------------------------------------------
>gi|66393424|gb|DQ002635.1|_Triticum_monococcum_clone_1-A11_alpha-gliadin_storage_protein_pseudogene_partial_sequence
atgaagacctttctcatccttGCCCTCCTTGCTATCGTGGCGACCACCGCCACAACTACAGCTAGAGTTCCAGTGCCACAATTGCAGCCACAAAATCCATCTCAGCAACAGCCACAAGAGCAAGTTCCGTTGGTA---CAACAACAACAATTTCTAGGGCAGCAACAA------------------------CCATCTCCACCACAACAACCATATCCACAGCCGCAACCATTTCCATCACAACAACCATATCTGCAGCTGCAACCATTTCCGCAGCCCCAACTACCATATTCGCAG------------------------------------------CCACAACCATTTCGACCACAACAACCATATCCACAACCGCAACCACAGTATTCGCAACCACAACAACCAATTTCACAGCAGCAGCAGTAGCAGCAGCAGCAACAACAACAACAACAACAACAACAACAACAACAACAACAACAA---------------------------------------------------------------------------------------------------------------------------------------------ATCCTTCAACAAATTTTGCAACAACAA---CTGATTCCATGCATGGATGTTGTATTG---CAGCAACACAACATAGCGCATGGAAGATCACAAGTTTTGCAACAAAGTACTTACCAGCTGTTGCAAGAATTGTGTTGTCAGCACCTATGGCAGATCCCTGAGTAGTCGCAGTGCCAGGCCATCCAAAATGTTGTTCATGCTATTATTCTGCATCAACAACAAAAACAACAACAACAACAA------------------------------------------------------------------------------------------------------------------------------CCATCGAGCCAGGTCTCCTTCCAACAGCCTCTGCAACAATATCCATTAGGCCAGGGCTCCTTCCGGCCATCTCAGCAAAACCCACAGCACCAGGGCTCTGTCCAGCCTCAACAACTGCCCCAGTTCGAGGAAGTAAGGAACCTAGCGCTACAGACGCTACCTGCAATGTGC------------------------------------------------------------------------------------------------------------------------------------------------------------------------------------------------------------------------------------------------------------------------------------------------------------------------------------------------------------------------------------------------------------------------------------------------------------------------------------------------------------------------------------------------------------------------------------------------------------------------------------------------------------------------------------------------------------------------------------------------------------------------------------------------------------------------------------------------------------------------------------------------------------------------------------------------------------------------------------------------------------------------------------------------------------------------------------------------------------------------------------------------------------------------------------------------------------------------------------------------------------------------------------------------------------------------------------------------------------------------------------------------------------------------------------------------------------------------------------------------------------------------------------------------------------------------------------------------------------------------------------------------------------------------------------------------------------------------------------------------------------------------------------------------------------------------------------------------------------------------------------------------------------------------------------------------------------------------------------------------------------------------------------------------------------------------------------------------------------------------------------------------------------------------------------------------------------------------------------------------------------------------------------------------------------------------------------------------------------------------------------------------------------------------------------------------------------------------------------------------------------------------------------------------------------------------------------------------------------------------------------------------------------------------------------------------------------------------------------------------
>gi|66393413|gb|DQ002624.1|_Triticum_monococcum_clone_1-D09_alpha-gliadin_storage_protein_pseudogene_partial_sequence
atgaagacctttctcatccttGCCCTCCTTGCTATCGTGGCGACCACCGCCACAACTACAGCTAGAGTTCCAGTGCCACAATTGCAGCCACAAAATCCATCTCAGCAACAGCCACAAGAGCAAGTTCCGTTGGTA---CAACAACAACAATTTCTAGGGCAGCAACAA------------------------CCATTTCCACCACAACAACCATATCCACAGCCGCAACCATTTCCATCACAACAACCATATCTGCAGCTGCAACCATTTCCGCAGCCCCAACTACCATATTCGCAG------------------------------------------CCACAACCATTTCGACCACAACAACCATATCCACAACCGCAACCACAGTATTCGCAACCACAACAACCAATTTCACAGCAGCAGCAGTAGCAGCAGCAGCAACAACAACAACAACAACAACAACAACAACAACAACAACAACAA---------------------------------------------------------------------------------------------------------------------------------------------ATCCTTCAACAAATTTTGCAACAACAA---CTGATTCCATGCATGGATGTTGTATTG---CAGCAACACAACATAGCGCATGGAAGATCACAAGTTTTGCAACAAAGTACTTACCAGCTGTTGCAAGAATTGTGTTGTCAGCACCTATGGCAGATCCCTGAGTAGTCGCAGTGCCAGGCCATCCAAAATGCTGTTCATGCTATTATTCTGCATCAACAACAAAAACAACAACAACAACAA------------------------------------------------------------------------------------------------------------------------------CCATCGAGCCAGGTCTCCTCCCAACAGCCTCTGCAACAATATCCATTAGGCCAGGGCTCCTTCCGGCCATCTCAGCAAAACCCACAGCACCAGGGCTCTGTCCAGCCTCAACAACTGCACCAGTTCGAGGAAGTAAGGAACCTAGCGCTACAGACGCTACCTGCAATGTGC------------------------------------------------------------------------------------------------------------------------------------------------------------------------------------------------------------------------------------------------------------------------------------------------------------------------------------------------------------------------------------------------------------------------------------------------------------------------------------------------------------------------------------------------------------------------------------------------------------------------------------------------------------------------------------------------------------------------------------------------------------------------------------------------------------------------------------------------------------------------------------------------------------------------------------------------------------------------------------------------------------------------------------------------------------------------------------------------------------------------------------------------------------------------------------------------------------------------------------------------------------------------------------------------------------------------------------------------------------------------------------------------------------------------------------------------------------------------------------------------------------------------------------------------------------------------------------------------------------------------------------------------------------------------------------------------------------------------------------------------------------------------------------------------------------------------------------------------------------------------------------------------------------------------------------------------------------------------------------------------------------------------------------------------------------------------------------------------------------------------------------------------------------------------------------------------------------------------------------------------------------------------------------------------------------------------------------------------------------------------------------------------------------------------------------------------------------------------------------------------------------------------------------------------------------------------------------------------------------------------------------------------------------------------------------------------------------------------------------------------
>gi|66393407|gb|DQ002618.1|_Triticum_monococcum_clone_1-F07_alpha-gliadin_storage_protein_pseudogene_partial_sequence
atgaagacctttctcatccttGCCCTCCTTGCTATCGTGGCGACCACCGCCACAACTGCATTTAGAATTCTAGTGCCACAATTGCAGCCACAAAATCCATCTTAGCAACAGCCACAAGAGCAAGTTCCATTGGTA---CAACAACAACAATTTCTAGGGCAGCAACAA------------------------CCATTTCCACCACAACAACCATATCCACAGCCGCAACCATTTCCATCACAACAACCATATCTGCAGCTGCAACCATTTCCGCAGCCGCAACTACCATATTCGCAG------------------------------------------CCGCAGCCATTTCAACCACAACAACCATATCTCCACAACCGCAACCACAATATTCGCAACCATAATAACCAATTTCGCAGCAGCAGCAACAACAACAACAACAACAACAACAACAACAA----------------------------------------------------------------------------------------------------------------------------------------------------------------------ATCCTTCAACAAATTTTGCAACAACAA---CTGATTCCATGCATGGATGTTGTATTG---CAGCAACACAACATAGCGCATGGAAGATCACAAGTTTTGCAACAAAGTAGTTACTAGCTGTTGCGAGAATTGTGTTTTCAGCACCTATGACAGATCCCTGAGCAGTCGCAGTGCCAAGCCATCCACAATGTTGTCCATGCTATTATTCTGCATCAACAACAAAAACAACAACAACAACAACAACAA------------------------------------------------------------------------------------------------------------------------CCATCGAGCCAGGTCTCCTTCCAACAGCCTCAGCAACAATATCCATCAGGCCAGGGCTCCTTCCGGCCATCTCAGCAAAATCCACAGGCCCAGGGCTCTGTCCAGCCTCAACAACTGCCC-AGTTCAAGGAAATAAAGAACCTAGCGCTACAGACGCTACCTGCAATGTGC------------------------------------------------------------------------------------------------------------------------------------------------------------------------------------------------------------------------------------------------------------------------------------------------------------------------------------------------------------------------------------------------------------------------------------------------------------------------------------------------------------------------------------------------------------------------------------------------------------------------------------------------------------------------------------------------------------------------------------------------------------------------------------------------------------------------------------------------------------------------------------------------------------------------------------------------------------------------------------------------------------------------------------------------------------------------------------------------------------------------------------------------------------------------------------------------------------------------------------------------------------------------------------------------------------------------------------------------------------------------------------------------------------------------------------------------------------------------------------------------------------------------------------------------------------------------------------------------------------------------------------------------------------------------------------------------------------------------------------------------------------------------------------------------------------------------------------------------------------------------------------------------------------------------------------------------------------------------------------------------------------------------------------------------------------------------------------------------------------------------------------------------------------------------------------------------------------------------------------------------------------------------------------------------------------------------------------------------------------------------------------------------------------------------------------------------------------------------------------------------------------------------------------------------------------------------------------------------------------------------------------------------------------------------------------------------------------------------------------------------
>gi|66393405|gb|DQ002616.1|_Triticum_monococcum_clone_1-G04sh_alpha-gliadin_storage_protein_pseudogene_partial_sequence
atgaagacctttctcatccttGCCCTCCTTGCTATCGTGGCGACCACCGCCACAACTGCATTTAGAATTCTAGTGCCACAATTGCAGCCACAAAATCCATCTTAGCAACAGCCACAAGAGCAAGTTCCATTGGTA---CAACAACAACAATTTCTAGGGCAGCAACAA------------------------CCATTTCCACCACAACAACCATATCCACAGCCGCAACCATTTCCATCACAACAACCATATCTGCAGCTGCAACCATTTCCGCAGCCGCAACTACCATATTCGCAG------------------------------------------CCGCAGCCATTTCAACCACAACAACCATATCTCCACAACCGCAACCACAATATTCGCAACCATAATAACCAATTTCGCAGCAGCAGCAACAACAACAACAACAACAACAACAACAA-------------------------------------------------------------------------------------------------------------------------------------------------------------------------ATCCTTCAACAAATTTTGCAACAACAA---CTGATTCCATGCATGGATGTTGTATTG---CAGCAACACAACATAGCGCATGGAAGATCACAAGTTTTGCAACAAAGTAGTTACTAGCTGTTGCAAGAATTGTGTTTTCAGCACCTATGACAGATCCCTGAGCAGTCGCAGTGCCAAGCCATCCACAATGTTGTCCATGCTATTATTCTGCATCAACAACAAAAACAACAACAACAACAACAACAA------------------------------------------------------------------------------------------------------------------------CCATCGAGCCAGGTCTCCTTCCAACAGCCTCAGCAACAATATCCATCAGGCCAGGGCTCCTTCCGGCCATCTCAGCAAAATCCACAGGCCCAGGGCTCTGTCCAGCCTCAACAACTGCCC-AGTTCAAGGAAATAAAGAACCTAGCGCTACAGACGCTACCTGCAATGTGC------------------------------------------------------------------------------------------------------------------------------------------------------------------------------------------------------------------------------------------------------------------------------------------------------------------------------------------------------------------------------------------------------------------------------------------------------------------------------------------------------------------------------------------------------------------------------------------------------------------------------------------------------------------------------------------------------------------------------------------------------------------------------------------------------------------------------------------------------------------------------------------------------------------------------------------------------------------------------------------------------------------------------------------------------------------------------------------------------------------------------------------------------------------------------------------------------------------------------------------------------------------------------------------------------------------------------------------------------------------------------------------------------------------------------------------------------------------------------------------------------------------------------------------------------------------------------------------------------------------------------------------------------------------------------------------------------------------------------------------------------------------------------------------------------------------------------------------------------------------------------------------------------------------------------------------------------------------------------------------------------------------------------------------------------------------------------------------------------------------------------------------------------------------------------------------------------------------------------------------------------------------------------------------------------------------------------------------------------------------------------------------------------------------------------------------------------------------------------------------------------------------------------------------------------------------------------------------------------------------------------------------------------------------------------------------------------------------------------------------------
>gi|217039696|gb|FJ441086.1|_Triticum_monococcum_clone_35-L024580_alfa_gliadin_mRNA_complete_cds
atgaagacctttctcatccttgccctccttgctatcgtggcgaccaccgccacaagtgcagttagagttccagtgccacaattgcagccacaaaatccatctcagcaacagccacaagagcaaGTTCCATTGGTA---CAACAACAACAATTTCTAGGGCAGCAACCA------------------------CCATTTCCACCACAACAACCATATCCACAGCTGCAACCATTTCCATCACAACAACCATATCTGCAGCTGCAACCATTTCCGCAGCCGCAACTACCATATTCGCAG------------------------------------------CCACAACCATTTCGACCACAACAACCATATCCACAACCGCAACCACAGTATTCGCAACCACAAGAACCAATTTCA------------------------------------------------------------------------------------------------------------------------------------------------------------------------------------------------------------------------------------------------------------------------------------------------------------------------------------------------------------------------------------------------------------------------------------------------------------------------------------------------------------------------------------------------------------------------------------------------------------------------------------------------------------------------------------------------------------------------------------------------------------------------------------------------------------------------------------A-----------------------------------------------------------------------------------------------------------------------------------------------------------------------------------------------------------------------------------------------------------------------------------------------------------------------------------------------------------------------------------------------------------------------------------------------------------------------------------------------------------------------------------------------------------------------------------------------------------------------------------------------------------------------------------------------------------------------------------------------------------------------------------------------------------------------------------------------------------------------------------------------------------------------------------------------------------------------------------------------------------------------------------------------------------------------------------------------------------------------------------------------------------------------------------------------------------------------------------------------------------------------------------------------------------------------------------------------------------------------------------------------------------------------------------------------------------------------------------------------------------------------------------------------------------------------------------------------------------------------------------------------------------------------------------------------------------------------------------------------------------------------------------------------------------------------------------------------------------------------------------------------------------------------------------------------------------------------------------------------------------------------------------------------------------------------------------------------------------------------------------------------------------------------------------------------------------------------------------------------------------------------------------------------------------------------------------------------------------------------------------------------------------------------------------------------------------------------------------------------------------------------------------------------------------atgaagacctttctcatccttgccctccttgctatcgtggcgaccaccgccacaagtgcagttagagttccagtgccacaattgcagccacaaaatccatctcagcaacagccacaagagcaa
>gi|217039698|gb|FJ441087.1|_Triticum_monococcum_clone_72-L024580_alfa_gliadin_mRNA_complete_cds
atgaagacctttctcatccttgccctccttgctatcgtggcgaccaccgccacaagtgcagttagagttccagtgccacaattgcagccacaaaatccatctcagcaacagccacaagagcaaGTTCCATTGGTA---CAACAACAACAATTTCTAGGGCAGCAACAA------------------------CCATTTCCACCACAACAACCATATCCACAGCTGCAACCATTTCCATCACAACAACCATATCTGCAGCTGCAACCATTTCCGCAGCCGCAACTACCATATTCGCAG------------------------------------------CCACAACCATTTCGACCACAACAACCATATCCACAACCGCAACCACAGTATTCGCAACCACAAGAACCAATTTCAC--------------------------------------------------------------------------------------------------------------------------------------------------------------------------------------------------------------------------------------------------------------------------------------------------------------------------------------------------------------------------------------------------------------------------------------------------------------------------------------------------------------------------------------------------------------------------------------------------------------------------------------------------------------------------------------------------------------------------------------------------------------------------------------------------------------------------------------------------------------------------------------------------------------------------------------------------------------------------------------------------------------------------------------------------------------------------------------------------------------------------------------------------------------------------------------------------------------------------------------------------------------------------------------------------------------------------------------------------------------------------------------------------------------------------------------------------------------------------------------------------------------------------------------------------------------------------------------------------------------------------------------------------------------------------------------------------------------------------------------------------------------------------------------------------------------------------------------------------------------------------------------------------------------------------------------------------------------------------------------------------------------------------------------------------------------------------------------------------------------------------------------------------------------------------------------------------------------------------------------------------------------------------------------------------------------------------------------------------------------------------------------------------------------------------------------------------------------------------------------------------------------------------------------------------------------------------------------------------------------------------------------------------------------------------------------------------------------------------------------------------------------------------------------------------------------------------------------------------------------------------------------------------------------------------------------------------------------------------------------------------------------------------------------------------------------------------------------------------------------------------------------------------------------------------------------------------------------------------------------------------------------------------------------------------------------------------------------------------------------------------------------------------------------------------------------------------------------------------------------------------------------------------
>gi|217039700|gb|FJ441088.1|_Triticum_monococcum_clone_89-L024581_alfa_gliadin_mRNA_complete_cds
atgaagacctttctcatccttgccctccttgctatcgtggcgaccaccgccacaagtgcagttagagttccagtgccacaattgcagccacaaaatccatctcagcaacagccacaagagcaaGTTCCATTGGTA---CAACAACAACAATTTCTAGGGCAGCAACAA------------------------CCATTTCCACCACAACAACCATATCCACAGCTGCAACCATTTCCATCACAACAACCATATCTGCAGCTGCAACCATTTCCGCAGCCGCAACTACCATATTCGCAG------------------------------------------CCACAACCATTTCGACCACAACAACCATATCCACAACCGCAACCACAGTATTCGCAACCACAAGAACCAATTTCAC--------------------------------------------------------------------------------------------------------------------------------------------------------------------------------------------------------------------------------------------------------------------------------------------------------------------------------------------------------------------------------------------------------------------------------------------------------------------------------------------------------------------------------------------------------------------------------------------------------------------------------------------------------------------------------------------------------------------------------------------------------------------------------------------------------------------------------------------------------------------------------------------------------------------------------------------------------------------------------------------------------------------------------------------------------------------------------------------------------------------------------------------------------------------------------------------------------------------------------------------------------------------------------------------------------------------------------------------------------------------------------------------------------------------------------------------------------------------------------------------------------------------------------------------------------------------------------------------------------------------------------------------------------------------------------------------------------------------------------------------------------------------------------------------------------------------------------------------------------------------------------------------------------------------------------------------------------------------------------------------------------------------------------------------------------------------------------------------------------------------------------------------------------------------------------------------------------------------------------------------------------------------------------------------------------------------------------------------------------------------------------------------------------------------------------------------------------------------------------------------------------------------------------------------------------------------------------------------------------------------------------------------------------------------------------------------------------------------------------------------------------------------------------------------------------------------------------------------------------------------------------------------------------------------------------------------------------------------------------------------------------------------------------------------------------------------------------------------------------------------------------------------------------------------------------------------------------------------------------------------------------------------------------------------------------------------------------------------------------------------------------------------------------------------------------------------------------------------------------------------------------------------------
>gi|217039704|gb|FJ441090.1|_Triticum_monococcum_clone_39-G020550_alfa_gliadin_mRNA_complete_cds
atgaagacctttctcatccttgccctccttgctatcgtggcgaccaccgccacaagtgcagttagagttccagtgccacaattgcagccacaaaatccatctcagcaacagccacaagagcaaGTTCCATTGGTA---CAACAACAACAATTTCTAGGGCAGCAACAA------------------------CCATTTCCACCACAACAACCATATCCACAGCTGCAACCATTTCCATCACAACAACCATATCTGCAGCTGCAACCATTTCCGCAGCCGCAACTACCATATTCGCAG------------------------------------------CCACAACCATTTCGACCACAACAACCATATCCACAACCGCAACCACAGTATTCGCAACCACAAGAACCAATTTCA---------------------------------------------------------------------------------------------------------------------------------------------------------------------------------------------------------------------------------------------------------------------------------------------------------------------------------------------------------------------------------------------------------------------------------------------------------------------------------------------------------------------------------------------------------------------------------------------------------------------------------------------------------------------------------------------------------------------------------------------------------------------------------------------------------------------------------------------------------------------------------------------------------------------------------------------------------------------------------------------------------------------------------------------------------------------------------------------------------------------------------------------------------------------------------------------------------------------------------------------------------------------------------------------------------------------------------------------------------------------------------------------------------------------------------------------------------------------------------------------------------------------------------------------------------------------------------------------------------------------------------------------------------------------------------------------------------------------------------------------------------------------------------------------------------------------------------------------------------------------------------------------------------------------------------------------------------------------------------------------------------------------------------------------------------------------------------------------------------------------------------------------------------------------------------------------------------------------------------------------------------------------------------------------------------------------------------------------------------------------------------------------------------------------------------------------------------------------------------------------------------------------------------------------------------------------------------------------------------------------------------------------------------------------------------------------------------------------------------------------------------------------------------------------------------------------------------------------------------------------------------------------------------------------------------------------------------------------------------------------------------------------------------------------------------------------------------------------------------------------------------------------------------------------------------------------------------------------------------------------------------------------------------------------------------------------------------------------------------------------------------------------------------------------------------------------------------------------------------------------------------------------------
>gi|217039706|gb|FJ441091.1|_Triticum_monococcum_clone_21-G020550_alfa_gliadin_mRNA_complete_cds
atgaagacctttctcatccttgccctccttgctatcgtggcgaccaccgccacaagtgcagttagagttccagtgccacaattgcagccacaaaatccatctcagcaacagccacaagagcaaGTTCCATTGGTA---CAACAACAACAATTTCTAGGGCAGCAACAA------------------------CCATTTCCACCACAACAACCATATCCACAGCTGCAACCATTTCCATCACAACAACCATATCTGCAGCTGCAACCATTTCCGCAGCCGCAACTACCATATTCGCAG------------------------------------------CCACAACCATTTCGACCACAACAACCATATCCACAACCGCAACCACAGTATTCGCAACCACAAGAACCAATTTCA---------------------------------------------------------------------------------------------------------------------------------------------------------------------------------------------------------------------------------------------------------------------------------------------------------------------------------------------------------------------------------------------------------------------------------------------------------------------------------------------------------------------------------------------------------------------------------------------------------------------------------------------------------------------------------------------------------------------------------------------------------------------------------------------------------------------------------------------------------------------------------------------------------------------------------------------------------------------------------------------------------------------------------------------------------------------------------------------------------------------------------------------------------------------------------------------------------------------------------------------------------------------------------------------------------------------------------------------------------------------------------------------------------------------------------------------------------------------------------------------------------------------------------------------------------------------------------------------------------------------------------------------------------------------------------------------------------------------------------------------------------------------------------------------------------------------------------------------------------------------------------------------------------------------------------------------------------------------------------------------------------------------------------------------------------------------------------------------------------------------------------------------------------------------------------------------------------------------------------------------------------------------------------------------------------------------------------------------------------------------------------------------------------------------------------------------------------------------------------------------------------------------------------------------------------------------------------------------------------------------------------------------------------------------------------------------------------------------------------------------------------------------------------------------------------------------------------------------------------------------------------------------------------------------------------------------------------------------------------------------------------------------------------------------------------------------------------------------------------------------------------------------------------------------------------------------------------------------------------------------------------------------------------------------------------------------------------------------------------------------------------------------------------------------------------------------------------------------------------------------------------------------------
>gi|217039710|gb|FJ441093.1|_Triticum_monococcum_clone_18-G020550_alfa_gliadin_mRNA_complete_cds
ATGAAGACCTTTCTCATCCTTGCCCTCCTTGCTATCGTGGCGACCACCGCCACAACTGCAGTTAGAGTTCCAGTGCCACAATTGCAGCCACAAAATCCATCTCAGCAACAGCCACAAGAGCAAGTTCCATTGGTA---CAACAACAACAATTTCTAGGGCAGCAACAA------------------------CCATTTCCGCCACAACAACCATATCCACAGCTGCAACCATTTCCATCACAACAACCATATCTGCAGCTGCAACCATTTCCGCAGCCGCAACTACCATATTCGCAG------------------------------------------CCACAACCATTTCGACCACAACAACCATATCCACAACCGCAACCACAGTATTCGCAACCACAAGAACCAATTTCACAGCAGCAGCAACAACAACAACAACAACAA------------------------------------------------------------------------------------------------------------------------------------------------------------------------------------ATCCTTCAACAAATTTTGCAACAACAA---CTGATTCCATGCATGGATGTTGTATTG---CAGCAACACAACATAGCGCATGGAAGATCACAGGTTTTGCAACAAAGTACTTACCAGCTGTTGCAAGAATTGTGTTGTCAGCACCTATGGCAGATCCCTGAGCAGTCGCAGTGCCAGGCCATCCAAAATGTTGTTCATGCTATTATTCTGCATCAACAACAAAAACAACAACAACAA---------------------------------------------------------------------------------------------------------------------------------CCATCGAGCCAGGTCTCCTTCCAACAGCCTCTGCAACAATATCCATTAGGCCAGGGCTCCTTCCGGCCATCTCAGCAAAACCCACAGGACCAGGGCTCTGTCCAGCCTCAACAACTGCCCCAGTTCGAGGGAAATAAGGAACCTAGCGCTACAGACGCTACCTGCAATGTGGCAATGTCTACATCCCTCCATATTGCACCATCGCGCCATTTGGGATCTTCGGTACTAACTGGGAAGAAAATAACTCTAGTCCTAGATATATGAAANACCGGTTT----------------------------------------------------------------------------------------------------------------------------------------------------------------------------------------------------------------------------------------------------------------------------------------------------------------------------------------------------------------------------------------------------------------------------------------------------------------------------------------------------------------------------------------------------------------------------------------------------------------------------------------------------------------------------------------------------------------------------------------------------------------------------------------------------------------------------------------------------------------------------------------------------------------------------------------------------------------------------------------------------------------------------------------------------------------------------------------------------------------------------------------------------------------------------------------------------------------------------------------------------------------------------------------------------------------------------------------------------------------------------------------------------------------------------------------------------------------------------------------------------------------------------------------------------------------------------------------------------------------------------------------------------------------------------------------------------------------------------------------------------------------------------------------------------------------------------------------------------------------------------------------------------------------------------------------------------------------------------------------------------------------------------------------------------------------------------------------------------------------------------------------------------------------------------------------------------------------------------------------------------------------------------------------------------------------------------------------------------------------------------------------------------------------------------------------------------------------------------------------------------------------------------------------------------------------------------------------------------------------------------------------
>gi|217039708|gb|FJ441092.1|_Triticum_monococcum_clone_32-L024583_alfa_gliadin_mRNA_complete_cds
ATGAAGACCTTTCTCATCCTTGCCCTCCTTGCTATCGTGGCGACCACCGCCACAACTGCAGTTAGAGTTCCAGTGCCACAATTGCAGCCACAAAATCCATCTCAGCAACAGCCACAAGAGCAAGTTCCATTGGTA---CAACAACAACAATTTCTAGGGCAGCAACAA------------------------CCATTTCCACCACAACAACCATATCCACAGCTGCAACCATTTCCATCACAACAACCATATCTGCAGCTGCAACCATTTCCGCAGCCGCAACTACCATATTCGCAG------------------------------------------CCACAACCATTTCGACCACAACAACCATATCCACAACCGCAACCACAGTATTCGCAACCACAAGAACCAATTTCACAGCAGCAGCAACAACAACAACAACAACAA------------------------------------------------------------------------------------------------------------------------------------------------------------------------------------ATCCTTCAACAAATTTTGCAACAACAA---CTGATTCCATGCATGGATGTTGTATTG---CAGCAACACAACATAGCGCATGGAAGATCACAAGTTTTGCAACAAAGTACTTACCAGCTGTTGCAAGAATTGTGTTGTCAGCACCTATGGCAGATCCCTGAGCAGTCGCAGTGCCAGGCCATCCAAAATGTTGTTCATGCTATTATTCTGCATCAACAACAAAAACAACAACAACAA---------------------------------------------------------------------------------------------------------------------------------CCATCGAGCCAGGTCTCCTTCCAACAGCCTCTGCAACAATATCCATTAGGCCAGGGCTCCTTCCGGCCATCTCAGCAAAACCCACAGGACCAGGGCTCTGTCCAGCCTCAACAACTGCCCCAGTTCGAGGAAATAAGGAACCTAGCGCTACAGACGCTACCTGCAATGTGCAATGTCTACATCCCTCCATATTGC------ACCATCGCGCCATTTGGCATCTTCGGTACTAACTGAGAAGAAAATAACTCTAGTCCTAGATATATGAAACACGGNTTTCTCAGTCCATGGNTTGGNCGTTGTAGCGTTGAAAAAA-----------------------------------------------------------------------------------------------------------------------------------------------------------------------------------------------------------------------------------------------------------------------------------------------------------------------------------------------------------------------------------------------------------------------------------------------------------------------------------------------------------------------------------------------------------------------------------------------------------------------------------------------------------------------------------------------------------------------------------------------------------------------------------------------------------------------------------------------------------------------------------------------------------------------------------------------------------------------------------------------------------------------------------------------------------------------------------------------------------------------------------------------------------------------------------------------------------------------------------------------------------------------------------------------------------------------------------------------------------------------------------------------------------------------------------------------------------------------------------------------------------------------------------------------------------------------------------------------------------------------------------------------------------------------------------------------------------------------------------------------------------------------------------------------------------------------------------------------------------------------------------------------------------------------------------------------------------------------------------------------------------------------------------------------------------------------------------------------------------------------------------------------------------------------------------------------------------------------------------------------------------------------------------------------------------------------------------------------------------------------------------------------------------------------------------------------------------------------------------------------------------------------------------------------------------------------------------------------
>gi|89147791|gb|DQ401702.1|_Triticum_monococcum_subsp._aegilopoides_clone_Gli-b3_alpha-gliadin_pseudogene_complete_sequence
ATGAAGACCTTTCTCATCCTTGCCCTCCTTGCTATCGTGGCGACCACCGCCACAACTGCAGTTAGAGTTCCAGTGCCACAATTGCAGCCACAAAATCCATCTCAGCAACAGCCACAAGAGCAAGTTCCAGTGGTA---CAACAACAACAATTTCTAGGGAAGCCTCAA------------------------CCATTTCCACCACAACAACCATATCCACAGTTGCAACCATTTCCATCACAACAACCATATCTGCAGCTGCAACCATTTCCGCAGACGCAACTACCATATTCGCAG------------------------------------------CCACAACCATTTCGACCACAACAACCATATCCACAACCGCAACCACAGTATTCGCAACCACAACAACCAATTTCACAGCAGCAGCAGCAGCAGCAGCAGTAGCAACAACAACAACAACAACAACAACAACAACAACAACAACAA---------------------------------------------------------------------------------------------------------------------------------------------ATCCTTCAACAAATTTTGCAACAACAA---CTGATTCCATGCATGGATATTGTATTG---CAGCAACACAACATAGCGCAAGGAAGATCACAAGTTTTGCAACAAAGTACTTAAAAGCTGTTACAAGAATTGTGTTGTCAGCACCTATGGCAGATCCCTGAGCAGTCGCAGTGCCAGGCCATCCACAATGTTGTTCATGCTATTATTCTGCATCAACAACAAAAACAACAACAACAACAACAACCA------------------------------------------------------------------------------------------------------------------------CCATCGAGCCAGGTCTCCTTCCAACAGCCTCAGCAACAATATCCATTAGGCCAGGGCTCCTTCCGGCCATCTCAGCAAAACCCACAGGCCCAGGGCTCTGTCCAGCCTCAACAACTGCCCCAGTTCGAGGAAATAAGGAACCTAGCGCTACAGACACTACCTGCAATTTGCAATGTCTACATCCCTCCATATTGC------ACCATCGCGCCATTTGGCATCTTCGGTACCAACTGA------------------------------------------------------------------------------------------------------------------------------------------------------------------------------------------------------------------------------------------------------------------------------------------------------------------------------------------------------------------------------------------------------------------------------------------------------------------------------------------------------------------------------------------------------------------------------------------------------------------------------------------------------------------------------------------------------------------------------------------------------------------------------------------------------------------------------------------------------------------------------------------------------------------------------------------------------------------------------------------------------------------------------------------------------------------------------------------------------------------------------------------------------------------------------------------------------------------------------------------------------------------------------------------------------------------------------------------------------------------------------------------------------------------------------------------------------------------------------------------------------------------------------------------------------------------------------------------------------------------------------------------------------------------------------------------------------------------------------------------------------------------------------------------------------------------------------------------------------------------------------------------------------------------------------------------------------------------------------------------------------------------------------------------------------------------------------------------------------------------------------------------------------------------------------------------------------------------------------------------------------------------------------------------------------------------------------------------------------------------------------------------------------------------------------------------------------------------------------------------------------------------------------------------------------------------------------------------------------------------------------------------------------------------------------
>gi|66393395|gb|DQ002606.1|_Triticum_monococcum_clone_2-F03_alpha-gliadin_storage_protein_pseudogene_partial_sequence
[truncated: 3,068,999 more chars]
