# Supplementary material for: Outlook for coeliac disease patients: towards bread wheat with hypoimmunogenic gluten by gene editing of α- and γ-gliadin gene families
Source: BMC Plant Biol. 2019 Aug 1;19:333. doi: 10.1186/s12870-019-1889-5 (PMC6670228; doi:10.1186/s12870-019-1889-5)
Supplement: Supplementary file 4 — γ-gliadin protein sequences alignment. (FAS 1278 kb) [file 12870_2019_1889_MOESM4_ESM.fas]

>Sequence 790
------------------------------------------------------------------------------------------------------------------------------------------------------------------------------------------------------------------------------------------------------------------------------------------------------------------------------------------------------------------------------------------------------------------------------------------------------------------------------------------------------------------------------------------------------------------------------------------------------------------------------------------------------------------------------------------------------------------------------------------------------------------------------------------------------------------------------------------------------------------------------------------------------------------------------------------------------------------------------------------------------------------------------------------------------------------------------------------------------------------------------------------------------------------------------------------------------------------------------------------------------------------------------------------------------------------------------------------------------------------------------------------------------------------------------------------------------------------------------------------------------------------------------------------------------------------------------------------------------------------------------------------------------------------------------------------------------------------------------------------------------------------------------------------------------------------------------------------------------------------------------------------------------------------------------------------------------------------------------------------------------------------------------------------------------------------------------------------------------------------------------------------------------------------------------------------------------------------------------------------------------------------------------------------------------------------------------------
>Sequence 1117
------------------------------------------------------------------------------------------------------------------------------------------------------------------------------------------------------------------------------------------------------------------------------------------------------------------------------------------------------------------------------------------------------------------------------------------------------------------------------------------------------------------------------------------------------------------------------------------------------------------------------------------------------------------------------------------------------------------------------------------------------------------------------------------------------------------------------------------------------------------------------------------------------------------------------------------------------------------------------------------------------------------------------------------------------------------------------------------------------------------------------------------------------------------------------------------------------------------------------------------------------------------------------------------------------------------------------------------------------------------------------------------------------------------------------------------------------------------------------------------------------------------------------------------------------------------------------------------------------------------------------------------------------------------------------------------------------------------------------------------------------------------------------------------------------------------------------------------------------------------------------------------------------------------------------------------------------------------------------------------------------------------------------------------------------------------------------------------------------------------------------------------------------------------------------------------------------------------------------------------------------------------------------------------------------------------------------------
>gi|209971944|gb|FJ006640.1| Triticum urartu gamma-gliadin (qp726) gene complete cds(2)
ATGAAGACCTTATTCATCCTAACAATCCTTGCGATGGCAACAACTATCGCCACCGCAAATATGCAGGTCGACCCCAGCGGCCAAGTACAATGGCCACAACAACAA---CCATTCCGCCAGCCCCAACAACCATTCTACCAGCAACCACAACAAACATTCCCCCATCAACCACAACAACAATTT------CCGCAGCCCCAGCAA------------------------------------TCACAACAACAATTT------CCGCAGCCC---------CAGCAACCACAACAACCATTTCCCCAG---CCCCAACAACCCCAACTACCATTT------------------------------------------------------------------------------------------------------------------------------------------------------------CCCAACAACCATTCCCCCAGCCTCAACAACCCCAACAACCATTTCCCCAGTCACAGCAACCACAACAACCTTTCCCCAGCCCCAACAACAATTCCCGCAGCCCCAACAACCGCAACAATCATTCCCCCAGCAGCAACAACCGTGATTCAGCCATATCTA---CAACAACAGATGAACCCCTGCAAGAATTACCTCTTGCAGCAATGCAACCCCGTGTCATTAGTGTCGTCCCTCGTGTCAATGATCTTGCCACGAAGTGATTGCCAGGTGATGCAGCAACAATGTTGCCAACAACTAGCACAGATTCCTCGTCAGCTCCAGTGCACAGCCATCCATAGCGTGGTGCATGCCATCATCATGCAGCAAGAACAACAA------------------------------------------------------------------------------------GGCATACAGATCCTGCGACCACTGTTTCAG------------------------CTTGTCCAGGGACAGGGCATCATCCAACCTCAACAACCAGCTCAATATGAGGTGATCAGGTCATTGGTATTGAGAACCCTTCCAAACATGTGCAACGTGTATGTCCGACCTGACTGCTCCACCATCAATGCACCATTTGCCAGCATAGTCGCCGGCATAAGTGGACAATGAAAAATGGAAGAGTTATGCTAATAGGTAGATGGATCATCGTTGCTTAGCTGATTCATC------------------------------------------------------------------------------------------------------------------------------------------------------------------------------------------------------------------------------------------------------------------------------------------------------------------------------------------------------------------------------------------------------------------------------------------------------------------------------------------------------------------------------------------------------------------------------------------------------------------------------------------------------------------------------------------------------------------------------------------------------------------------------------------------------------------------------------------------------------------------------------------------------------------------------------------------------------------------------------------------------------------------------------------------------
>gi|10638432|emb|AJ389722.1| Triticum urartu partial GAG56 gene for gamma-gliadin accession PI 428305(2)
-----------------------------------------------------------------------------------------------------------------CCCCCAGCCCCAA---CCATTCTCCCAGCAACCACAACAAGTGTTTCCCCAACCCCAACAAACATTCCCC------CTTCAACCACAGCAAGTATTTCCCCAACCACAACAA---------------CCACAACAACAATTT------CCCCAGCCC---------CAGCAACCACAACAACCATTTCCCCAG---CCCCAACAACCCCAACTACCATTT------------------------------------------------------------------------------------------------------------------------------------------------------------CCCAACAACCATTCCCCCAGCCTCAACAACCCCAACAACCATTTCCCCAGTCACAGCAACCACAACAACCTTTCCTCAGCCCCAACAACAATTCCCGCAGCCCCAACAACCGCAACAATCATTCCCCCAGCAGCAACAACCGTGATTCAGCCATATCTA---CAACAACAGATGAACCCCTGCAAGAATTACCTCTTGCAGCAATGCAACCCCGTGTCATTAGTGTCGTCCCTCGTGTCAATGATCTTGCCACGAAGTGATTGCCAGGTGATGCAGCAACAATGTTGCCAACAACTAGCACAGATTCCTCGTCAGCTCCAGTGCACAGCCATCCATAGCGTGGTGCATGCCATCATCATGCAGCAAGAACAACAA------------------------------------------------------------------------------------GGCATACAGATCCTGCGACCACTG------------------------------------------------------------------------------------------------------------------------------------------------------------------------------------------------------------------------------------------------------------------------------------------------------------------------------------------------------------------------------------------------------------------------------------------------------------------------------------------------------------------------------------------------------------------------------------------------------------------------------------------------------------------------------------------------------------------------------------------------------------------------------------------------------------------------------------------------------------------------------------------------------------------------------------------------------------------------------------------------------------------------------------------------------------------------------------------------------------------------------------------------------------------------------------------------------------------------------------------------------------------------------------------------------------------------
>gi|10638429|emb|AJ389721.1| Triticum urartu partial GAG56 gene for gamma-gliadin accession PI 428253(2)
-----------------------------------------------------------------------------------------------------------------CCCCCAGCCCCAA---CCATTCTCCCAGCAACCACGACAAGCGTTTCCCCAACCCCAACAAACATTCCCC------CTTCAACCACAGCAAGTATTTCCCCAACCACAACAA---------------CCACAACAACAATTT------CCCCAGCCC---------CAGCAACCACAACAACCATTTCCCCAG---CCCCAACAACCCCAACTACCATTT------------------------------------------------------------------------------------------------------------------------------------------------------------CCCAACAACCATTCCCCCAGCCTCAACAACCCCAACAACCATTTCCCCAGTCACAGCAACCACAACAACCTTTCCCCAGCCCCAACAACAATTCCCGCAGCCCCAACAACCGCAACAATCATTCCCCCAGCAGCAACAACCGTGATTCAGCCATATCTA---CAACAACAGATGAACCCCTGCAAGAATTACCTCTTGCAGCAATGCAACCCCGTGTCATTAGTGTCGTCCCTCGTGTCAATGATCTTGCCACGAAGTGATTGCCAGGTGATGCAGCAACAATGTTGCCAACAACTAGCACAGATTCCTCGTCAGCTCCAGTGCACAGCCATCCATAGCGTGGTGCATGCCATCATCATGCAGCAAGAACAACAA------------------------------------------------------------------------------------GGCATACAGATCCTGCGACCACTG------------------------------------------------------------------------------------------------------------------------------------------------------------------------------------------------------------------------------------------------------------------------------------------------------------------------------------------------------------------------------------------------------------------------------------------------------------------------------------------------------------------------------------------------------------------------------------------------------------------------------------------------------------------------------------------------------------------------------------------------------------------------------------------------------------------------------------------------------------------------------------------------------------------------------------------------------------------------------------------------------------------------------------------------------------------------------------------------------------------------------------------------------------------------------------------------------------------------------------------------------------------------------------------------------------------------
>Sequence 773
------------------------------------------------------------------------------------------------------------------------------------------------------------------------------------------------------------------------------------------------------------------------------------------------------------------------------------------------------------------------------------------------------------------------------------------------------------------------------------------------------------------------------------------------------------------------------------------------------------------------------------------------------------------------------------------------------------------------------------------------------------------------------------------------------------------------------------------------------------------------------------------------------------------------------------------------------------------------------------------------------------------------------------------------------------------------------------------------------------------------------------------------------------------------------------------------------------------------------------------------------------------------------------------------------------------------------------------------------------------------------------------------------------------------------------------------------------------------------------------------------------------------------------------------------------------------------------------------------------------------------------------------------------------------------------------------------------------------------------------------------------------------------------------------------------------------------------------------------------------------------------------------------------------------------------------------------------------------------------------------------------------------------------------------------------------------------------------------------------------------------------------------------------------------------------------------------------------------------------------------------------------------------------------------------------------------------------
>gi|209971922|gb|FJ006629.1| Triticum monococcum subsp. aegilopoides gamma-gliadin (qp218) gene complete cds(2)
ATGAAGACCTTACTCATCCTTACAATCTTTGCGGCGGCTCTAACCATCGCCACCGCCAATATACAGGTCGCCCCTAGTGGCCAAGTACAATGGCCACAACAACAA---CCATTCCCCCAGCCCCAA---CCATTCTCCCAGCAACCACAACAAGCGTTTCCCCAACCCCAACAAACATTCCCC------CTTCAACCACATCAAGTATTTCCCCAACCACAACAA---------------CCACAACAACAATTT------CCCCAGCCC---------CAGCAACCACAACAACCATTTCCCCAG---CCCCAACAACCCCAACTACCATTT------------------------------------------------------------------------------------------------------------------------------------------------------------CCCAACAACCATTCCCCCAGCCTCAACAACCCCAACAACCATTTCCCCAGTCACAGCAACCACAACAACCTTTCTCCAGCCCCAACAACAATTCCGGCAGCCCCAACAACCGCAACAATCATTCCCCCAGCAACAACAACCGTGATTCAGCCATATCTA---CAACAACAGATGAACCCCTGCAAGAATTACCTCTTGCAGCAATGCAACCCCGTGTCATTAGTGTCGTCCCTCGTGTCAATGATCTTGCCACGAAGTGACTGCCAGGTGATGCAGCAACAATGTTGCCAACAACTAGCACAGATTCCTCGGCAGCTCCAGTGCACAGCCATCCATAGCGTGGTGCATGCCATCATCATGCAGCAAGAACAACAA------------------------------------------------------------------------------------GGCATACAGATCCTGCGACCACTGTTTCAG------------------------CTTGTCCAGGGACAGGGAATCATCCAACCTCAACAACCAGCTCAATATGAGGTGATCAGGTCATTGGTATTGAGAACCCTTCCAAACATGTGCAACGTGTATGTCCGACCTGACTGCTCCACCATCAACGCACCATTTGCCAGCATAGTTGCCGGCATTGGTGGCCAATGAAAAATGCTAATAGGTAGATGGATCATCGTTGCTTAGCTGATTCATC-----------------------------------------------------------------------------------------------------------------------------------------------------------------------------------------------------------------------------------------------------------------------------------------------------------------------------------------------------------------------------------------------------------------------------------------------------------------------------------------------------------------------------------------------------------------------------------------------------------------------------------------------------------------------------------------------------------------------------------------------------------------------------------------------------------------------------------------------------------------------------------------------------------------------------------------------------------------------------------------------------------------------------------------------------------------
>gi|217039722|gb|FJ441099.1| Triticum monococcum clone 93-L024582 gamma gliadin mRNA complete cds(2)
ATGAAGACCTTACTCATCCTCACAATCTTTGCGGCGGCTCTAACCATCGCCACCGCCAATATACAGGTTGACCCTAGTGGCCAAGTACAATGGCCACAACAACAA---CCATTCCCCCAACCCCAA---CCATTCTCCCAGCAACCACAACAAGCGTTTCCCCAACCCCAACAAACATTCCCC------CTTCAACCACATCAAGTATTTCCCCAACCACAACAA---------------CCACAACAACAATTT------CCCCAGCCC---------CAGCAACCACAACAACCATTTCCCCAG---CCCCAACAACCCCAACTACCATTT------------------------------------------------------------------------------------------------------------------------------------------------------------CCCAACAACCATTCCCCCAGCCCCAACAACCCCAACAACCATTTCCCCAGTCACAGCAACCACAACAACCTTTCTCCAGCCCCAACAACAATTCCCGCAGCCCCAACAACCGCAACAATCATCCCCCCAGCAACAACAACCGTGATTCAGCCATATCTA---CAACAACAGATGAACCCCTGCAAGAATTACCTCTTGCAGCAATGCAACCCCGTGTCATTAGTGTCGTCCCTCGTGTCAATGATCTTGCCACGAAGTGACTGCCAGGTGATGCAGCAACAATGTTGCCAACAACTAGCACAGATTCCTCGGCAGCTCCAGTGCACAGCCATCCATAGCGTGGTGCATGCCATCATCATGCAGCAAGAACAACAA------------------------------------------------------------------------------------GGCATACAGATCCTGCGACCACTGTTTCAG------------------------CTTGTCCAGGGACAGGGAATCATCCAACCTCAACAACCAGCTCAATATGAGGTGATCAGGTCATTGGTATTGAGAACCCTTCCAAACATGTGCAACGTGTATGTCCGAACTGACTGCTCCACATCAACGCACCATTTGCCAGCATAGNTGCCGGCATTGGTGGGCAATGAAAATGCTATAGGTAGATGAATCATCGTTGCTTAACTGATGCACCAATGGTTGTAACGATGAACAATAAAA------------------------------------------------------------------------------------------------------------------------------------------------------------------------------------------------------------------------------------------------------------------------------------------------------------------------------------------------------------------------------------------------------------------------------------------------------------------------------------------------------------------------------------------------------------------------------------------------------------------------------------------------------------------------------------------------------------------------------------------------------------------------------------------------------------------------------------------------------------------------------------------------------------------------------------------------------------------------------------------------------------------------------------------
>gi|217039720|gb|FJ441098.1| Triticum monococcum clone 83-L024581 gamma gliadin mRNA complete cds(2)
ATGAAGACCTTACTCATCCTCACAATCTTTGCGGCGGCTCTAACCATCGCCACCGCCAATATACAGGTTGACCCTAGTGGCCAAGTACAATGGCCACAACAACAA---CCATTCCCCCAACCCCAA---CCATTCTCCCAGCAACCACAACAAGCGTTTCCCCAACCCCAACAAACATTCCCC------CTTCAACCACATCAAGTATTTCCCCAACCACAACAA---------------CCACAACAACAATTT------CCCCAGCCC---------CAGCAACCACAACAACCATTTCCCCAG---CCCCAACAACCCCAACTACCATTT------------------------------------------------------------------------------------------------------------------------------------------------------------CCCAGCAACCATTCCCCCAGCCCCAACAACCCCAACAACCATTTCCCCAGTCACAGCAACCACAACTTCCTTTCTCCAGCCCCAACAACAATTCCCGCAGCCCCAACAACCGCAACAATCATCCCCCCAGCAACAACAACCGTGATTCATCCATATCTA---CAACAACAGATGAACCCCTGCAAGAATTACCTCTTGCAGCAATGCAACCCCGTGTCATTAGTGTCCTCCCTCGTGTCAATGATCTTGCCACGAAGTGACTGCCAGGTGATGCAACAACTATGTTGCCAACAACTAGCACAGATTCCTCGGCAGCTCCAGTGCACAGCCATCCATAGCGTGGTGCATGCCATCATCATGCAGCAAGAACAACAA------------------------------------------------------------------------------------GGCATACCGATCCTGCGACTACTGTTTCAG------------------------CTTGTCCAGGGACAGGAAATCATCCAACCTCCAACACCAGATAAAAATGAGGTGATCAGGTCATTGGAATTGACAACCCTTCCAGACTGTGCAAAGTGTATGTCCGACCTGACGGCTCCACATCAACGTTTCATTTGCAAGTTAGTTGCCGGGGTTGCTGGCCAATGAAAAATGCAAATAAGGAAAATGGATCTTCCTTTCTTAAACTGCAGCCACCAATGGTTGGTAACCAATAACAAAGTAAAATGGCATTCCTCCGTTATGGTGCCAACCCCGGACCGGTGTCTAGTTTTAAGGCTTGAAAAAAAAAAAAAAAAA------------------------------------------------------------------------------------------------------------------------------------------------------------------------------------------------------------------------------------------------------------------------------------------------------------------------------------------------------------------------------------------------------------------------------------------------------------------------------------------------------------------------------------------------------------------------------------------------------------------------------------------------------------------------------------------------------------------------------------------------------------------------------------------------------------------------------------------------------------------------------------------------------------------------------------------------------------
>gi|209971930|gb|FJ006633.1| Triticum monococcum subsp. monococcum gamma-gliadin (qp424) gene complete cds(2)
ATGAAGACCTTACTCATCCTCACAATCTTTGCGGCGTCTCTAACCATCGCCACCGCCAATATACAGGTCGACCCTAGCGGCCAAGTACAATGGCCACAACAACAA---CCATTCCCCCAGCCCCAA---CCATTCTCCCAGCAACCACAGCAAGCGTTTCTCCAACCCCAACATACATTCCCC------CTTCAACCACAGCAAGTATTTCCCCAACCACAACAA---------------CCACAACAACAATTT------CCCCAGCCC---------CAGCAACCACAACAACCATTTCCCCAG---CCCCAACAACCCCAACTACCATTT---------------------------------------------------------------------------------------------------------------------------------------------------CCCCAACAACACAACAACCATTCCCCCAGCCTCAACAACCCCAACAACCATTTCCCCAGTCACAGCAACCACAACAACCTTTCCCCAGCCCCAACAACAATTCCCGCAGCCCCAACAACCGCAACAATCATTCCCCCAGCAACAACAACCGTGATCCAGCCATATCTA---CAACAACAGATGAACCCCTGCAAGAATTACCTCTTGCAGCAATGCAACCCCGTGTCATTAGTGTCGTCCCTCGTGTCAATGATCTTGCCACGAAATGACTGCCAGGTGATGCAGCAACAATGTTGCCAACAACTAGCACAGATTCCTCGGCAGCTCCAGTGCACAGCCATCCATAGCGTGGTGCATGCCATCATCATGCAGCAAGAACAACAA------------------------------------------------------------------------------------GGCATACAGATCCTGCGACCACTGTTTCAG------------------------CTTGTCCAGGGACAGGGCATCATCCAACCTCAACAACCAGCTCAATATGAGGTGATCAGGTCATTGGTATTGAGAACCCTTCCAAACATGTGCAACGTGTATGTCCGACCTGACTGCTCCACCATCAACGCACCATTTGCCAGCATAGTTGCCGGCATTGGTGGCCAATGAAAAATTCTAATAGGTAGATGGATCATCGTTGCTTAGCTGATTCATC-----------------------------------------------------------------------------------------------------------------------------------------------------------------------------------------------------------------------------------------------------------------------------------------------------------------------------------------------------------------------------------------------------------------------------------------------------------------------------------------------------------------------------------------------------------------------------------------------------------------------------------------------------------------------------------------------------------------------------------------------------------------------------------------------------------------------------------------------------------------------------------------------------------------------------------------------------------------------------------------------------------------------------------------------------------------
>gi|332071051|gb|HM120220.1| Triticum monococcum gamma-gliadin gene complete cds(2)
ATG------------------------------------------------------AATATCCAGGTCGACCCTAGCGGCCAAGTACAATGGCCACAACAACAA---CCATTCCCCCAGCCCCAA---CCATTCTCCCAGCGACCACAGCAAGCGTTTCTCCAACCCCAACATACATTCCCC------CTTCAACCACAGCAAGTATTTCCCCAACCACAACAA---------------CCACAACAACAATTT------CCCCAGCCC---------CAGCAACCACAACAACCATTTCCCCAG---CCCCAACAACCCCAACTACCATTT---------------------------------------------------------------------------------------------------------------------------------------------------CCCCAACAACACAACAACCATTCCCCCAGCCTCAACAACCCCAACAACCATTTCCCCAGTCACAGCAACCACAACAACCTTTCCCCAGCCCCAACAACAATTCCCGCAGCCCCAACAACCGCAACAATCATTCCCCCAGCAACAACAACCGTGATCCAGCCATATCTA---CAACAACAGATGAACCCCTGCAAGAATTACCTCTTGCAGCAATGCAACCCCGTGTCATTAGTGTCGTCCCTCGTGTCAATGATCTTGCCACGAAATGACTGCCAGGTGATGCAGCAACAATGTTGCCAACAACTAGCACAGATTCCTCGGCAGCTCCAGTGCACAGCCATCCATAGCGTGGTGCATGCCATCATCATGCAGCAAGAACAACAA------------------------------------------------------------------------------------GGCATACAGATCCTGCGACCACTGTTTCAG------------------------CTTGTCCAGGGACAGGGCATCATCCAACCTCAACAACCAGCTCAATATGAGGTGATCAGGTCATTGGTATTGAGAACCCTTCCAAACATGTGCAACGTGTATGTCCGACCTGACTGCTCCACCATCAACGCACCATTTGCCAGCATAGTTGCCGGCATTGGTGGCCAATATCGATGA---------------------------------------------------------------------------------------------------------------------------------------------------------------------------------------------------------------------------------------------------------------------------------------------------------------------------------------------------------------------------------------------------------------------------------------------------------------------------------------------------------------------------------------------------------------------------------------------------------------------------------------------------------------------------------------------------------------------------------------------------------------------------------------------------------------------------------------------------------------------------------------------------------------------------------------------------------------------------------------------------------------------------------------------------------------------------------------------------------
>gi|401817800|gb|JQ269804.1| Triticum monococcum clone 60G3 gamma-gliadin gene partial cds(2)
------------------CTCACAATCTTTGCGGCGGCTCTAACCATCGCCACCGCCAATATACAGGTCGACCCTAGCGGCCAAGTACAATGGCCACAACAACAA---CCATTCCCCCAGCCCCAA---CCATTCTCCCAGCAACCACAGCAAGCGTTTCTCCAACCCCAACATACATTCCCC------CTTCAACCACAGCAAGTATTTCCCCAACCACAACAA---------------CCACAACAACAATTT------CCCCAGCCC---------CAGCAACCACAACAACCATTTCCCCAG---CCCCAACAACCCCAACTACCATTT---------------------------------------------------------------------------------------------------------------------------------------------------CCCCAACAACACAACAACCATTCCCCCAGCCTCAACAACCCCAACAACCATTTCCCCAGTCACAGCAACCACAACAACCTTTCCCCAGCCCCAACAACAATTCCCGCAGCCCCAACAACCGCAACAATCATTCCCCCAGCAACAACCACCGTGATCCAGCCATATCTA---CAACAACAGATGAACCCCTGCAAGAATTACCTCTTGCAGCAATGCAACCCCGTGTCATTAGTGTCGTCCCTCGTGTCAATGATCTTGCCACGAAATGACTGCCAGGTGATGCAGCAACAATGTTGCCAACAACTAGCACAGATTCCTCGGCAGCTCCAGTGCACAGCCATCCATAGCGTGGTGCATGCCATCATCATGCAGCAAGAACAACAA------------------------------------------------------------------------------------GGCATACAGATCCTGCGACCACTGTTTCAG------------------------CTTGTCCAGGGACAGGGCATCATCCAACCTCAACAACCAGCTCAATATGAGGTGATCAGGTCATTGGTATTGAGAACCCTTCCAAA----------------------------------------------------------------------------------------------------------------------------------------------------------------------------------------------------------------------------------------------------------------------------------------------------------------------------------------------------------------------------------------------------------------------------------------------------------------------------------------------------------------------------------------------------------------------------------------------------------------------------------------------------------------------------------------------------------------------------------------------------------------------------------------------------------------------------------------------------------------------------------------------------------------------------------------------------------------------------------------------------------------------------------------------------------------------------------------------------------------------------------------------------------------------------------------------------
>gi|401817802|gb|JQ269805.1| Triticum monococcum clone 36B9 gamma-gliadin gene partial cds(2)
------------------CTGACGATCATTGCGGTGGCACTAACTACCACCACCGCCAATATACAGGTCGACCCTAGCGGCCAAGTACAATGGCCACAACAACAA---CCATTCCCCCAGCCCCAA---CCATTCTCCCAGCAACCACAGCAAGCGTTTCTCCAACCCCAACATACATTCCCC------CTTCAACCACAGCAAGTATTTCCCCAACCACAACAA---------------CCACAACAACAATTT------CCCCAGCCC---------CAGCAACCACAACAACCATTTCCCCAG---CCCCAACAACCCCAACTACCATTT---------------------------------------------------------------------------------------------------------------------------------------------------CCCCAACAACACAACAACCATTCCCCCAGCCTCAACAACCCCAACAACCATTTCCCCAGTCACAGCAACCACAACAACCTTTCCCCAGCCCCAACAACAATTCCCGCAGCCCCAACAACCGCAACAATCATTCCCCCAGCAACAACCACCGTGATCCAGCCATATCTA---CAACAACAGATGAACCCCTGCAAGAATTACCTCTTGCAGCAATGCAACCCCGTGTCATTAGTGTCGTCCCTCGTGTCAATGATCTTGCCACGAAATGACTGCCAGGTGATGCAGCAACAATGTTGCCAACAACTAGCACAGATTCCTCGGCAGCTCCAGTGCACAGCCATCCATAGCGTGGTGCATGCCATCATCATGCAGCAAGAACAACAA------------------------------------------------------------------------------------GGCATACAGATCCTGCGACCACTGTTTCAG------------------------CTTGTCCAGGGACAGGGCATCATCCAACCTCAACAACCAGCTCAATATGAGGTGATCAGGTCATTGGTATTGAGAACCCTTCCAAA----------------------------------------------------------------------------------------------------------------------------------------------------------------------------------------------------------------------------------------------------------------------------------------------------------------------------------------------------------------------------------------------------------------------------------------------------------------------------------------------------------------------------------------------------------------------------------------------------------------------------------------------------------------------------------------------------------------------------------------------------------------------------------------------------------------------------------------------------------------------------------------------------------------------------------------------------------------------------------------------------------------------------------------------------------------------------------------------------------------------------------------------------------------------------------------------------
>gi|401817804|gb|JQ269806.1| Triticum monococcum clone 36C12 gamma-gliadin gene partial cds(2)
------------------CTCACAATCTTTGCGGCGGCTCTAACCATCGCCACCGCCAATATACAGGTCGACCCTAGCGGCCAAGTACAATGGCCACAACAACAA---CCATTCCCCCAGCCCCAA---CCATTCTCCCAGCAACCACAGCAAGCGTTTCTCCAACCCCAACATACATTCCCC------CTTCAACCACAGCAAGTATTTCCCCAACCACAACAA---------------CCACAACAACAATTT------CCCCAGCCC---------CAGCAACCACAACAACCATTTCCCCAG---CCCCAACAACCCCAACTACCATTT---------------------------------------------------------------------------------------------------------------------------------------------------CCCCAACAACACAACAACCATTCCCCCAGCCTCAACAACCCCAACAACCATTTCCCCAGTCACAGCAACCACAACAACCTTTCCTCAGCCCCAACAACAATTCCCGCAGCCCCAACAACCGCAACAATCATTCCCCCAGCAACAACCACCGTGATCCAGCCATATCTA---CAACAACAGATGAACCCCTGCAAGAATTACCTCTTGCAGCAATGCAACCCCGTGTCATTAGTGTCGTCCCTCGTGTCAATGATCTTGCCACGAAATGACTGCCAGGTGATGCAGCAACAATGTTGCCAACAACTAGCACAGATTCCTCGGCAGCTCCAGTGCACAGCCATCCATAGCGTGGTGCATGCCATCATCATGCAGCAAGAACAA---------------------------------------------------------------------------------------GGCATACAGATCCTGCGACCACTGTTTCAG------------------------CTTGTCCAGAGACAGGGCATCATCCAACCTCAACAACCAGCTCAATATGAGGTGATCAGGTCATTGGTATTGAGAACTCTTCCAAC----------------------------------------------------------------------------------------------------------------------------------------------------------------------------------------------------------------------------------------------------------------------------------------------------------------------------------------------------------------------------------------------------------------------------------------------------------------------------------------------------------------------------------------------------------------------------------------------------------------------------------------------------------------------------------------------------------------------------------------------------------------------------------------------------------------------------------------------------------------------------------------------------------------------------------------------------------------------------------------------------------------------------------------------------------------------------------------------------------------------------------------------------------------------------------------------------
>gi|401817809|gb|JQ269809.1| Triticum monococcum clone 61H12 gamma-gliadin gene partial cds(2)
------------------CTCACAATCTTTGCGGCGGCTCTAACCATCGCCACCGCCAATATACAGGTCGACCCTAGCGGCCAAGTACAATGGCCACAACAACAA---CCATTCCCCCAGCCCCAA---CCATTCTCCCAGCAACCACAGCAAGCGTTTCTCCAACCCCAACATACATTCCCC------CTTCAACCACAGCAAGTATTTCCCCAACCACAACAA---------------CCACAACAACAATTT------CCCCAGCCC---------CAGCAACCACAACAACCATTTCCCCAG---CCCCAACAACCCCAACTACCATTT---------------------------------------------------------------------------------------------------------------------------------------------------CCCCAACAACACAACAACCATTCCCCCAGCCTCAACAACCCCAACAACCATTTCCCCAGTCACAGCAACCACAACAACCTTTCCCCAGCCCCAACAACAATTCCCGCAGCCCCAACAACCGCAACAATCATTCCCCCAGCAACAACCACCGTGATCCAGCCATATCTG---CAACAACAGATGAACCCCTGCAAGAATTACCCCTTGCAGCAATGCAACCCCGTGTCATTAGTGTCGTCCCTCGTGTCAATGATCTTGCCACGAAATGACTGCCAGGTGATGCAGCAACAATGTTGCCAACAACTAGCACAGATTCCTCGGCAGCTCCAGTGCACAGCCATCCATAGCGTGGTGCATGCCATCATCATGCAGCAAGAACAACAA------------------------------------------------------------------------------------GGCATACAGATCCTGCGACCACTGTTTCAG------------------------CTTGTCCAGGGACAGGGCATCATCCAACCTCAACAACCAGCTCAATATGAGGTGATCAGGTCATTGGTATTGAGAACCCTTCCAAA----------------------------------------------------------------------------------------------------------------------------------------------------------------------------------------------------------------------------------------------------------------------------------------------------------------------------------------------------------------------------------------------------------------------------------------------------------------------------------------------------------------------------------------------------------------------------------------------------------------------------------------------------------------------------------------------------------------------------------------------------------------------------------------------------------------------------------------------------------------------------------------------------------------------------------------------------------------------------------------------------------------------------------------------------------------------------------------------------------------------------------------------------------------------------------------------------
>gi|401817811|gb|JQ269810.1| Triticum monococcum clone 36A1 gamma-gliadin gene partial cds(2)
------------------CTCACAATCCTTGCGGCGGCTCTAACCATCGCCACCGCCAATATACAGGTCGACCCTAGCGGCCAAGTACAGTGGCCACAACAACAA---CCATTCCCCCAGCCCCAA---CCATTCTCCCAGCAACCACAGCAAGCGTTTCTCCAACCCCAACATACATTCCCC------CTTCAACCACAGCAAGTATTTCCCCAACCACAACAA---------------CCACAACAACAATTT------CCCCAGCCC---------CAGCAACCACAACAACCATTTCCCCAG---CCCCAACAACCCCAACTACCATTT---------------------------------------------------------------------------------------------------------------------------------------------------CCCCAACAGCACAACAACCATTCCCCCAGCCTCAACAACCCCAACAACCATTTCCCCAGTCACAGCAACCACAACAACCTTTCCCCAGCCCCAACAACAATTCCCGCAGCCCCAACAACCGCAACAATCATTCCCCCAGCAACAACCACCGTGATCCAGCCATATCTA---CAACAACAGATGAACCCCTGCAAGAATTACCTCTTGCAGCAATGCAACCCCGTGTCATTAGTGTCGTCCCTCGTGTCAATGATCTTGCCACGAAATGACTGCCAGGTGATGCAGCAACAATGTTGCCAGCAACTAGCACAGATTCCTCGGCAGCTCCAGTGCACAGCCATCCATAGCGTGGTGCATGCCATCATCATGCAGCAAGAACAACAA------------------------------------------------------------------------------------GGCATACAGATCCTGCGACCACTGTTTCAG------------------------CTTGTCCAGGGACAGGGCATCATCCAACCTCAACAACCAGCTCAATATGAGGTGATCAGGTCATTGGTATTGAGAACCCTTCCAAA----------------------------------------------------------------------------------------------------------------------------------------------------------------------------------------------------------------------------------------------------------------------------------------------------------------------------------------------------------------------------------------------------------------------------------------------------------------------------------------------------------------------------------------------------------------------------------------------------------------------------------------------------------------------------------------------------------------------------------------------------------------------------------------------------------------------------------------------------------------------------------------------------------------------------------------------------------------------------------------------------------------------------------------------------------------------------------------------------------------------------------------------------------------------------------------------------
>gi|401817813|gb|JQ269811.1| Triticum monococcum clone 36C11 gamma-gliadin gene partial cds(2)
------------------CTCACAATCTTTGCGGCGGCTCTAACCATCGCCACCGCCAATATACAGGTCGACCCTAGCGGCCAAGTACAATGGCCACAACAACAA---CCATTCCCCCAGCCCCAA---CCATTCTCCCAGCAACCACAGCAAGCGTTTCTCCAACCCCAACATACATTCCCC------CTTCAACCACAGCAAGTATTTCCCCAACCACAACAA---------------CCACAACAACAATTT------CCCCAGCCC---------CAGCAACCACAACAACCATTTCCCCAG---CCCCAACAACCCCAACTACCATTT---------------------------------------------------------------------------------------------------------------------------------------------------CCCCAACAACACAACAACCATTCCCCCAGCCTCAACAACCCCAACAACCATTTCCCCAGTCACAGCAACCACAACAACCTTTCCCCAGCCCCAACAACAATTCCCGCAGCCCCAACAACCGCAACAATCATTCCCCCAGCAACAACCACCGTGATCCAGCCATATCTA---CAACAACAGATGAACCCCTGCAAGAATTACCTCTTGCAGCAATGCAACCCCGTGTCATTAGTGTCGTCCCTCGTGTCAATGATCTTGCCACGAAATGATTGCCAGGTGATGCAGCAACAATGTTGCCAACAACTAGCACAGATTCCTCGGCAGCTCCAGTGCACAGCCATCCATAGCGTGGTGCATGCCATCATCATGCAGCAAGAACAACAA------------------------------------------------------------------------------------GGCATACAGATCCTGCGACCACTGTTTCAG------------------------CTTGTCCAGGGACAGGGCATCATCCAACCTCAACAACCAGCTCAATATGAGGTGATCAGGTCATTGGTATTGAGAACCCTTCCAAA----------------------------------------------------------------------------------------------------------------------------------------------------------------------------------------------------------------------------------------------------------------------------------------------------------------------------------------------------------------------------------------------------------------------------------------------------------------------------------------------------------------------------------------------------------------------------------------------------------------------------------------------------------------------------------------------------------------------------------------------------------------------------------------------------------------------------------------------------------------------------------------------------------------------------------------------------------------------------------------------------------------------------------------------------------------------------------------------------------------------------------------------------------------------------------------------------
>gi|401817815|gb|JQ269812.1| Triticum monococcum clone 36C9 gamma-gliadin pseudogene partial sequence(2)
------------------CTCACAATCTTTGCGGCGGCTCTAGCCATCGCCACCGCCAATATACAGGTCGACCCTAGCGGCCAAGTACAATGGCCACAACAACAA---CCATTCCCCCAGCCCCAA---CCATTCTCCCAGCAACCACAGCAAGCGTTTCTCCAACCCCAACATACATTCCCC------CTTCAACCACAGCAAGTATTTCCCCAACCACAACAA---------------CCACAACAACAATTT------CCCCAGCCC---------CAGCAACCACAACAACCATTTCCCCAG---CCCCAACAACCCCAACTACCATTT---------------------------------------------------------------------------------------------------------------------------------------------------CCCCAACAACACAACAACCATTCCCCCAGCCTCAACAACCCCAACAACCATTTCCCCAGTCACAGCAACCACAACAACCTTTCCCCAGCCCCAACAACAATTCCCGCAGCCCCAACAACCGCAACAATCATTCCCCCAGCAACAACCACCGTGATCCAGCCATATCTA---CAACAACAGATGAACCCCTGCAAGAATTACCTCTTGCAGCAATGCAACCCCGTGTCATTAGTGTCGTCCCTCGTGTCAATGATCTTGCCACGAAATGACTGCCAGGTGATGCAGCAACAATGTTGCCAACAACTAGCACAGATTCCTCGGCAGCTCCAGTGCACAGCCATCCATAGCGTGGTGCATGCCATCATCATGCAGCAAGAACAATAA------------------------------------------------------------------------------------GGCATACAGATCCTGCGACCACTGTTTCAG------------------------CTTGTCTAGGGACAGGGCATCATCCAACCTCAACAACCAGCTCAATATGAGGTGATCAGGTCATTGGTATTGAGAACCCTTCCAAC----------------------------------------------------------------------------------------------------------------------------------------------------------------------------------------------------------------------------------------------------------------------------------------------------------------------------------------------------------------------------------------------------------------------------------------------------------------------------------------------------------------------------------------------------------------------------------------------------------------------------------------------------------------------------------------------------------------------------------------------------------------------------------------------------------------------------------------------------------------------------------------------------------------------------------------------------------------------------------------------------------------------------------------------------------------------------------------------------------------------------------------------------------------------------------------------------
>gi|401817818|gb|JQ269815.1| Triticum monococcum clone 36A5 gamma-gliadin gene partial cds(2)
------------------CTCACAATCTTTGCGGCGGCTCTAACCATCGCCACCGCCAATATACAGGTCGACCCTAGCGGCCAAGTACAATGGCCACAACAACAA---CCATTCCCCCAGCCCCAA---CCATTCTCCCAGCAACCACAGCAAGCGTTTCTCCAACCCCAACATACATTCCCC------CTTCAACCACAGCAAGTATTTCCCCAACCACAACAA---------------CCACAACAACAATTT------CCCCAGCCC---------CAGCAACCACAACAACCACTTCCCCAG---CCCCAACAACCCCAACTACCATTT---------------------------------------------------------------------------------------------------------------------------------------------------CCCCAACAACACAACAACCATTCCCCCAGCCTCAACAACCCCAACAACCATTTCCCCAGTCACAGCAACCACAACAACCCTTCCCCAGCCCCAACAACAATTCCCGCAGCCCCAACAACCGCAACAATCATTCCCCCAGCAACAACCACCGTGATCCAGCCATATCTA---CAACAACAGATGAACCCCTGCAAGAATTACCTCTTGCAGCAATGCAACCCCGTGTCATTAGTGTCGTCCCTCGTGTCAATGATCTTACCACGAAATGACTGCCAGGTGATGCAGCAACAATGTTGCCAACAACTAGCACAGATTCCTCGGCAGCTCCAGTGCACAGCCATCCATAGCGTGGTGCATGCCATCATCATGCAGCAAGAACAACAA------------------------------------------------------------------------------------GGCATACAGATCCTGCGACCACTGTTTCAG------------------------CTTGTCCAGGGACAGGGCATCATCCAACCTCAACAACCAGCTCAATATGAGGTGATCAGGTCATTGGTATTGAGAACCCTTCCAAA----------------------------------------------------------------------------------------------------------------------------------------------------------------------------------------------------------------------------------------------------------------------------------------------------------------------------------------------------------------------------------------------------------------------------------------------------------------------------------------------------------------------------------------------------------------------------------------------------------------------------------------------------------------------------------------------------------------------------------------------------------------------------------------------------------------------------------------------------------------------------------------------------------------------------------------------------------------------------------------------------------------------------------------------------------------------------------------------------------------------------------------------------------------------------------------------------
>gi|401817820|gb|JQ269816.1| Triticum monococcum clone 36C4 gamma-gliadin pseudogene partial sequence(2)
------------------CTGACGATCATTGCGGTGGCACTAACTACCACCACCGCCAATATACAGGTCGACCCTAGTAGTCAAGTACAATAGCCACAACAACAA---CCATTCCCCCAGCCCCAA---CCATTCTCCCAGCAACCACAGCAAGCGTTTCTCCAACCCCAACATACATTCCCC------CTTCAACCACAGCAAGTATTTCCCCAACCACAACAA---------------CCACAACAACAATTT------CCCCAGCCC---------CAGCAACCACAACAACCATTTCCCCAG---CCCCAACAACCCCAACTACCATTT---------------------------------------------------------------------------------------------------------------------------------------------------CCCCAACAACACAACAACCATTCCCCCAGCCTCAACAACCCCAACAACCATTTCCCCAGTCACAGCAACCACAACAACCTTTCCCCAGCCCCAACAACAATTCCCGCAGCCCCAACAACCGCAACAATCATTCCCCCAGCAACAACCACCGTGATCCAGCCATATCTA---CAACAACAGATGAACCCCTGCAAGAATTACCTCTTGCAGCAATGCAACCCCGTGTCATTAGTGTCGTCCCTCGTGTCAATGATCTTGCCACGAAATGACTGCCAGGTGATGCAGCAACAATGTTGCCAACAACTAGCACAGATTCCTCGGCAGCTCCAGTGCACAGCCATCCATAGCGTGGTGCATGCCATCATCATGCAGCAAGAACAACAA------------------------------------------------------------------------------------GGCATACAGATCCTGCGACCACTGTTTCAG------------------------CTTGTCCAGGGACAGGGCATCATCCAACCTCAACAACCAGCTCAATATGAAGTGATCAGGTCATTGGTATTGAGAACCCTTCCAAA----------------------------------------------------------------------------------------------------------------------------------------------------------------------------------------------------------------------------------------------------------------------------------------------------------------------------------------------------------------------------------------------------------------------------------------------------------------------------------------------------------------------------------------------------------------------------------------------------------------------------------------------------------------------------------------------------------------------------------------------------------------------------------------------------------------------------------------------------------------------------------------------------------------------------------------------------------------------------------------------------------------------------------------------------------------------------------------------------------------------------------------------------------------------------------------------------
>gi|401817821|gb|JQ269817.1| Triticum monococcum clone 36D3 gamma-gliadin gene partial cds(2)
------------------CTCACAATCTTTGCGGCGGCTCTAACCATCGCCACCGCCAATATACAGGTCGACCCTAGCGGCCAAGTACAATGGCCACAACAACAA---CCATTCCCCCAGCCCCAA---CCATTCTCCCAGCAACCACAGCAAGCGTTTCTCCAACCCCAACATACATTCCCC------CTTCAACCACAGCAAGTATTTCCCCAACCACAACAA---------------CCACAACAACAATTT------CCCCAGCCC---------CAGCAACCACAACAACCATTTCCCCAG---CCCCAACAACCCCAACTACCATTT---------------------------------------------------------------------------------------------------------------------------------------------------CCCCAACAACACAACAACCATTCCCCCAGCCTCAACAACCCCAACAACCATTTCCCCAGTCACAGCAACCACAACAACCTTTCCCCAGCCCCAACAACAATTCCCGCAGCCCCAACAACCGCAACAATCATTCCCCCAGCAACAACCACCGTGATCCAGCCATATCTA---CAACAACAGATGAACCCCTGCAAGAATTACCTCTTGCAGCAATGCAACCCCGTGTCATTAGTGTCGTCCCTCGTGTCAATGATCTTGCCACGAAATGACTGCCAGGTGATGCAGCAACAATGTTGCCAACAACTAGCACAGATTCCTCGGCAGCTCCAGTGCACAGCCATCCATAGCGTGGTGCATGCCATCATCATGCAGCAAGAACAACAA------------------------------------------------------------------------------------GGCATACAGATCCTGCGACCACTGTTTCAG------------------------CTTGTCCAGGGACAGGGCATCATCCAACCTCAACAGCCAGCTCAATATGAGGTGATCAGGTCATTGGTATTGAGAACCCTTCCAAA----------------------------------------------------------------------------------------------------------------------------------------------------------------------------------------------------------------------------------------------------------------------------------------------------------------------------------------------------------------------------------------------------------------------------------------------------------------------------------------------------------------------------------------------------------------------------------------------------------------------------------------------------------------------------------------------------------------------------------------------------------------------------------------------------------------------------------------------------------------------------------------------------------------------------------------------------------------------------------------------------------------------------------------------------------------------------------------------------------------------------------------------------------------------------------------------------
>gi|401817823|gb|JQ269818.1| Triticum monococcum clone 36D6 gamma-gliadin gene partial cds(2)
------------------CTCACAATCTTTGCGGCGGCTCTAACCATCGCCACCGCCAATATACAGGTCGACCCTAGCGGCCAAGTACAATGGCCACAACAACAA---CCATTCCCCCAGCCCCAA---CCATTCTCCCAGCAACCACAGCAAGCGTTTCTCCAACCCCAACATACATTCCCC------CTTCAACCACAGCAAGTATTTCCCCAACCACAACAA---------------CCACAACAACAATTT------CCCCAGCCC---------CAGCAACCACAACAACCATTTCCCCAG---CCCCAACAACCCCAACTACCATTT---------------------------------------------------------------------------------------------------------------------------------------------------CCCCAACAACACAACAACCATTCCCCCAGCCTCAACAACCCCAACAACCATTTCCCCAGTCACAGCAACCACAACAACCTTTCCCCAGCCCCAACAACAATTCCCGCAGCCCCAACAACCGCAACAATCATTCCCCCAGCAACAACCACCGTGATCCAGCCATATCTA---CAACAACAGATGAACCCCTGCAAGAATTACCTCTTGCAGCAATGCAACCCCGTGTCATTAGTGTCGTCCCTCGTGTCAATGATCTTGCCACGAAATGACTGCCAGGTGATGCAGCAACAATGTTGCCAACAACTAGCACAGATTCCTCGGCAGCTCCAGTGCACAGCCATCCATAGCGTGGTGCATGCCATCATCATGCAGCAAGAACAACAA------------------------------------------------------------------------------------GGCATACAGATCCTGCGACCACTGTTTCAG------------------------CTTGTCCAGGGACAGGGCATCATCCAACCTCAACAACCAGCTCAATATGAGGTGATCAGGTCATTGATATTGAGAACCCTTCCAAA----------------------------------------------------------------------------------------------------------------------------------------------------------------------------------------------------------------------------------------------------------------------------------------------------------------------------------------------------------------------------------------------------------------------------------------------------------------------------------------------------------------------------------------------------------------------------------------------------------------------------------------------------------------------------------------------------------------------------------------------------------------------------------------------------------------------------------------------------------------------------------------------------------------------------------------------------------------------------------------------------------------------------------------------------------------------------------------------------------------------------------------------------------------------------------------------------
>gi|421932672|gb|JX828376.1| Triticum monococcum clone AA-5 gamma-gliadin gene complete cds(2)
ATGAAGACCTTATTCATCCTCACAATCTTTGCGGCGTCTCTAACCATCGCCACCGCCAATATACAGGTCGACCCTAGCGGCCAAGTACAATGGCCACAACAACAA---CCATTCCCCCAGCCCCAA---CCATTCTCCCAGCAACCACAGCAAGCGTTTCTCCAACCCCAACATACATTCCCC------CTTCAACCACAGCAAGTATTTCCCCAACCACAACAA---------------CCACAACAACAATTT------CCCCAGCCC---------CAGCAACCACAACAACCATTTCCCCAG---CCCCAACAACCCCAACTACCATTT---------------------------------------------------------------------------------------------------------------------------------------------------CCCCAACAACACAACAACCATTCCCCCAGCCTCAACAACCCCAACAACCATTTCCCCAGTCACAGCAACCACAACAACCTTTCCCCAGCCCCAACAACAATTCCCGCAGCCCCAACAACCGCAACAATCATTCCCCCAGCAACAACAACCGTGATCCAGCCATATCTA---CAACAACAGATGAACCCCTGCAAGAATTACCTCTTGCAGCAATGCAACCCCGTGTCATTAGTGTCGTCCCTCGTGTCAATGATCTTGCCACGAAATGACTGCCAGGTGATGCAGCAACAATGTTGCCAACAACTAGCACAGATTCCTCGGCAGCTCCAGTGCACAGCCATCCATAGCGTGGTGCATGCCATCATCATGCAGCAAGAACAACAA------------------------------------------------------------------------------------GGCATACAGATCCTGCGACCACTGTTTCAG------------------------CTTGTCCAGGGACAGGGCATCATCCAACCTCAACAACCAGCTCAATATGAGGTGATCAGGTCATTGGTATTGAGAACCCTTCCAAACATGTGCAACGTGTATGTCCGACCTGACTGCTCCACCATCAACGCACCATTTGCCAGCATAGTTGCCGGCATTGGTGGCCAATGA---------------------------------------------------------------------------------------------------------------------------------------------------------------------------------------------------------------------------------------------------------------------------------------------------------------------------------------------------------------------------------------------------------------------------------------------------------------------------------------------------------------------------------------------------------------------------------------------------------------------------------------------------------------------------------------------------------------------------------------------------------------------------------------------------------------------------------------------------------------------------------------------------------------------------------------------------------------------------------------------------------------------------------------------------------------------------------------------------------------
>gi|421932674|gb|JX828377.1| Triticum monococcum clone AA-8 gamma-gliadin gene complete cds(2)
ATGAAGACCTTACTCATCCTCACAATCTTTGCGGCGTCTCTAACCATCGCCACCGCCAATATACAGGTCGACCCTAGCGGCCAAGTACAATGGCCACAACAACAA---CCATTCCCCCAGCCCCAA---CCATTCTCCCAGCAACCACAGCAAGCGTTTCTCCAACCCCAACATACATTCCCC------CTTCAACCACAGCAAGTATTTCCCCAACCACAACAA---------------CCACAACAACAATTT------CCCCAGCCC---------CAGCAACCACAACAACCATTTCCCCAG---CCCCAACAACCCCAACTACCATTT---------------------------------------------------------------------------------------------------------------------------------------------------CCCCAACAACACAACAACCATTCCCCCAGCCTCAACAACCCCAACAACCATTTCCCCAGTCACAGCAACCACAACAACCTTTCCCCAGCCCCAACAACAATTCCCGCAGCCCCAACAACCGCAACAATCATTCCCCCAGCAACAACAACCGTGATCCAGCCATATCTA---CAACAACAGATGAACCCCTGCAAGAATTACCTCTTGCAGCAATGCAACCCCGTGTCATTAGTGTCGTCCCTCGTGTCAATGATCTTGCCACGAAATGACTGCCAGGTGATGCAGCAACAATGCTGCCAACAACTAGCACAGATTCCTCGGCAGCTCCAGTGCACAGCCATCCATAGCGTGGTGCATGCCATCATCATGCAGCAAGAACAACAA------------------------------------------------------------------------------------GGCATACAGATCCTGCGACCACTGTTTCAG------------------------CTTGTCCAGGGACAGGGCATCATCCAACCTCAACAACCAGCTCAATATGAGGTGATCAGGTCATTGGTATTGAGAACCCTTCCAAACATGTGCAACGTGTATGTCCGACCTGACTGCTCCACCATCAACGCACCATTTGCCAGCATAGTTGCCGGCATTGGTGGCCAATGA---------------------------------------------------------------------------------------------------------------------------------------------------------------------------------------------------------------------------------------------------------------------------------------------------------------------------------------------------------------------------------------------------------------------------------------------------------------------------------------------------------------------------------------------------------------------------------------------------------------------------------------------------------------------------------------------------------------------------------------------------------------------------------------------------------------------------------------------------------------------------------------------------------------------------------------------------------------------------------------------------------------------------------------------------------------------------------------------------------------
>gi|421932676|gb|JX828378.1| Triticum monococcum clone AA-9 gamma-gliadin gene complete cds(2)
ATGAAGACCTTATTCATCCTCACAATCTTTGCGGCGTCTCTAACCATCGCCACCGCCAATATACAGGTCGACCCTGGCGGCCAAGTACAATGGCCACAACAACAA---CCATTCCCCCAGCCCCAA---CCATTCTCCCAGCAACCACAGCAAGCGTTTCTCCAACCCCAACATACATTCCCC------CTTCAACCACAGCAAGTATTTCCCCAACCACAACAA---------------CCACAACAACAATTT------CCCCAGCCC---------CAGCAACCACAACAACCATTTCCCCAG---CCCCAACAACCCCAACTACCATTT---------------------------------------------------------------------------------------------------------------------------------------------------CCCCAACAACACAACAACCATTCCCCCAGCCTCAACAACCCCAACAACCATTTCCCCAGTCACAGCAACCACAACAACCTTTCCCCAGCCCCAACAACAATTCCCGCAGCCCCAACAACCGCAACAATCATTCCCCCAGCAACAACAACCGTGATCCAGCCATATCTA---CAACAACAGATGAACCCCTGCAAGAATTACCTCTTGCAGCAATGCAACCCCGTGTCATTAGTGTCGTCCCTCGTGTCAATGATCTTGCCACGAAATGACTGCCAGGTGATGCAGCAACAATGTTGCCAACAACTAGCACAGATTCCTCGGCAGCTCCAGTGCACAGCCATCCATAGCGTGGTGCATGCCATCATCATGCAGCAAGAACAACAA------------------------------------------------------------------------------------GGCATACAGATCCTGCGACCACTGTTTCAG------------------------CTTGTCCAGGGACAGGGCATCATCCAACCTCAACAACCAGCTCAATATGAGGTGATCAGGTCATTGGTATTGAGAACCCTTCCAAACATGTGCAACGTGTATGTCCGACCTGACTGCTCCACCATCAACGCACCATTTGCCAGCATAGTTGCCGGGATTGGTGGCCAATGA---------------------------------------------------------------------------------------------------------------------------------------------------------------------------------------------------------------------------------------------------------------------------------------------------------------------------------------------------------------------------------------------------------------------------------------------------------------------------------------------------------------------------------------------------------------------------------------------------------------------------------------------------------------------------------------------------------------------------------------------------------------------------------------------------------------------------------------------------------------------------------------------------------------------------------------------------------------------------------------------------------------------------------------------------------------------------------------------------------------
>gi|421932678|gb|JX828379.1| Triticum monococcum clone AR-9 gamma-gliadin gene complete cds(2)
ATGAAGACCTTATTCATCCTCACAATCTTTGCGGCGTCTCTAACCATCGCCACCGCCAATATACAGGTCGACCCTAGCGGCCAAGTACAATGGCCACAACAACAA---CCATTCCCCCAGCCCCAA---CCATTCTCCCAGCAACCACAGCAAGCGTTTCTCCAACCCCAACATACATTCCCC------CTTCAACCACAGCAAGTATTTCCCCAACCACAACAA---------------CCACAACAACAATTT------CCCCAGCCC---------CAGCAACCACAACAACCATTTCCCCAG---CCCCAACAACCCCAACTACCATTT---------------------------------------------------------------------------------------------------------------------------------------------------CCCCAACAACACAACAACCATTCCCCCAGCCTCAACAACCCCAACAACCATTTCCCCAGTCACAGCAACCACAACAACCTTTCCCCAGCCCCAACAACAATTCCCGCAGCCCCAACAACCGCAACAATCATTCCCCCAGCAACAACAACCGTGATCCAGCCATATCTA---CAACAACAGATGAACCCCTGCAAGAATTACCTCTTGCAGCAATGCAACCCCATGTCATTAGTGTCGTCCCTCGTGTCAATGATCTTGCCACGAAATGACTGCCAGGTGATGCAGCAACAATGTTGCCAACAACTAGCACAGATTCCTCGGCAGCTCCAGTGCACAGCCATCCATAGCGTGATGCATGCCATCATCATGCAGCAAGAACAACAA------------------------------------------------------------------------------------GGCATACAGATCCTGCGACCACTGTTTCAG------------------------CTTGTCCAGGGACAGGGCATCATCCAACCTCAACAACCAGCTCAATATGAGGTGATCAGGTCATTGGTATTGAGAACCCTTCCAAACATGTGCAACGTGTATGTCCGACCTGACTGCTCCACCATCAACGCACCATTTGCCAGCATAGTTGCCGGCATTGGTGGCCAATGA---------------------------------------------------------------------------------------------------------------------------------------------------------------------------------------------------------------------------------------------------------------------------------------------------------------------------------------------------------------------------------------------------------------------------------------------------------------------------------------------------------------------------------------------------------------------------------------------------------------------------------------------------------------------------------------------------------------------------------------------------------------------------------------------------------------------------------------------------------------------------------------------------------------------------------------------------------------------------------------------------------------------------------------------------------------------------------------------------------------
>Sequence 753
------------------------------------------------------------------------------------------------------------------------------------------------------------------------------------------------------------------------------------------------------------------------------------------------------------------------------------------------------------------------------------------------------------------------------------------------------------------------------------------------------------------------------------------------------------------------------------------------------------------------------------------------------------------------------------------------------------------------------------------------------------------------------------------------------------------------------------------------------------------------------------------------------------------------------------------------------------------------------------------------------------------------------------------------------------------------------------------------------------------------------------------------------------------------------------------------------------------------------------------------------------------------------------------------------------------------------------------------------------------------------------------------------------------------------------------------------------------------------------------------------------------------------------------------------------------------------------------------------------------------------------------------------------------------------------------------------------------------------------------------------------------------------------------------------------------------------------------------------------------------------------------------------------------------------------------------------------------------------------------------------------------------------------------------------------------------------------------------------------------------------------------------------------------------------------------------------------------------------------------------------------------------------------------------------------------------------------
>Sequence 682
------------------------------------------------------------------------------------------------------------------------------------------------------------------------------------------------------------------------------------------------------------------------------------------------------------------------------------------------------------------------------------------------------------------------------------------------------------------------------------------------------------------------------------------------------------------------------------------------------------------------------------------------------------------------------------------------------------------------------------------------------------------------------------------------------------------------------------------------------------------------------------------------------------------------------------------------------------------------------------------------------------------------------------------------------------------------------------------------------------------------------------------------------------------------------------------------------------------------------------------------------------------------------------------------------------------------------------------------------------------------------------------------------------------------------------------------------------------------------------------------------------------------------------------------------------------------------------------------------------------------------------------------------------------------------------------------------------------------------------------------------------------------------------------------------------------------------------------------------------------------------------------------------------------------------------------------------------------------------------------------------------------------------------------------------------------------------------------------------------------------------------------------------------------------------------------------------------------------------------------------------------------------------------------------------------------------------------
>Sequence 720
------------------------------------------------------------------------------------------------------------------------------------------------------------------------------------------------------------------------------------------------------------------------------------------------------------------------------------------------------------------------------------------------------------------------------------------------------------------------------------------------------------------------------------------------------------------------------------------------------------------------------------------------------------------------------------------------------------------------------------------------------------------------------------------------------------------------------------------------------------------------------------------------------------------------------------------------------------------------------------------------------------------------------------------------------------------------------------------------------------------------------------------------------------------------------------------------------------------------------------------------------------------------------------------------------------------------------------------------------------------------------------------------------------------------------------------------------------------------------------------------------------------------------------------------------------------------------------------------------------------------------------------------------------------------------------------------------------------------------------------------------------------------------------------------------------------------------------------------------------------------------------------------------------------------------------------------------------------------------------------------------------------------------------------------------------------------------------------------------------------------------------------------------------------------------------------------------------------------------------------------------------------------------------------------------------------------------------
>Sequence 721
------------------------------------------------------------------------------------------------------------------------------------------------------------------------------------------------------------------------------------------------------------------------------------------------------------------------------------------------------------------------------------------------------------------------------------------------------------------------------------------------------------------------------------------------------------------------------------------------------------------------------------------------------------------------------------------------------------------------------------------------------------------------------------------------------------------------------------------------------------------------------------------------------------------------------------------------------------------------------------------------------------------------------------------------------------------------------------------------------------------------------------------------------------------------------------------------------------------------------------------------------------------------------------------------------------------------------------------------------------------------------------------------------------------------------------------------------------------------------------------------------------------------------------------------------------------------------------------------------------------------------------------------------------------------------------------------------------------------------------------------------------------------------------------------------------------------------------------------------------------------------------------------------------------------------------------------------------------------------------------------------------------------------------------------------------------------------------------------------------------------------------------------------------------------------------------------------------------------------------------------------------------------------------------------------------------------------------
>gi|209971968|gb|FJ006652.1| Triticum monococcum subsp. monococcum gamma-gliadin (qp401p) pseudogene complete sequence(2)(2)(2)
ATGAAGACCTTATTCGTGCTAACAATCCTTGCGATGGCAACAACTATCGCCACCGCGAATATGCACGTCGACCCCAGCGGCCAAGTACAATGGCCACAACAACAA---CCATTCCGCCAGCCCCAACAACCATTCTACCAGCAACCACAACAAACATTTCCCCAACCCCAACAAACATTCCCC------CATCAACCACAACAACAATTTCCCCAGCCCCAGCAA---------------CCACAACAACAATTT------CCGCAGCCC---------CAGCAACCACAACAACCATTTTCCTAG---CCCCAACAAGCTCAACTACCATTT------------------------------------------------------------------------------------------------------------------CCCCAACAACCACAACAACCATTCCCCCAGCCTCAACAACCCCAACAACCATTTCCCCAGTCACAGCAACCACAACAACCTTTTCCCCAGCCCCAACAA---------------------------------------------------CCGCAACAATCATTCCCCCAGCAACAACAACCATTGATTCAGCCATATCTA---CAACAACGGATGAACCCTTGCAAGAATTACCTCTTGCAGCAATGCAACCCTGTGTCATTGGTGTCATCCCTCGTGTCAATGATCTTGCCACGAAGTGATTGCCAGGTGATGCAGCAACAATGTTGCCAACAACTAGCACAGATTCCTCGCCAGCTCCAGTGTGCAGCCATCCATAGCGTCGTGCATTCCATCATCATGCAGCAAGAACAACAACAA---------------------------------------------------------------------------------GGCATACAGATCCTCCGGCCACTGTTTCAG------------------------CTCGTCCAAGGTCAGGGCATCATCCAACCTCAACAACCAGCTCAATATGAGGTGATCAGGTCATTGGTACTGAGAACCCTTCCAAACATGTGCAACGTGTATGTCCGACCTGACTGCTCCACCATCAACGCACCATTTGCCAGCATAGTCGCCAGCATCAGTGGACAATGAAAAATGGAAGAGTTATGCTAATAGGTAGGTGGATCATCGTTGCTTAGCTGATTCATC------------------------------------------------------------------------------------------------------------------------------------------------------------------------------------------------------------------------------------------------------------------------------------------------------------------------------------------------------------------------------------------------------------------------------------------------------------------------------------------------------------------------------------------------------------------------------------------------------------------------------------------------------------------------------------------------------------------------------------------------------------------------------------------------------------------------------------------------------------------------------------------------------------------------------------------------------------------------------------------------------------------------------------------------------
>gi|209971936|gb|FJ006636.1| Triticum urartu gamma-gliadin (qp719) gene complete cds(2)
ATGAAGACCTTATTCATCCTAACAATCCTTGCGATGGCAACAACTATCGCCAACGCAAATATGCAGGTCGACCCCAGCGGCCAAGTACAATGGCCACAACAACAA---CCATTCCGCCAGCCCCAACAACCATTCTACCAGCAACCCCAACAAACATTTCCCCAACCCCAACAAACATTCCCC------CATCAACCACAACAACAATTTCCGCAGCCCCAGCAA---------------CCACAACAACAATTT------CCGCAGCCC---------CAGCAACCACAACAACCATTTCCCCAG---CCCCAACAAGCCCAACTACCATTT------------------------------------------------------------------------------------------------------------------CCCCAACAACCACAACAACCATTCCCCCAGCCTCAACAACCCCAACAACCATTTCCCCAGTCACAGCAACCACAACAACCTTTTCCCCAGCCCCAACAA---------------------------------------------------CCGCAACAATCATTCCCCCAGCAACAACAACCGTTGATTCAGCCATATCTA---CAACAACAGATGAACCCTTGCAAGAATTACCTCTTGCAGCAATGCAACCCTGTGTCATTGGTGTCATCCCTCGTGTCAATGATCTTGCCACAAAGTGATTGCCAGGTGATGCAGCAACAATGTTGCCAACAACTAGCACAGATTCCTCGCCAGCTCCAGTGTGCAGCCATCCATAGCGTCGTGCATTCCATCATCATGCAGCAAGAACAACAACAA---------------------------------------------------------------------------------GGCATACAGATCCTCCGGCCACTGTTTCAG------------------------CTCGTCCAAGGTCAGGGCATCATCCAACCTCAACAACCAGCTCAATATGAGGTGATCAGGTCATTGGTATTGAGAACCCTTCCAAACATGTGCAACGTGTATGTCCGACCTGACTGCTCCACCATCAATGCACCATTTGCCAGCATAGTCGCCGGCATAAGTGGACAATGAAAAATGGAAGAGTTATGCTAATAGGTAGATGGATCATCGTTGCTTAGCTGATTCATC------------------------------------------------------------------------------------------------------------------------------------------------------------------------------------------------------------------------------------------------------------------------------------------------------------------------------------------------------------------------------------------------------------------------------------------------------------------------------------------------------------------------------------------------------------------------------------------------------------------------------------------------------------------------------------------------------------------------------------------------------------------------------------------------------------------------------------------------------------------------------------------------------------------------------------------------------------------------------------------------------------------------------------------------------
>gi|209971938|gb|FJ006637.1| Triticum urartu gamma-gliadin (qp721) gene complete cds(2)
ATGAAGACCTTATTCATCCTAACAATCCTTGCGATGGCAACAACTATCGCCACCGCAAATATGCAGGTCGACCCCAGCGGCCAAGTACAATGGCCACAACAACAA---CCATTCCGCCAGCCCCAACAACCATTCTACCAGCAACCCCAACAAACATTTCCCCAACCCCAACAAACATTCCCC------CATCAACCACAACAACAATTTCCGCAGCCCCAGCAA---------------CCACAACAACAATTT------CCGCAGCCC---------CAGCAACCACAACAACCATTTCCCCAG---CCCCAACAAGCCCAACTACCATTT------------------------------------------------------------------------------------------------------------------CCCCAACAACCACAACAACCATTCCCCCAGCCTCAACAACCCCAACAACCATTTCCCCAGTCACAGCAACCACAACAACCTTTTCCCCAGCCCCAACAA---------------------------------------------------CCGCAACAATCATTCCCCCAGCAACAACAACCGTTGATTCAGCCATATCTA---CAACAACAGATGAACCCTTGCAAGAATTACCTCTTGCAGCAATGCAACCCTGTGTCATTGGTGTCATCCCTCGTGTCAATGATCTTGCCACGAAGTGATTGCCAGGTGATGCAGCAACAATGTTGCCAACAACTAGCACAGATTCCTCGCCAGCTCCAGTGTGCAGCCATCCATAGCGTCGTGCATTCCATCATCATGCAGCAAGAACAACAACAA---------------------------------------------------------------------------------GGCATACAGATCCTCCGGCCACTGTTTCAG------------------------CTCGTCCAAGGTCAGGGCATCATCCAACCTCAACAACCAGCTCAATATGAGGTGATCAGGTCATTGGTATTGAGAACCCTTCCAAACATGTGCAACGTGTATGTCCGACCTGACTGCTCCACCATCAATGCACCATCTGCCAGCATAGTCGCCGGCATAAGTGGACAATGAAAAATGGAAGAGTTATGCTAATAGGTAGATGGATCATCGTTGCTTAGCTGATTCATC------------------------------------------------------------------------------------------------------------------------------------------------------------------------------------------------------------------------------------------------------------------------------------------------------------------------------------------------------------------------------------------------------------------------------------------------------------------------------------------------------------------------------------------------------------------------------------------------------------------------------------------------------------------------------------------------------------------------------------------------------------------------------------------------------------------------------------------------------------------------------------------------------------------------------------------------------------------------------------------------------------------------------------------------------
>gi|209971942|gb|FJ006639.1| Triticum urartu gamma-gliadin (qp724) gene complete cds(2)
ATGAAGACCTTATTCATCCCAACAATCCTTGCGATGGCAACAACTATCGCCACCGCAAATATGCAGGTCGACCCCAGCGGCCAAGTACAATGGCCACAACAACAA---CCATTCCGCCAGCCCCAACAACCATTCTACCAGCAACCCCAACAAACATTTCCCCAACCCCAACAAACATTCCCC------CATCAACCACAACAACAATTTCCGCAGCCCCAGCAA---------------CCACAACAACAATTT------CCGCAGCCC---------CAGCAACCACAACAACCATTTCCCCAG---CCCCAACAAGCCCAACTACCATTT------------------------------------------------------------------------------------------------------------------CCCCAACAACCACAACAACCATTCCCCCAGCCTCAACAACCCCAACAACCATTTCCCCAGTCACAGCAACCACAACAACCTTTTCCCCAGCCCCAACAA---------------------------------------------------CCGCAACAATCATTCCCCCAGCAACAACAACCGTTGATTCAGCCATATCTA---CAACAACAGATGAACCCTTGCAAGAATTACCTCTTGCAGCAATGCAACCCTGTGTCATTGGTGTCATCCCTCGTGTCAATGATCTTGCCACGAAGTGATTGCCAGGTGATGCAGCAACAATGTTGCCAACAACTAGCACAGATTCCTCGCCAGCTCCAGTGTGCAGCCATCCATAGCGTCGTGCATTCCATCATCATGCAGCAAGAACAACAACAA---------------------------------------------------------------------------------GGCATACAGATCCTCCGGCCACTGTTTCAG------------------------CTCGTCCAAGGTCAGGGCATCATCCAACCTCAACAACCAGCTCAATATGAGGTGATCAGGTCATTGGTATTGAGAACCCTTCCAAACATGTGCAACGTGTATGTCCGACCTGACTGCTCCACCATCAATGCACCATTTGCCAGCATAGTCGCCGGCATAAGTGGACAATGAAAAATGGAAGAGTTATGCTAATAGGTAGATGGATCATCGTTGCTTAGCTGATTCATC------------------------------------------------------------------------------------------------------------------------------------------------------------------------------------------------------------------------------------------------------------------------------------------------------------------------------------------------------------------------------------------------------------------------------------------------------------------------------------------------------------------------------------------------------------------------------------------------------------------------------------------------------------------------------------------------------------------------------------------------------------------------------------------------------------------------------------------------------------------------------------------------------------------------------------------------------------------------------------------------------------------------------------------------------
>gi|209971978|gb|FJ006662.1| Triticum urartu gamma-gliadin (qp714PRC) pseudogene complete sequence(2)
ATGAAGACCTTATTCATCCTAACAATCCTTGCGATGGCAACAACTATCGCCACCGCAAATATGCAGGTCGACCCCAGCGGCCAAGTACAATGGCCACAACAACAA---CCATTCCGCCAGCCCCAACAACCATTCTACCAGCAACCCCAACAAACATTTCCCCAACCCCAACAAACATTCCCC------CATAAACCACAACAACAATTTCCGCAGCCCCAGCAA---------------CCACAACAACAATTT------CCGCAGCCC---------CAGCAACCACAACAACCATTTCCTCAG---CCCCAACAAGCCCAACTACCATTT------------------------------------------------------------------------------------------------------------------CCCCAACAACCACAACAACCATTCCCCCAGCCTCAACAACCCCAACAACCATTTCCCCAGTCATAGCAACCACAACAACCTTTTCCCCAGCCCCAACAA---------------------------------------------------CCGCAACAATCATTCCCCCAGCAACAACAACCGTTGATTCAGCCATATCTA---CAACAACAGATGAACCCTTGCAAGAATTACCTCTTGCAGCAATGCAACCCTGTGTCATTGGTGTCATCCCTCGTGTCAATGATCTTGCCACGAAGTGATTGCCAGGTGATGCAGCAACAATGTTGCCAACAACTAGCAAAGATTCCTCGCCAGCTCCAGTGTGCAGCCATCCATAGCGTCGTGCATTCCATCATCATGCAGCAAGAACAACAACAA---------------------------------------------------------------------------------GGCATACAGATCCTCCGGCCACTGTTTCAG------------------------CTCGTCCAAGGTCAGGGCATCATCCAACCTCAACAACCAGCTCAATATGAGGTGATCAGGTCATTGGTATTGAGAACCCTTCCAAACATGTGCAACGTGTATGTCCGACCTGACTGCTCCACCATCAATGCACCATTTGCCAGCATAGTCGCCGGCATAAGTGGACAATGAAAAATGGAAGAGTTATGCTAATAGGTAGATGGATCATCGTTGCTTAGCTGATTCATC------------------------------------------------------------------------------------------------------------------------------------------------------------------------------------------------------------------------------------------------------------------------------------------------------------------------------------------------------------------------------------------------------------------------------------------------------------------------------------------------------------------------------------------------------------------------------------------------------------------------------------------------------------------------------------------------------------------------------------------------------------------------------------------------------------------------------------------------------------------------------------------------------------------------------------------------------------------------------------------------------------------------------------------------------
>gi|209971980|gb|FJ006664.1| Triticum urartu gamma-gliadin (qp717P) pseudogene complete sequence(2)
ATGAAGACCTTATTCATCCTAACAATCCTTGCGATGGCAACAACTATCGCCACCGCAAATATGCAGGTCGACCCCAGCGGCCAAGTACAATGGCCACAACAACAA---CCATTCCGCCAGCCCCAACAACCATTCTACCAGCAACCCCAACAAACATTTCCCCAACCCCAACAAACATTCCCC------CATAAACCACAACAACAATTTCCGCAGCCCCAGCAA---------------CCACAACAACAATTT------CCGCAGCCC---------CAGCAACCACAACAACCATTTCCCCAG---CCCCAACAAGCCCAACTACCATTT------------------------------------------------------------------------------------------------------------------CCCCAACAACCACAACAACCATTCCCCCAGCCTCAACAACCCCAACAACCATTTCCCCAGTCATAGCAACCACAACAACCTTTTCCCCAGCCCCAACAA---------------------------------------------------CCGCAACAATCATTCCCCCAGCAACAACAACCGTTGATTCAGCCATATCTA---CAACAACAGATGAACCCTTGCAAGAATTACCTCTTGCAGCAATGCAACCCTGTGTCATTGGTGTCATCCCTCGTGTCAATGATCTTGCCACGAAGTGATTGCCAGGTGATGCAGCAACAATGTTGCCAACAACTAGCAAAGATTCCTCGCCAGCTCCAGTGTGCAGCCATCCATAGCGTCGTGCATTCCATCATCATGCAGCAAGAACAACAACAA---------------------------------------------------------------------------------GGCATACAGATCCTCCGGCCACTGTTTCAG------------------------CTCGTCCAAGGTCAGGGCATCATCCAACCTCAACAACCAGCTCAATATGTGGTGATCAGGTCATTGGTATTGAGAACCCTTCCAAACATGTGCAACGTGTATGTCCGACCTGACTGCTCCACCATCAATGCACCATTTGCCAGCATAGTCGCCGGCATAAGTGGACAATGAAAAATGGAAGAGTTATGCTAATAGGTAGATGGATCATCGTTGCTTAGCTGATTCATC------------------------------------------------------------------------------------------------------------------------------------------------------------------------------------------------------------------------------------------------------------------------------------------------------------------------------------------------------------------------------------------------------------------------------------------------------------------------------------------------------------------------------------------------------------------------------------------------------------------------------------------------------------------------------------------------------------------------------------------------------------------------------------------------------------------------------------------------------------------------------------------------------------------------------------------------------------------------------------------------------------------------------------------------------
>gi|209971983|gb|FJ006667.1| Triticum urartu gamma-gliadin (qp723PRC) pseudogene complete sequence(2)
ATGAAGACCTTATTCATCCTAACAATCCTTGCGATGGCAACAACTATCGCCACCGCAAATATGCAGGTCGACCCCAGCGGCCAAGTACAATGGCCACAACAACAA---CCATTCCGCCAGCCCCAACAACCATTCTACCAGCAACCCCAACAAACATTTCCCCAACCCCAACAAACATTCCCC------CATAAACCACAACAACAATTTCCGCAGCCCCAGCAA---------------CCACAACAACAATTT------CCGCAGCCC---------CAGCAACCACAACAACCATTTCCCCAG---CCCCAACAAGCCCAACTACCATTT------------------------------------------------------------------------------------------------------------------CCCCAACAACCACAACAACCATTCCCCCAGCCTCAACAACCCCAACAACCATTTCCCCAGTCATAGCAACCACAACAACCTTTTCCCCAGCCCCAACAA---------------------------------------------------CCGCAACAATCATTCCCCCAGCAACAACAACCGTTGATTCAGCCATATCTA---CAACAACAGATGAACCCTTGCAAGAATTACCTCTTGCAGCAATGCAACCCTGTGTCATTGGTGTCATCCCTCGTGTCAATGATCTTGCCACGAAGTGATTGCCAGGTGATGCAGCAACAATGTTGCCAACAACTAGCAAAGATTCCTCGCCAGCTCCAGTGTGCAGCCATCCATAGCGTCGTGCATTCCATCATCATGCAGCAAGAACAACAACAA---------------------------------------------------------------------------------GGCATACAGATCCTCCGGCCACTGTTTCAG------------------------CTCGTCCAAGGTCAGGGCATCATCCAACCTCAACAACCAGCTCAATATGAGGTGATCAGGTCATTGGTATTGAGAACCCTTCCAAACATGTGCAACGTGTATGTCCGACCTGACTGCTCCACCATCAATGCACCATTTGCCAGCATAGTCGCCGGCATAAGTGGACAATGAAAAATGGAAGAGTTATGCTAATAGGTAGATGGATCATGGTTGCTTAGCTGATTCATC------------------------------------------------------------------------------------------------------------------------------------------------------------------------------------------------------------------------------------------------------------------------------------------------------------------------------------------------------------------------------------------------------------------------------------------------------------------------------------------------------------------------------------------------------------------------------------------------------------------------------------------------------------------------------------------------------------------------------------------------------------------------------------------------------------------------------------------------------------------------------------------------------------------------------------------------------------------------------------------------------------------------------------------------------
>gi|806627915|gb|KP280192.1| Triticum urartu cultivar PI428198 gamma-gliadin protein (gli) gene Gli-gamma-1 allele complete cds(2)
ATGAAGACCTTATTCATCCTAACAATCCTTGCGATGGCAACAACTATCGCCACCGCAAATATGCAGGTCGACCCCAGCGGCCAAGTACAATGGCCACAACAACAA---CCATTCCGCCAGCCCCAACAACCATTCTACCAGCAACCCCAACAAACATTTCCCCAACCCCAACAAACATTCCCC------CATCAACCACAACAACAATTTCCGCAGCCCCAGCAA---------------CCACAACAACAATTT------CCGCAGCCC---------CAGCAACCACAACAACCATTTCCCCAG---CCCCAACAAGCCCAACTACCATTT------------------------------------------------------------------------------------------------------------------CCCCAACAACCACAACAACCATTCCCCCAGCCTCAACAACCCCAACAACCATTTCCCCAGTCACAGCAACCACAACAACCTTTTCCCCAGCCCCAACAA---------------------------------------------------CCGCAACAATCATTCCCCCAGCAACAACAACCGTTGATTCAGCCATATCTA---CAACAACAGATGAACCCTTGCAAGAATTACCTCTTGCAGCAATGCAACCCTGTGTCATTGGTGTCATCCCTCGTGTCAATGATCTTGCCACGAAGTGATTGCCAGGTGATGCAGCAACAATGTTGCCAACAACTAGCACAGATTCCTCGCCAGCTCCAGTGTGCAGCCATCCATAGCGTCGTGCATTCCATCATCATGCAGCAAGAACAACAACAA---------------------------------------------------------------------------------GGCATACAGATCCTCCGGCCACTGTTTCAG------------------------CTCGTCCAAGGTCAGGGCATCATCCAACCTCAACAACCAGCTCAATATGAGGTGATCAGGTCATTGGTATTGAGAACCCTTCCAAACATGTGCAACGTGTATGTCCGACCTGACTGCTCCACCATCAATGCACCATTTGCCAGCATAGTCGCCGGCATAAGTGGACAATGA---------------------------------------------------------------------------------------------------------------------------------------------------------------------------------------------------------------------------------------------------------------------------------------------------------------------------------------------------------------------------------------------------------------------------------------------------------------------------------------------------------------------------------------------------------------------------------------------------------------------------------------------------------------------------------------------------------------------------------------------------------------------------------------------------------------------------------------------------------------------------------------------------------------------------------------------------------------------------------------------------------------------------------------------------------------------------------------------------------------
>gi|209971979|gb|FJ006663.1| Triticum urartu gamma-gliadin (qp716P) pseudogene complete sequence(2)
ATGAAGACCTTATTCATCCTAACAATCCTTGCGATGGCAACAACTATCGCCACCGCAAATATGCAGGTCGACCCCAGCGGCCAAGTACAATGGCCACAACAACAA---CCATTCCGCCAGCCCCAACAACCATTCTACCAGCAACCACAACAAACA---------------------TTCCCC------CATCAACCACAACAACAATTTCCGCAGCCCCAGCAA---------------TCACAACAACAATTT------CCGCAGCCC---------CAGCAACCACAACAACCATTTCCCCAG---CCCCAACAAGCCCAACTACCATTT------------------------------------------------------------------------------------------------------------------CCCCAACAACCACAACAACCATCCCCCCAGCCTCAACAACCCCAACAACCATTTCCCCAGTCACAGCAACCACAGCAACCTTTTCCCCAGCCCCAACAA---------------------------------------------------CCGCAACAATCATTCCCCCAGCAACAACAACCGTTGATTCAGCCTTATCTA---CAACAACAGATGAACCCTTGCAAGAATTACCTCTTGCAGCAATGCAACCCTGTGTCATTGGTGTCATCCCTCGTGTCAATGATCTTGCCACGAAGTGATTGCCAGGTGATCCAGCAACAATGTTGCCAACAACTAGCACAGATTCCTCGCCAGCTCCAGTGTGCAGCCATCCATAGCGTCGTGCATTCCATCATCATGCAGCAAGAACAATAACAA---------------------------------------------------------------------------------GGCATACAGATCCTCCGGCCACTGTTTCAG------------------------CTCGTCCAAGGTCAGGGCATCATCCAACCTCAACAACCAGCTCAATATGAGGTGATCAGGTCATTGGTATTGAGAACCCTTCCAAACATGTGCAACGTGTATGTCCGACCTGACTGCTCCACCATCAACGCACCATTTGCCAGCATAGTCGCCGGCATCAGTGGACAATGAAAAATGGAAGAGTTATGCTAATAGGTAGATGGATCATCGTTGCTTAGCTGATTCATC------------------------------------------------------------------------------------------------------------------------------------------------------------------------------------------------------------------------------------------------------------------------------------------------------------------------------------------------------------------------------------------------------------------------------------------------------------------------------------------------------------------------------------------------------------------------------------------------------------------------------------------------------------------------------------------------------------------------------------------------------------------------------------------------------------------------------------------------------------------------------------------------------------------------------------------------------------------------------------------------------------------------------------------------------
>gi|209971981|gb|FJ006665.1| Triticum urartu gamma-gliadin (qp718PRC) pseudogene complete sequence(2)
ATGAAGACCTTATTCATCCTAACAATCCTTGCGATGGCAACAACTATCGCCACCGCAAATATGCAGGTCGACCCCAACGGCCAAGTACAATGGCCACAACAACAA---CCATTCCGCCAGCCCCAACAACCATTCTACCAGCAACCACAACAAACA---------------------TTCCCC------CATCAACCACAACAACAATTTCCGCAGCCCCAGCAA---------------TCACAACAACAATTT------CCGCAGCCC---------CAGCAACCACAACAACCATTTCCCCAG---CCCCAACAAGCCCAACTACCATTT------------------------------------------------------------------------------------------------------------------CCCCAACAACCACAACAACCATTCCCCCAGCCTCAACAACCCCAACAACCATTTCCCCAGTCACAGCAACCACAACAACCTTTTCCCCAGCCCCAACAA---------------------------------------------------CCGCAACAATCATTCCCCCAGCAACAACAACCGTTGACTCAGCCATATCTA---CAACAACAGATGAACCCTTGCAAGAATTACCTCTTGCAGCAATGCAACCCTGTGTCATCGGTGTCATCCCTCGTGTCAATGATCTTGCCACGAAGTGATTGCCGGGTGATCCAGCAACAATGTTGCCAACAACTAGCACAGATTCCTCGCCAGCTCCAGTGTGCAGCCATCCATAGCGTCGTGCATTCCATCATCATGCAGCAAGAACAATAACAA---------------------------------------------------------------------------------GGCATACAGATCCTCCGGCCACTGTTTCAG------------------------CTCGTCCAAGGTCAGGGCATCATCCAACCTCAACAACCAGCTCAATATGAGGTGATCAGGTCATTGGTATTGAGAACCCTTCCAAACATGTGCAACGTGTATGTCCGACCTGACTGCTCCACCATCAACGCACCATTTGCCAGCATAGTCGCCGGCATCAGTGGACAATGAAAAATGGAAGAGTTATGCTAATAGGTAGATGGATCATCGTTGCTTAGCTGATTCATC------------------------------------------------------------------------------------------------------------------------------------------------------------------------------------------------------------------------------------------------------------------------------------------------------------------------------------------------------------------------------------------------------------------------------------------------------------------------------------------------------------------------------------------------------------------------------------------------------------------------------------------------------------------------------------------------------------------------------------------------------------------------------------------------------------------------------------------------------------------------------------------------------------------------------------------------------------------------------------------------------------------------------------------------------
>gi|209971982|gb|FJ006666.1| Triticum urartu gamma-gliadin (qp720PRC) pseudogene complete sequence(2)
ATGAAGACCTTATTCATCCTAACAATCCTTGCGATGGCAACAACTATCGCCACCGCAAATATGCAGGTCGACCCCAGCGGCCAAGTACAATGGCCACAACAACAA---CCATTCCGCCAGCCCCAACAACCATTCTACCAGCAACCACAACAAACA---------------------TTCCCC------CATCAACCACAACAACAATTTCCGCAGCCCCAGCAA---------------TCACAACAACAATTT------CCGCAGCCC---------CAGCAACCACAACAACCATTTCCCCAG---CCCCAACAAGCCCAACTACCATTT------------------------------------------------------------------------------------------------------------------CCGCAACAACCACAACAACCATTCCCCCAGCCTCAACAACCCCAACAACCATTTCCCCAGTCACAGCAACCACAACAACCTTTTCCCCAGCCCCAACAA---------------------------------------------------CCGCAACAATCATTCCCCCAGCAACAACAACCGTTGATTCAGCCATATCTA---CAACAACAGATGAACCCTTGCAAGAATTACCTCTTGCAGCAATGCAACCCTGTGTCATTGGTGTCATCCCTCGTGTCAATGATCTTGCCACGAAGTGATTGCCAGGTGATCCAGCAACAATGTTGCCAACAACTAGCACAGATTCCTCGCCAGCTCCAGTGTGCAGCCATCCATAGCGTCGTGCATTCCATCATCATGCAGCAAGAACAATAACAA---------------------------------------------------------------------------------GGCATACAGATCCTCCGGCCACTGTTTCAG------------------------CTCGTCCAAGGTCAGGGCATCATCCAACCTCAACAACCAGCTCAATATGAGGTGATCAGGTCATTGGTATTGAGAACCCTTCCAAACATGTGCAACGTGTATGTCCGACCTGACTGCTCCACCATCAACGCACCATTTGCCAGCATAGTCGCCGGCATCAGTGGACAATGAAAAATGGAAGAGTTATGCTAATAGGTAGATGGATCATCGTTGCTTAGCTGATT----------------------------------------------------------------------------------------------------------------------------------------------------------------------------------------------------------------------------------------------------------------------------------------------------------------------------------------------------------------------------------------------------------------------------------------------------------------------------------------------------------------------------------------------------------------------------------------------------------------------------------------------------------------------------------------------------------------------------------------------------------------------------------------------------------------------------------------------------------------------------------------------------------------------------------------------------------------------------------------------------------------------------------------------------------
>gi|209971984|gb|FJ006668.1| Triticum urartu gamma-gliadin (qp725P) pseudogene complete sequence(2)
ATGAAGACCTTATTCATCCTAACAATCCTTGCGATGGCAACAACTATCGCCACCGCAAATATGCAGGTCGACCCCAGCGGCCAAGTACAATGGCCACAACAACAA---CCATTCCGCCAGCCCCAACAACCATTNTACCAGCAACCACAACAAACA---------------------TTCCCC------CATCAACCACAACAACAATTTCCGCAGCCCCAGCAA---------------TCACAACAACAATTT------CCGCAGCCC---------CAGCAACCACAACAACCATTTCCCCAG---CCCCAACAAGCCCAACTACCATTT------------------------------------------------------------------------------------------------------------------CCCCAACAACCACAACAACCATTCCCCCAGCCTCAACAACCCCAACAACCATTTCCCCAGTCACAGCAACCACAACAACCTTTTCCCCAGCCCCAACAA---------------------------------------------------CCGCAACAATCATTCCCCCAGCAACAACAACCGTTGATTCAGCCATATCTA---CAACAACAGATGAACCCTTGCAAGAATTACCTCTTGCAGCAATGCAACCCTGTGTCATTGGTGTCATCCCTCGTGTCAATGATCTTGCCACGAAGTGATTGCCAGGTGATCCAGCAACAATGTTGCCAACAACTAGCACAGATTCCTCGCCAGCTCCAGTGTGCAGCCATCCATAGCGTCGCGCATTCCATCATCATGCAGCAAGAACAATAACAA---------------------------------------------------------------------------------GGCATACAGATCCTCCGGCCACTGTTTCAG------------------------CTCGTCCAAGGTCAGGGCATCATCCAACCTCAACAACCAGCTCAATATGAGGTGATCAGGTCATTGGTATTGAGAACCCTTCCAAACATGTGCAACGTGTATGTCCGACCTGACTGCTCCACCATCAACGCACCATTTGCCAGCATAGTCGCCGGCATCAGTGGACAATGAAAAATGGAAGAGTTATGCTAATAGGTAGATGGATCATCGTTGCTTAGCTGATTCATC------------------------------------------------------------------------------------------------------------------------------------------------------------------------------------------------------------------------------------------------------------------------------------------------------------------------------------------------------------------------------------------------------------------------------------------------------------------------------------------------------------------------------------------------------------------------------------------------------------------------------------------------------------------------------------------------------------------------------------------------------------------------------------------------------------------------------------------------------------------------------------------------------------------------------------------------------------------------------------------------------------------------------------------------------
>gi|806627917|gb|KP280193.1| Triticum urartu cultivar PI428198 gamma-gliadin protein (gli) gene Gli-gamma-2 allele complete cds(2)
ATGAAGACCTTATTCATCCTAACAATCCTTGCGATGGCAACAACTATCGCCACCGCAAATATGCAGGTCGACCCCAGCGGCCAAGTACAATGGCCACAACAACAA---CCATTCCGCCAGCCCCAACAACCATTCTACCAGCAACCACAACAAACA---------------------TTCCCC------CATCAACCACAACAACAATTTCCGCAGCCCCAGCAA---------------TCACAACAACAATTT------CCGCAGCCC---------CAGCAACCACAACAACCATTTCCCCAG---CCCCAACAAGCCCAACTACCATTT------------------------------------------------------------------------------------------------------------------CCCCAACAACCACAACAACCATTCCCCCAGCCTCAACAACCCCAACAACCATTTCCCCAGTCACAGCAACCACAACAACCTTTTCCCCAGCCCCAACAA---------------------------------------------------CCGCAACAATCATTCCCCCAGCAACAACAACCGTTGATTCAGCCATATCTA---CAACAACAGATGAACCCTTGCAAGAATTACCTCTTGCAGCAATGCAACCCTGTGTCATTGGTGTCATCCCTCGTGTCAATGATCTTGCCACGAAGTGATTGCCAGGTGATCCAGCAACAATGTTGCCAACAACTAGCACAGATTCCTCGCCAGCTCCAGTGTGCAGCCATCCATAGCGTCGTGCATTCCATCATCATGCAGCAAGAACAACAACAA---------------------------------------------------------------------------------GGCATACAGATCCTCCGGCCACTGTTTCAG------------------------CTCGTCCAAGGTCAGGGCATCATCCAACCTCAACAACCAGCTCAATATGAGGTGATCAGGTCATTGGTATTGAGAACCCTTCCAAACATGTGCAACGTGTATGTCCGACCTGACTGCTCCACCATCAACGCACCATTTGCCAGCATAGTCGCCGGCATCAGTGGACAATGA---------------------------------------------------------------------------------------------------------------------------------------------------------------------------------------------------------------------------------------------------------------------------------------------------------------------------------------------------------------------------------------------------------------------------------------------------------------------------------------------------------------------------------------------------------------------------------------------------------------------------------------------------------------------------------------------------------------------------------------------------------------------------------------------------------------------------------------------------------------------------------------------------------------------------------------------------------------------------------------------------------------------------------------------------------------------------------------------------------------
>gi|209971940|gb|FJ006638.1| Triticum urartu gamma-gliadin (qp722) gene complete cds(2)
ATGAAGACCTTATTCATCCTAACAATCCTTGAGATGGCAACAACTATCGCCAACGCACATATACAGGTAGACCCCAGCGACCAAGTACAATGGCCTCAGCAACAA---CCATTCTGCCAGCACCAACAACCATTCTACCAGCAACCACAACAAACA---------------------TTCCCC------CATCAACCACAACAACAATTTCCATTTCCCCAACAA---------------TCACAACAACCATTT------CCCCAGCCT---------CAACAACCCCAACAACCATTTCCCCAG---------------------------------------------------------------------------------------------------------------------------------------------------------------------------------------------------------TCACAGCAACCACAACAACCTTTTCCCCAGCCCCAACAA---------------------------------------------------CCGCAACAATCATTCCCCCAGCAACAACAACCGTTGATTCAGCCATATCTA---CAACAACAGATGAACCCTTGCAAGAATTACCTCTTGCAGCAATGCAACCCTGTGTCATTGGTGTCATCCCTCGTGTCAATGATCTTGCCACGAAGTGATTGCCAGGTGATCCAGCAACAATGTTGCCAACAACTAGCACAGATTCCTCGCCAGCTCCAGTGTGCAGCCATCCATAGCGTCGTGCATTCCATCATCATGCAGCAAGAACAACAACAA---------------------------------------------------------------------------------GGCATACAGATCCTCCGGCCACTGTTTCAG------------------------CTCGTCCAAGGTCAGGGCATCATCCAACCTCAACAACCAGCTCAATATGAGGTGATCAGGTCATTGGTATTGAGAACCCTTCCAAACATGTGCAACGTGTATGTCCGACCTGACTGCTCCACCATCAACGCACCATTTGCCAGCATAGTCGCCGGCATCAGTGGACAATGAAAAATGGAAGAGTTATGCTAATAGGTAGACGGATCATCGTTGCTTAGCTGATTCATC------------------------------------------------------------------------------------------------------------------------------------------------------------------------------------------------------------------------------------------------------------------------------------------------------------------------------------------------------------------------------------------------------------------------------------------------------------------------------------------------------------------------------------------------------------------------------------------------------------------------------------------------------------------------------------------------------------------------------------------------------------------------------------------------------------------------------------------------------------------------------------------------------------------------------------------------------------------------------------------------------------------------------------------------------
>Sequence 754
------------------------------------------------------------------------------------------------------------------------------------------------------------------------------------------------------------------------------------------------------------------------------------------------------------------------------------------------------------------------------------------------------------------------------------------------------------------------------------------------------------------------------------------------------------------------------------------------------------------------------------------------------------------------------------------------------------------------------------------------------------------------------------------------------------------------------------------------------------------------------------------------------------------------------------------------------------------------------------------------------------------------------------------------------------------------------------------------------------------------------------------------------------------------------------------------------------------------------------------------------------------------------------------------------------------------------------------------------------------------------------------------------------------------------------------------------------------------------------------------------------------------------------------------------------------------------------------------------------------------------------------------------------------------------------------------------------------------------------------------------------------------------------------------------------------------------------------------------------------------------------------------------------------------------------------------------------------------------------------------------------------------------------------------------------------------------------------------------------------------------------------------------------------------------------------------------------------------------------------------------------------------------------------------------------------------------------
>gi|209971912|gb|FJ006624.1| Triticum monococcum subsp. aegilopoides gamma-gliadin (qp202) gene complete cds(2)
ATGAAGACCTTATTCATGCTAACAATCCTTGCGATGGCAACAACTATCGCCACCGCGAATATGCAGGTCGACCCCAGCGGCCAAGTACAATGGCCACAACAACAA---CCATTCCGCCAGCCCCAACAACCATTCTACCAACAACCACAACAAACATTTCCCCAACCCCAACAAACATTCCCC------CATCAACCACAACAACAATTTACCCAGCCCCAGCAA---------------CCACAACAACAATTT------CCGCAGCCC---------CAGCAACCACAACAACCATTTTCCCAG---CCCCAACAAGCCCAACTACCATTT------------------------------------------------------------------------------------------------------------------CCCCAACAACCACAACAACCATTCCCCCAGCCTCAACAACCCCAACAACCATTTCCCCAGTCACAGCAACCACAACAACCTTTTCCCCAGCCCCAACAA---------------------------------------------------CCGCAACAATCATTCCCCCAGCAACAACAACCGTTGATTCAGCCATATCTA---CAACAACAGATGAACCCTTGCAAGAATTACCTCTTGCAGCAATGCAACCCTGTGTCATTGGTGTCATCCCTCGTGTCAATGATCTTGCCACGAAGTGATTGCCAGGTGATGCAGCAACAATGTTGCCAACAACTAGCACAGATTCCTCGCCAGCTCCAGTGTGCAGCCATCCATAGCGTCGTGCATTCCATCATAATGCAGCAAGAACAACAACAA---------------------------------------------------------------------------------GGCATACAGATCCTCCGGCCACTGTTTCAG------------------------CTCGTCCAAGGTCAGGGCATCATCCAACCTCAACAACCAGCTCAATATGAGGTGATCAGGTCATTGGTATTGAGAACCCTTCCAAACATGTGCAACGTGTATGTCCGACCTGACTGCTCCACTATCAACGCACCATTTGCCAGCATAGTCGCCGGCATCAGTGGACAATGAAAAATGGAAGAGTTATGCTAATAGGTAGATGGATCATCGTTGCTTAGCTGATTCATC------------------------------------------------------------------------------------------------------------------------------------------------------------------------------------------------------------------------------------------------------------------------------------------------------------------------------------------------------------------------------------------------------------------------------------------------------------------------------------------------------------------------------------------------------------------------------------------------------------------------------------------------------------------------------------------------------------------------------------------------------------------------------------------------------------------------------------------------------------------------------------------------------------------------------------------------------------------------------------------------------------------------------------------------------
>gi|209971914|gb|FJ006625.1| Triticum monococcum subsp. aegilopoides gamma-gliadin (qp205) gene complete cds(2)
ATGAAGACCTTATTCATGCTAACAATCCTTGCGATGGCAGCAACTATCGCCACCGCGAATATGCAGGTCGACCCCAGCGGCCAAGTACAATGGCCACAACAACAA---CCATTCCGCCAGCCCCAACAACCATTCTACCAGCAACCACAACAAACATTTCCCCAACCCCAACAAACATTCCCC------CATCAACCACAACAACAATTTACCCAGCCCCAGCAA---------------CCACAACAACAATTT------CCGCAGCCC---------CAGCAACCACAACAACCATTTTCCCAG---CCCCAACAAGCCCAACTACCATTT------------------------------------------------------------------------------------------------------------------CCCCAACAACCACAACAACCATTCCCCCAGCCTCAACAACCCCAACAACCATTTCCCCAGTCACAGCAACCACAACAACCTTTTCCCCAGCCCCAACAA---------------------------------------------------CCGCAACAATCATTCCCCCAGCAACAACAACCGTTGATTCAGCCATATCTA---CAACAACAGATGAACCCTTGCAAGAATTACCTCTTGCAGCAATGCAACCCTGTGTCATTGGTGTCATCCCTCGTGTCAATGATCTTGCCACGAAGTGATTGCCAGGTGATGCAGCAACAATGTTGCCAACAACTAGCACAGATTCCTCGCCAGCTCCAGTGTGCAGCCATCCATAGCGTCGTGCATTCCATCATAATGCAGCAAGAACAACAACAA---------------------------------------------------------------------------------GGCATACAGATCCTCCGGCCACTGTTTCAG------------------------CTCGTCCAAGGTCAGGGCATCATCCAACCTCAACAACCAGCTCAATATGAGGTGATCAGGTCATTGGTATTGAGAACCCTTCCAAACATGTGCAACGTGTATGTCCGACCTGACTGCTCCACTATCAACGCACCATTTGCCAGCATAGTCGCCGGCATCAGTGGACAATGAAAAATGGAAGAGTTATGCTAATAGGTAGATGGATCATCGTTGCTTAGCTGATTCATC------------------------------------------------------------------------------------------------------------------------------------------------------------------------------------------------------------------------------------------------------------------------------------------------------------------------------------------------------------------------------------------------------------------------------------------------------------------------------------------------------------------------------------------------------------------------------------------------------------------------------------------------------------------------------------------------------------------------------------------------------------------------------------------------------------------------------------------------------------------------------------------------------------------------------------------------------------------------------------------------------------------------------------------------------
>gi|209971916|gb|FJ006626.1| Triticum monococcum subsp. aegilopoides gamma-gliadin (qp213) gene complete cds(2)
ATGAAGACCTTATTCATGCTAACAATCCTTGCGATGGCAACAACTATCGCCACCGCGAATATGCAGGTCGACCCCAGCGGCCAAGTACAATGGCCACAACAACAA---CCATTCCGCCAGCCCCAACAACCATTCTACCAGCAACCACAACAAACATTTCCCCAACCCCAACAAACATTCCCC------CATCAACCACAACAACAATTTACCCAGCCCCAGCAA---------------CCACAACAACAATTT------CCGCAGCCC---------CAGCAACCACAACAACCATTTTCCCAG---CCCCAACAAGCCCAACTACCATTT------------------------------------------------------------------------------------------------------------------CCCCAACAACCACAACAACCATTCCCCCAGCCTCAACAACCCCAACAACCATTTCCCCAGTCACAGCAACCACAACAACCTTTTCCCCAGCCCCAACAA---------------------------------------------------CCGCAACAATCATTCCCCCAGCAACAACAACCGTTGATTCAGCCATATCTA---CAACAACAGATGAACCCTTGCAAGAATTACCTCTTGCAGCAATGCAACCCTGTGTCATTGGTGTCATCCCTCGTGTCAATGATCTTGCCACGAAGTGATTGCCAGGTGATGCAGCAACAATGTTGCCAACAACTAGCACAGATTCCTCGCCAGCTCCAGTGTGCAGCCATCCATAGCGTCGTGCATTCCATCATAATGCAGCAAGAACAACAACAA---------------------------------------------------------------------------------GGCATACAGATCCTCCGGCCACTGTTTCAG------------------------CTCGTCCAAGGTCAGGGCATCATCCAACCTCAACAACCAGCTCAATATGAGGTGATCAGGTCATTGGTATTGAGAACCCTTCCAAACATGTGCAACGTGTATGTCCGACCTGACTGCTCCACTATCAACGCACCATTTGCCAGCATAGTCGCCGGCATCAGTGGACAATGAAAAATGGAAGAGTTATGCTAATAGGTAGATGGATCATCGTTGCTTAGCTGATTCATC------------------------------------------------------------------------------------------------------------------------------------------------------------------------------------------------------------------------------------------------------------------------------------------------------------------------------------------------------------------------------------------------------------------------------------------------------------------------------------------------------------------------------------------------------------------------------------------------------------------------------------------------------------------------------------------------------------------------------------------------------------------------------------------------------------------------------------------------------------------------------------------------------------------------------------------------------------------------------------------------------------------------------------------------------
>gi|209971918|gb|FJ006627.1| Triticum monococcum subsp. aegilopoides gamma-gliadin (qp214) gene complete cds(2)
ATGAAGACCTTATTCATGCTAACAATCCTTGCGATGGCAACAACTATCGCCACCGCGAATATGCAGGTCGACCCCAGCGGCCAAGTACAATGGCCACAACAACAA---CCATTCCGCCAGCCCCAACAACCATTCTACCAGCAACCACAACAAACATTTCCCCAACCCCAACAAACATTCCCC------CATCAACCACAACAACAATTTCCCCAGCCCCAGCAA---------------CCACAACAACAATTT------CCGCAGCCC---------CAGCAACCACAACAACCATTTTCCCAG---CCCCAACAAGCCCAACTACCATTT------------------------------------------------------------------------------------------------------------------CCCCAACAACCACAACAACCATTCCCCCAGCCTCAACAACCCCAACAACCATTTCCCCAGTCACAGCAACCACAACAACCTTTTCCCCAGCCCCAACAA---------------------------------------------------CCGCAACAATCATTCCCCCAGCAACAACAACCGTTGATTCAGCCATATCTA---CAACAACAGATGAACCCTTGCAAGAATTACCTCTTGCAGCAATGCAACCCTGTGTCATTGGTGTCATCCCTCGTGTCAATGATCTTGCCACGAAGTGATTGCCAGGTGATGCAGCAACAATGTTGCCAACAACTAGCACAGATTCCTCGCCAGCTCCAGTGTGCAGCCATCCATAGCGTCGTGCATTCCATCATCATGCAGCAAGAACAACAACAA---------------------------------------------------------------------------------GGCATACAGATCCTCCGGCCACTGTTTCAG------------------------CTCGTCCAAGGTCAGGGCATCATCCAACCTCAACAACCAGCTCAATATGAGGTGATCAGGTCATTGGTATTGAGAACCCTTCCAAACATGTGCAACGTGTATGTCCGACCTGACTGCTCCACCATCAACGCACCATTTGCCAACATAGTCGCCGGCATCAGTGGACAATGAAAAATGGAAGAGTTATGCTAATAGGTAGATGGATCATCGTTGCTTAGCTGATTCATC------------------------------------------------------------------------------------------------------------------------------------------------------------------------------------------------------------------------------------------------------------------------------------------------------------------------------------------------------------------------------------------------------------------------------------------------------------------------------------------------------------------------------------------------------------------------------------------------------------------------------------------------------------------------------------------------------------------------------------------------------------------------------------------------------------------------------------------------------------------------------------------------------------------------------------------------------------------------------------------------------------------------------------------------------
>gi|209971920|gb|FJ006628.1| Triticum monococcum subsp. aegilopoides gamma-gliadin (qp217) gene complete cds(2)
ATGAAGACCTTATTCATGCTAACAATCCTTGCGATGGCAACAACTATCGCCACCGCGAATATGCAGGTCGACCCCAGCGGCCAAGTACAATGGCCACAACAACAA---CCATTCCGCCAGCCCCAACAACCATTCTACCAGCAACCACAACAAACATTTCCCCAACCCCAACAAACATTCCCC------CATCAACCACAACAACAATTTCCCCAGCCCCAGCAA---------------CCACAACAACAATTT------CCGCAGCCC---------CAGCAACCACAACAACCATTTTCCCAG---CCCCAACAAGCCCAACTACCATTT------------------------------------------------------------------------------------------------------------------CCCCAACAACCACAACAACCATTCCCCCAGCCTCAACAACCCCAACAACCATTTCCCCAGTCACAGCAACCACAACAACCTTTTCCCCAGCCCCAACAG---------------------------------------------------CCGCAACAATCATTCCCCCAGCAACAACAACCGTTGATTCAGCCATATCTA---CAACAACAGATGAACCCTTGCAAGAATTACCTCTTGCAGCAATGCAACCCTGTGTCATTGGTGTCATCCCTCGTGTCAATGATCTTGCCACGAAGTGATTGCCAGGTGATGCAGCAACAATGTTGCCAACAACTAGCACAGATTCCTCGCCAGCTCCAGTGTGCAGCCATCCATAGCGTCGTGCATTCCATCATCATGCAGCAAGAACAACAACAA---------------------------------------------------------------------------------GGCATACAGATCCTCCGGCCACTGTTTCAG------------------------CTCGTCCAAGGTCAGGGCATCATCCAACCTCAACAACCAGCTCAATATGAGGTGATCAGGTCATTGGTATTGAGAACCCTTCCAAACATGTGCAACGTGTATGTCCGACCTGACTGCTCCACCATCAACGCACCATTTGCCAACATAGTCGCCGGCATCAGTGGACAATGAAAAATGGAAGAGTTATGCTAATAGGTAGATGGATCATCGTTGCTTAGCTGATTCATC------------------------------------------------------------------------------------------------------------------------------------------------------------------------------------------------------------------------------------------------------------------------------------------------------------------------------------------------------------------------------------------------------------------------------------------------------------------------------------------------------------------------------------------------------------------------------------------------------------------------------------------------------------------------------------------------------------------------------------------------------------------------------------------------------------------------------------------------------------------------------------------------------------------------------------------------------------------------------------------------------------------------------------------------------
>gi|209971924|gb|FJ006630.1| Triticum monococcum subsp. aegilopoides gamma-gliadin (qp219) gene complete cds(2)
ATGAAGACCTTATTCATGCTAACAATCCTTGCGATGGCAACAACTATCGCCACCGCGAATATGCAGGTCGACCCCAGCGGCCAAGTACAATGGCCACAACAACAA---CCATTCCGCCAGCCCCAACAACCATTCTACCAGCAACCACAACAAACATTTCCCCAACCCCAACAAACATTCCCC------CATCAACCACAACAACAATTTACCCAGCCCCAGCAA---------------CCACAACAACAATTT------CCGCAGCCC---------CAGCAACCACAACAACCATTTTCCCAG---CCCCAACAAGCCCAACTACCATTT------------------------------------------------------------------------------------------------------------------CCCCAACAACCACAACAACCATTCCCCCAGCCTCAACAACCCCAACAACCATTTCCCCAGTCACAGCAACCACAACAACCTTTTCCCCAGCCCCAACAA---------------------------------------------------CCGCAACAATCATTCCCCCAGCAACAACAACCGTTGATTCAGCCATATCTA---CAACAACAGATGAACCCTTGCAAGAATTACCTCTTGCAGCAATGCAACCCTGTGTCATTGGTGTCATCCCTCGTGTCAATGATCTTGCCACGAAGTGATTGCCAGGTGATGCAGCAACAATGTTGCCAACAACTAGCACAGATTCCTCGCCAGCTCCAGTGTGCAGCCATCCATAGCGTCGTGCATTCCATCATAATGCAGCAAGAACAACAACAA---------------------------------------------------------------------------------GGCATACAGATCCTCCGGCCACTGTTTCAG------------------------CTCGTCCAAGGTCAGGGCATCATCCAACCTCAACAACCAGCTCAATATGAGGTGATCAGGTCATTGGTATTGAGAACCCTTCCAAACATGTGCAACGTGTATGTCCGACCTGACTGCTCCACTATCAACGCACCATTTGCCAGCATAGTCGCCGGCATCAGTGGACAATGAAAAATGGAAGAGTTATGCTGATAGGTAGATGGATCATCGTTGCTTAGCTGATTCATC------------------------------------------------------------------------------------------------------------------------------------------------------------------------------------------------------------------------------------------------------------------------------------------------------------------------------------------------------------------------------------------------------------------------------------------------------------------------------------------------------------------------------------------------------------------------------------------------------------------------------------------------------------------------------------------------------------------------------------------------------------------------------------------------------------------------------------------------------------------------------------------------------------------------------------------------------------------------------------------------------------------------------------------------------
>gi|209971926|gb|FJ006631.1| Triticum monococcum subsp. aegilopoides gamma-gliadin (qp222) gene complete cds(2)
ATGAAGACCTTATTCATGCTAACAATCCTTGCGATGGCAACAACTATCGCCACCGCGAATATGCAGGTCGACCCCAGCGGCCAAGTACAATGGCCACAACAACAA---CCATTCCGCCAGCCCCAACAACCATTCTACCAGCAACCACAACAAACATTTCCCCAACCCCAACAAACATTCCCC------CATCAACCACAACAACAATTTACCCAGCCCCAGCAA---------------CCACAACAACGATTT------CCGCAGCCC---------CAGCAACCACAACAACCATTTTCCCAG---CCCCAACAAGCCCAACTACCATTT------------------------------------------------------------------------------------------------------------------CCCCAACAACCACAACAACCATTCCCCCAGCCTCAACAACCCCAACAACCATTTCCCCAGTCACAGCAACCACAACAACCTTTTCCCCAGCCCCAACAA---------------------------------------------------CCGCAACAATCATTCCCCCAGCAACAACAACCGTTGATTCAGCCATATCTA---CAACAACAGATGAACCCTTGCAAGAATTACCTCTTGCAGCAATGCAACCCTGTGTCATTGGTGTCATCCCTCGTGTCAATGATCTTGCCACGAAGTGATTGCCAGGTGATGCAGCAACAATGTTGCCAACAACTAGCACAGATTCCTCGCCAGCTCCAGTGTGCAGCCATCCATAGCGTCGTGCATTCCATCATAATGCAGCAAGAACAACAACAA---------------------------------------------------------------------------------GGCATACAGATCCTCCGGCCACTGTTTCAG------------------------CTCGTCCAAGGTCAGGGCATCATCCAACCTCAACAGCCAGCTCAATATGAGGTGATCAGGTCATTGGTATTGAGAACCCTTCCAAACATGTGCAACGTGTATGTCCGACCTGACTGCTCCACTATCAACGCACCATTTGCCAGCATAGTCGCCGGCATCAGTGGACAATGAAAAATGGAAGAGTTATGCTAATAGGTAGATGGATCATCGTTGCTTAGCTGATTCATC------------------------------------------------------------------------------------------------------------------------------------------------------------------------------------------------------------------------------------------------------------------------------------------------------------------------------------------------------------------------------------------------------------------------------------------------------------------------------------------------------------------------------------------------------------------------------------------------------------------------------------------------------------------------------------------------------------------------------------------------------------------------------------------------------------------------------------------------------------------------------------------------------------------------------------------------------------------------------------------------------------------------------------------------------
>gi|209971928|gb|FJ006632.1| Triticum monococcum subsp. aegilopoides gamma-gliadin (qp223) gene complete cds(2)
ATGAAGACCTTATTCATGCTAACAATCCTTGCGATGGCAACAACTATCGCCACCGCGAATATGCAGGTCGACCCCAGCGGCCAAGTACAATGGCCACAACAACAA---CCATTCCGCCAGCCCCAACAACCATTCTACCAGCAGCCACAACAAACATTTCCCCAACCCCAACAAACATTCCCC------CATCAACCACAACAACAATTTACCCAGCCCCAGCAA---------------CCACAACAACAATTT------CCGCAGCCC---------CAGCAACCACAACAACCATTTTCCCAG---CCCCAACAAGCCCAACTACCATTT------------------------------------------------------------------------------------------------------------------CCCCAACAACCACAACAACCATTCCCCCAGCCTCAACAACCCCAACAACCATTTCCCCAGTCACAGCAACCACAACAACCTTTTCCCCAGCCCCAACAA---------------------------------------------------CCGCAACAATCATTCCCCCAGCAACAACAACCGTTGATTCAGCCATATCTA---CAACAACAGATGAACCCTTGCAAGAATTACCTCTTGCAGCAATGCAACCCTGTGTCATTGGTGTCATCCCTCGTGTCAATGATCTTGCCACGAAGTGATTGCCAGGTGATGCAGCAACAATGTTGCCAACAACTAGCACAGATTCCTCGCCAGCTCCAGTGTGCAGCCATCCATAGCGTCGTGCATTCCATCATAATGCAGCAAGAACAACAACAA---------------------------------------------------------------------------------GGCATACAGATCCTCCGGCCACTGTTTCAG------------------------CTCGTCCAAGGTCAGGGCATCATCCAACCTCAACAACCAGCTCAATATGAGGTGATCAGGTCATTGGTATTGAGAACCCTTCCAAACATGTGCAACGTGTATGTCCGACCTGACTGCTCCACTATCAACGCACCATTTGCCAGCATAGTCGCCGGCATCAGTGGACAATGAAAAATGGAAGAGTTATGCTAATAGGTAGATGGATCATCGTTGCTTAGCTGATTCATC------------------------------------------------------------------------------------------------------------------------------------------------------------------------------------------------------------------------------------------------------------------------------------------------------------------------------------------------------------------------------------------------------------------------------------------------------------------------------------------------------------------------------------------------------------------------------------------------------------------------------------------------------------------------------------------------------------------------------------------------------------------------------------------------------------------------------------------------------------------------------------------------------------------------------------------------------------------------------------------------------------------------------------------------------
>gi|217039726|gb|FJ441101.1| Triticum monococcum clone 96-L024582 gamma gliadin mRNA complete cds(2)
ATGAAGACCTTACTCATCCTCACAATCTTTGCGGCGGCTCTAACCATCGCCACCGCCAATATACAGGTTGACCCTAGTGGCCAAGTACAATGGCCACAACAACAA---CCATTCCCCCAACCCCAA---CCATTCTCCCAGCAACCACAACAAGCGTTTCCCCAACCCCAACAAACATTCCCC------CTTCAACCACATCAAGTATTTCCCCAACCACAACAA---------------CCACAACAACAATTT------CCCCAGCCC---------CAGCAACCACAACAACCATTTCCCCAG---CCCCAACAAGCCCAACTACCATTT------------------------------------------------------------------------------------------------------------------CCCCAACAACCACAACAACCATTCCTCCAGCCTCAACAACCCCAACAACCATTTCCCCAGTCACAGCAACCACAACAACCTTTTCCCCAGCCCCAACAA---------------------------------------------------CCACAACAATCATTCCCCCAGCAACAACAACCGTTGATTCAGCCATATCTA---CAACAACAGATGAACCCTTGCAAGAATTACCTCTTGCAGCAATGCAACCCTGTGTCATTGGTGTCATCCCTCGTGTCAATGATCTTGCCACGAAGTGATTGCCAGGTGATGCAGCAACAATGTTGCCAACAACTAGCACAGATTCCTCGCCAGCTCCAGTGTGCAGCCATCCATAGCGTCGTGCATTCCATCATCATGCAGCAAGAACAACAACAA---------------------------------------------------------------------------------GGCATACAGATCCTCCGGCCACTGTTTCAG------------------------CTCGTCCAAGGTCAGGGCATCATCCAACCTCAAACACCAGCTCAATATGAGGTGATTAGGTCATTGGTATTGAGAACCCCTTCAAACATGTGCAACGTGTATGTCCGAACTGACTGCTCCACCATCAACGCACCATTTGCCAAGCATAGTCGCCGGGCATCAGTGGGGCAATGAAAAAATGAAGAAAGTGTGCTTATAGGTAGATTGATCATCGTTGCTTAGCTGAAGCACCAGTCTTTGTAGCAATGAAGAATAAAAGGGGCGTGCACCATCATGTGTGACCCCGAACAAAACTTGTTCAAGCTTTCAAATTAAATCCACAAACAAAG-------------------------------------------------------------------------------------------------------------------------------------------------------------------------------------------------------------------------------------------------------------------------------------------------------------------------------------------------------------------------------------------------------------------------------------------------------------------------------------------------------------------------------------------------------------------------------------------------------------------------------------------------------------------------------------------------------------------------------------------------------------------------------------------------------------------------------------------------------------------------------------------------------------------------------------------------
>gi|217039730|gb|FJ441103.1| Triticum monococcum clone 81-L024580 gamma gliadin mRNA complete cds(2)
ATGAAGACCTTATTCATCCTAACAATCCTTGCGATGGCAACAACTATCGCCACCGCGAATATGCAGGTCGACCCCAGCGGCCAAGTACAATGGCCACAACAACAA---CCATTCCGCCAGCCCCAACAACCATTCTACCAGCAACCACAACAAAAATTTCCCCAACCCCAACAAACATTCTCC------CATCAACCACAACAACAATTTCCCCAGCCCCAGCAA---------------CCACAACAACAATTT------CCGCAGCCC---------CAGCAACCACAACAACCACTTCCCCAG---CCCCAACAAGCCCAACTACCATTT------------------------------------------------------------------------------------------------------------------CCCCAACAACCACAACAACCATTCCTCCAGCCTCAACAACCCCAACAACCATTTCCCCAGTCACAGCAACCACAACAACCTTTTCCCCAGCCCCAACAA---------------------------------------------------CCACAACAATCATTCCCCCAGCAACAACAACCGTTGATTCAGCCATATCTA---CAACAACAGATGAACCCTTGCAAGAATTACCTCTTGCAGCAATGCAACCCTGTGTCATTGGTGTCATCCCTCGTGTCAATGATCTTGCCACGAAGTGATTGCCAGGTGATGCAGCAACAATGTTGCCAACAACTAGCACAGATTCCTCGCCAGCTCCAGTGTGCAGCCATCCATAGCGTCGTGCATTCCATCATCATGCAGCAAGAACAACAACAA---------------------------------------------------------------------------------GGCATGCAGATCCTCCGGCCACTGTTTCAG------------------------CTCGTCCAAGGTCAGGGCATCATCCAACCTCAACAACCAGCTCAATATGAGGTGATTAGGTCATTGGTATTGAGAACCCTTCCAAACATGTGCAACGTGTATGTCCGACCTGACTGCTCCACCATCAACGCACCATTTGCCAGTATAGTCGCCGGCATCAGTGGACAATGAAAAATGGATGAGTTGTGCTAATAGGTAGATGGATCATCGTTGCTAAGCTGAAGCACCAGTCTTTGTAACAATGAGGAATAAAGTGGCGTGCACCATCATGTGTGAACCCCGACCAGAGCTGTTTCAGCC------------------------------------------------------------------------------------------------------------------------------------------------------------------------------------------------------------------------------------------------------------------------------------------------------------------------------------------------------------------------------------------------------------------------------------------------------------------------------------------------------------------------------------------------------------------------------------------------------------------------------------------------------------------------------------------------------------------------------------------------------------------------------------------------------------------------------------------------------------------------------------------------------------------------------------------------------------------------------
>gi|217039728|gb|FJ441102.1| Triticum monococcum clone 13-L024581 gamma gliadin mRNA complete cds(2)
ATGAAGACCTTATTCATGCTAACATTCCTTGCGATGGCAACAACTATCGCCACCGCGAATATGCAGGTCGACCCCAGCGGCCAACTACAATGGCCACAACAACAA---CCATTCCGCCAGCCCCAACAACCATTCTACCAGCAACCACAACAAACATTTCCACAACCCCAACAAACATTTCCC------CATCAACCACAACAACAATTTCCCCAGCCCCAGCAA---------------CCACAACAACAATTT------CCGCAGCCC---------CAGCAACCACAACAACCATTTTCCCAG---CCCCAACAAGCCCAACTACCATTT------------------------------------------------------------------------------------------------------------------CCCCAACAACCACAACAACCATTCCCCCAGCCTCAACAACCCCAACAACCATTTCCCCAGTCACAGCAACCACAACTACCTTTTCCCCAGCCCCAACAA---------------------------------------------------CCGCGACAATCATCCCCCCAGCAACAACAACCGTTGATTCAGCCATATCTA---CAACAACAGATGAACCCTTGCAAGAATTACCTCTTGCAGCAATGCAACCCTGTGTCATTTGTGTCATCCCTCGTGTCAATGATCTTGCCACGAAGTGATTGCCAGGTGATGCAGCAACAATGTTGCCAACAACTAGCACAGATTCCTCGCCAGCTCCAGTGTCCAGCCATCCATAGCGTCGTTCATTCCATCATCATGCAGCAAGAACAACAACAA---------------------------------------------------------------------------------GGCATACAGATCCTCCGGCCACTGTTTCAG------------------------CTCGTCCAAGGTCAGGGCATCATCCAACCTCAACAACCAGCTCAATATGAGGTGATCAGGTTATTGGTATTGACAACCCTTCCAAGCATGTGCAACGTGTATGTCCGACCTGACTGCTCCACCATCAACGCACCATTTGCCAGCATAGTCGCCGGCGTCAGTGGACAATGAAAAAAGGAATAGTTATGCTTATAGGGTGATGGATCATCGTTGCTTAACTAACGCACCTTCTTTGTAGCATGAGAAAAAAAGGGGCCTGCACCATCATGGCGTGACCCCGACCCGAGCTTGTTCCAGC--------------------------------------------------------------------------------------------------------------------------------------------------------------------------------------------------------------------------------------------------------------------------------------------------------------------------------------------------------------------------------------------------------------------------------------------------------------------------------------------------------------------------------------------------------------------------------------------------------------------------------------------------------------------------------------------------------------------------------------------------------------------------------------------------------------------------------------------------------------------------------------------------------------------------------------------------------------------------------
>Sequence 736
------------------------------------------------------------------------------------------------------------------------------------------------------------------------------------------------------------------------------------------------------------------------------------------------------------------------------------------------------------------------------------------------------------------------------------------------------------------------------------------------------------------------------------------------------------------------------------------------------------------------------------------------------------------------------------------------------------------------------------------------------------------------------------------------------------------------------------------------------------------------------------------------------------------------------------------------------------------------------------------------------------------------------------------------------------------------------------------------------------------------------------------------------------------------------------------------------------------------------------------------------------------------------------------------------------------------------------------------------------------------------------------------------------------------------------------------------------------------------------------------------------------------------------------------------------------------------------------------------------------------------------------------------------------------------------------------------------------------------------------------------------------------------------------------------------------------------------------------------------------------------------------------------------------------------------------------------------------------------------------------------------------------------------------------------------------------------------------------------------------------------------------------------------------------------------------------------------------------------------------------------------------------------------------------------------------------------------
>gi|209971968|gb|FJ006652.1| Triticum monococcum subsp. monococcum gamma-gliadin (qp401p) pseudogene complete sequence(2)(2)
ATGAAGACCTTATTCGTGCTAACAATCCTTGCGATGGCAACAACTATCGCCACCGCGAATATGCACGTCGACCCCAGCGGCCAAGTACAATGGCCACAACAACAA---CCATTCCGCCAGCCCCAACAACCATTCTACCAGCAACCACAACAAACATTTCCCCAACCCCAACAAACATTCCCC------CATCAACCACAACAACAATTTCCCCAGCCCCAGCAA---------------CCACAACAACAATTT------CCGCAGCCC---------CAGCAACCACAACAACCATTTTCCTAG---CCCCAACAAGCTCAACTACCATTT------------------------------------------------------------------------------------------------------------------CCCCAACAACCACAACAACCATTCCCCCAGCCTCAACAACCCCAACAACCATTTCCCCAGTCACAGCAACCACAACAACCTTTTCCCCAGCCCCAACAA---------------------------------------------------CCGCAACAATCATTCCCCCAGCAACAACAACCATTGATTCAGCCATATCTA---CAACAACGGATGAACCCTTGCAAGAATTACCTCTTGCAGCAATGCAACCCTGTGTCATTGGTGTCATCCCTCGTGTCAATGATCTTGCCACGAAGTGATTGCCAGGTGATGCAGCAACAATGTTGCCAACAACTAGCACAGATTCCTCGCCAGCTCCAGTGTGCAGCCATCCATAGCGTCGTGCATTCCATCATCATGCAGCAAGAACAACAACAA---------------------------------------------------------------------------------GGCATACAGATCCTCCGGCCACTGTTTCAG------------------------CTCGTCCAAGGTCAGGGCATCATCCAACCTCAACAACCAGCTCAATATGAGGTGATCAGGTCATTGGTACTGAGAACCCTTCCAAACATGTGCAACGTGTATGTCCGACCTGACTGCTCCACCATCAACGCACCATTTGCCAGCATAGTCGCCAGCATCAGTGGACAATGAAAAATGGAAGAGTTATGCTAATAGGTAGGTGGATCATCGTTGCTTAGCTGATTCATC------------------------------------------------------------------------------------------------------------------------------------------------------------------------------------------------------------------------------------------------------------------------------------------------------------------------------------------------------------------------------------------------------------------------------------------------------------------------------------------------------------------------------------------------------------------------------------------------------------------------------------------------------------------------------------------------------------------------------------------------------------------------------------------------------------------------------------------------------------------------------------------------------------------------------------------------------------------------------------------------------------------------------------------------------
>gi|209971969|gb|FJ006653.1| Triticum monococcum subsp. monococcum gamma-gliadin (qp403pRC) pseudogene complete sequence(2)(2)
ATGAAGACCTTATTCGTGCTAACAATCCTTGCGATGGCAACAACTATCGCCACCGCGAATATGCACGTCGACCCCAGCGGCCAAGTACAATGGCCACAACAACAA---CCATTCCGCCAGCCCCAACAACCATTCTACCAGCAACCACAACAAACATTTCCCCAACCCCAACAAACATTCCCC------CATCAACCACAACAACAATTTCCCCAGCCCCAGCAA---------------CCACAACAACAATTT------CCGCAGCCC---------CAGCAACCACAACAACCATTTTCCTAG---CCCCAACAAGCTCAACTACCATTT------------------------------------------------------------------------------------------------------------------CCCCAACAACCACAACAACCATTCCCCCAGCCTCAACAACCCCAACAACCATTTCCCCAGTCACAGCAACCACAACAACCTTTTCCCCAGCCCCAACAA---------------------------------------------------CCGCAACAATCATTCCCCCAGCAACAACAACCATTGATTCAGCCATATCTA---CAACAACGGATGAACCCTTGCAAGAATTACCTCTTGCAGCAATGCAACCCTGTGTCATTGGTGTCATCCCTCGTGTCAATGATCTTGCCACGAAGTGATTGCCAGGTGATGCAGCAACAATGTTGCCAACAACTAGCACAGATTCCTCGCCAGCTCCAGTGTGCAGCCATCCATAGCGTCGTGCATTCCATCATCATGCAGCAAGAACAACAACAA---------------------------------------------------------------------------------GGCGTACAGATCCTCCGGCCACTGTTTCAG------------------------CTCGTCCAAGGTCAGGGCATCATCCAACCTCAACAACCAGCTCAATATGAGGTGATCAGGTCATTGGTATTGAGAACCCTTCCAAACATGTGCAACGTGTATGTCCGACCTGACTGCTCCACCATCAACGCACCATTTGCCAGCATAGTCGCCAGCATCAGTGGACAATGAAAAATGGAAGAGTTATGCTAATAGGTAGATGGATCATCGTTGCTTAGCTGATTCATC------------------------------------------------------------------------------------------------------------------------------------------------------------------------------------------------------------------------------------------------------------------------------------------------------------------------------------------------------------------------------------------------------------------------------------------------------------------------------------------------------------------------------------------------------------------------------------------------------------------------------------------------------------------------------------------------------------------------------------------------------------------------------------------------------------------------------------------------------------------------------------------------------------------------------------------------------------------------------------------------------------------------------------------------------
>gi|209971970|gb|FJ006654.1| Triticum monococcum subsp. monococcum gamma-gliadin (qp413P) pseudogene complete sequence(2)(2)
ATGAAGACCTTATTCGTGCTAACAATCCTTGCGATGGCAACAACTATCGCCACCGCGAATATGCACGTCGGCCCCAGCGGCCAAGTACAATGGCCACAACAACAA---CCATTCCGCCAGCCCCAACAACCATTCTACCAGCAACCACAACAAACATTTCCCCAACCCCAACAAACATTCCCC------CATCAACCACAACAACAATTTCCCCAGCCCCAGCAA---------------CCACAACAACAATTT------CCGCAGCCC---------CAGCAACCACAACAACCATTTTCCTAG---CCCCAACAAGCTCAACTACCATTT------------------------------------------------------------------------------------------------------------------CCCCAACAACCACAACAACCATTCCCCCAGCCTCAACAACCCCAACAACCATTTCCCCAGTCACAGCAACCACAACAACCTTTTCCCCAGCCCCAACAA---------------------------------------------------CCGCAACAATCATTCCCCCAGCAACAACAACCATTGATTCAGCCATATCTA---CAACAACGGATGAACCCTTGCAAGAATTACCTCTTGCAGCAATGCAACCCTGTGTCATTGGTGTCATCCCTCGTGTCAATGATCTTGCCACGAAGTGATTGCCAGGTGATGCAGCAACAATGTTGCCAACAACTAGCACAGATTCCTCGCCAGCTCCAGTGTGCAGCCATCCATAGCGTCGTGCATTCCATCATCATGCAGCAAGAACAACAACAA---------------------------------------------------------------------------------GGCATACAGATCCTCCGGCCACTGTTTCAG------------------------CTCGTCCAAGGTCAGGGCATCATCCAACCTCAACAACCAGCTCAATATGAGGTGATCAGGTCATTGGTATTGAGAACCCTTCCAAACATGTGCAACGTGTATGTCCGACCTGACTGCTCCACCATCAACGCACCATTTGCCAGCATAGTCGCCAGCATCAGTGGACAATGAAAAATGGAAGAGTTATGCTAATAGGTAGATGGATCATCGTTGCTTAGCTGATTCATC------------------------------------------------------------------------------------------------------------------------------------------------------------------------------------------------------------------------------------------------------------------------------------------------------------------------------------------------------------------------------------------------------------------------------------------------------------------------------------------------------------------------------------------------------------------------------------------------------------------------------------------------------------------------------------------------------------------------------------------------------------------------------------------------------------------------------------------------------------------------------------------------------------------------------------------------------------------------------------------------------------------------------------------------------
>gi|209971971|gb|FJ006655.1| Triticum monococcum subsp. monococcum gamma-gliadin (qp415P) pseudogene complete sequence(2)(2)
ATGAAGACCTTATTCGTGCTAACAATCCTTGCGATGGCAACAACTATCGCCACCGCGAATATGCACGTCGACCCCAGCGGCCAAGTACAATGGCCACAACAACAA---CCATTCCGCCAGCCCCAACAACCATTCTACCAGCAACCACAACAAACATTTCCCCAACCCCAACAAACATTCCCC------CATCAACCACAACAACAATTTCCCCAGCCCCAGCAA---------------CCACAACAACAATTT------CCGCAGCCC---------CAGCAACCACAACAACCATTTTCCTAG---CCCCAACAAGCTCAACTACCATTT------------------------------------------------------------------------------------------------------------------CCCCAACAACCACAACAACCATTCCCCCAGCCTCAACAACCCCAACAACCATTTCCCCAGTCACAGCAACCACAACAACCTTTTCCCCAGCCCCAACAA---------------------------------------------------CCGCAACAATCATTCCCCCAGCAACAACAACCATTGATTCAGCCATATCTA---CAACAACGGATGAACCCTTGCAAGAATTACCTCTTGCAGCAATGCAACCCTGTGTCATTGGTGTCATCCCTCGTGTCAATGATCTTGCCACGAAGTGATTGCCAGGTGATGCAGCAACAATGTTGCCAACAACTAGCACAGACTCCTCGCCAGCTCCAGTGTGCAGCCATCCATAGCGTCGTGCATTCCATCATCATGCAGCAAGAACAACAACAA---------------------------------------------------------------------------------GGCATACAGATCCTCCGGCCACTGTTTCAG------------------------CTCGTCCAAGGTCAGGGCATCATCCAACCTCAACAACCAGCTCAATATGAGGTGATCAGGTCATTGGTATTGAGAACCCTTCCAAACATGTGCAACGTGTATGTCCGACCTGACTGCTCCACCATCAACGCACCATTTGCCAGCATAGTCGCCAGCATCAGTGGACAATGAAAAATGGAAGAGTTATGCTAATAGGTAGATGGATCATCGTTGCTTAGCTGATTCATC------------------------------------------------------------------------------------------------------------------------------------------------------------------------------------------------------------------------------------------------------------------------------------------------------------------------------------------------------------------------------------------------------------------------------------------------------------------------------------------------------------------------------------------------------------------------------------------------------------------------------------------------------------------------------------------------------------------------------------------------------------------------------------------------------------------------------------------------------------------------------------------------------------------------------------------------------------------------------------------------------------------------------------------------------
>gi|209971973|gb|FJ006657.1| Triticum monococcum subsp. monococcum gamma-gliadin (qp418PRC) pseudogene complete sequence(2)(2)
ATGAAGACCTTATTCGTGCTAACAATCCTTGCGATGGCAACAACTATCGCCACCGCGAATATGCACGTCGACCCCAGCGGCCAAGTACAATGGCCACAACAACAA---CCATTCCGCCAGCCCCAACAACCATTCTACCAGCAACCACAACAAACATTTCCCCAACCCCAACAAACATTCCCC------CATCAACCACAACAACAATTTCCCCAGCCCCAGCAA---------------CCACAACAACAATTT------CCGCAGCCC---------CAGCAACCACAACAACCATTTTCCTAG---CCCCAACAAGCTCAACTACCATTT------------------------------------------------------------------------------------------------------------------CCCCAACAACCACAACAACCATTCCCCCAGCCTCAACAACCCCAACAACCATTTCCCCAGTCACAGCAACCACAACAACCTTTTCCCCAGCCCCAACAA---------------------------------------------------CCGCAACAATCATTCCCCCAGCAACAACAACCATTGATTCAGCCATATCTA---CAACAACGGATGAACCCTTGCAAGAATTACCTCTTGCAGCAATGCAACCCTGTGTCATTGGTGTCATCCCTCGTGTCAATGATCTTGCCACGAAGTGATTGCCAGGTGATGCAGCAACAATGTTGCCAACAACTAGCACAGATTCCTCGCCAGCTCCAGTGTGCAGCCGTCCATAGCGTCGTGCATTCCATCATCATGCAGCAAGAACAACAACAA---------------------------------------------------------------------------------GGCATACAGATCCTCCGGCCACTGTTTCAG------------------------CTCGTCCAAGGTCAGGGCATCATCCAACCTCAACAACCAGCTCAATATGAGGTGATCAGGTCATTGGTATTGAGAACCCTTCCAAACATGTGCAACGTGTATGTCCGACCTGACTGCTCCACCATCAACGCACCATTTGCCAGCATAGTCGCCAGCATCAGTGGACAATGAAAAATGGAAGAGTTATGCTAATAGGTAGATGGATCATCGTTGCTTAGCTGATTCATC------------------------------------------------------------------------------------------------------------------------------------------------------------------------------------------------------------------------------------------------------------------------------------------------------------------------------------------------------------------------------------------------------------------------------------------------------------------------------------------------------------------------------------------------------------------------------------------------------------------------------------------------------------------------------------------------------------------------------------------------------------------------------------------------------------------------------------------------------------------------------------------------------------------------------------------------------------------------------------------------------------------------------------------------------
>gi|209971972|gb|FJ006656.1| Triticum monococcum subsp. monococcum gamma-gliadin (qp417P) pseudogene complete sequence(2)(2)
ATGAAGACCTTATTCGTGCTAACAATCCTTGCGATGGCAACAACTATCGCCACCGCGAATATGCACGTCGACCCCAGCGGCCAAGTACAATGGCCACAACAACAA---CCATTCCGCCAGCCCCAACAACCATTCTACCAGCAACCACAACAAACATTTCCCCAACCCCAACAAACATTCCCC------CATCAACCACAACAACAATTTCCCCAGCCCCAGCAA---------------CCACAACAACAATTT------CCGCAGCCC---------CAGCAACCACAACAACCATTTTCCTAG---CCCCAACAAGCTCAACTACCATTT------------------------------------------------------------------------------------------------------------------CCCCAACAACCACAACAACCATTCCCCCAGCCTCAACAACCCCAACAACCATTTCCCCAGTCACAGCAACCACAACAACCTTTTCCCCAGCCCCAACAA---------------------------------------------------CCGCAACAATCATTCCCCCAGCAACAACAACCATTGATTCAGCCATATCTA---CAACAACGGATGAACCCTTGCAAGAATTACCTCTTGCAGCAATGCAACCCTGTGTCATTGGTGTCATCCCTCGTGTCAATGATCTTGCCACGAAGTGATTGCCAGGTGATGCAGCAACAATGTTGCCAACAACTAGCACAGATTCCTCGCCAGCTCCAGTGTGCAGCCATCCATAGCGTCGTGCATTCCATCATCATGCAGCAAGAACAACAACAA---------------------------------------------------------------------------------GGCATACAGATCCTCCGGCCACTGTTTCAG------------------------CTCGTCCAAGGTCAGGGCATCATCCAACCTCAACAACCAGCTCAATATGAGGTGATCAGGTCATTGGTATTGAGAACCCTTCCAAACATGTGCAACGTGTATGTCCGACCTGACTGCTCCACCATCAACGCACCATTTGCCAGCATAGTCGCCAGCATCAGTGGACAATGAAAAATGGAAGAGTTATGCTAATAGGTAGATGGATCATCGTTGCTTAGCTGATTCATC------------------------------------------------------------------------------------------------------------------------------------------------------------------------------------------------------------------------------------------------------------------------------------------------------------------------------------------------------------------------------------------------------------------------------------------------------------------------------------------------------------------------------------------------------------------------------------------------------------------------------------------------------------------------------------------------------------------------------------------------------------------------------------------------------------------------------------------------------------------------------------------------------------------------------------------------------------------------------------------------------------------------------------------------------
>gi|209971977|gb|FJ006661.1| Triticum monococcum subsp. monococcum gamma-gliadin (qp425PRC) pseudogene complete sequence(2)(2)
ATGAAGACCTTATTCGTGCTAACAATCCTTGCGATGGCAACAACTATCGCCACCGCGAATATGCACGTCGACCCCAGCGGCCAAGTACAATGGCCACAACAACAA---CCATTCCGCCAGCCCCAACAACCATTCTACCAGCAACCACAACAAACATTTCCCCAACCCCAACAAACATTCCCC------CATCAACCACAACAACAATTTCCCCAGCCCCAGCAA---------------CCACAACAACAATTT------CCGCAGCCC---------CAGCAACCACAACAACCATTTTCCTAG---CCCCAACAAGCTCAACTACCATTT------------------------------------------------------------------------------------------------------------------CCCCAACAACCACAACAACCATTCCCCCAGCCTCAACAACCCCAACAACCATTTCCCCAGTCACAGCAACCACAACAACCTTTTCCCCAGCCCCAACAA---------------------------------------------------CCGCAACAATCATTCCCCCAGCAACAACAACCATTGATTCAGCCATATCTA---CAACAACGGATGAACCCTTGCAAGAATTACCTCTTGCAGCAATGCAACCCTGTGTCATTGGTGTCATCCCTCGTGTCAATGATCTTGCCACGAAGTGATTGCCAGGTGATGCAGCAACGATGTTGCCAACAACTAGCACAGATTCCTCGCCAGCTCCAGTGTGCAGCCATCCACAGCGTCGTGCATTCCATCATCATGCAGCAAGAACAACAACAA---------------------------------------------------------------------------------GGCATACAGATCCTCCGGCCACTGTTTCAG------------------------CTCGTCCAAGGTCAGGGCATCATCCAACCTCAACAACCAGCTCAATATGAGGTGATCAGGTCATTGGTATTGAGAACCCTTCCAAACATGTGCAACGTGTATGTCCGACCTGACTGCTCCACCATCAACGCACCATTTGCCAGCATAGTCGCCAGCATCAGTGGACAATGAAAAATGGAAGAGTTATGCTAATAGGTAGATGGATCATCGTTGCTTAGCTGATTCATC------------------------------------------------------------------------------------------------------------------------------------------------------------------------------------------------------------------------------------------------------------------------------------------------------------------------------------------------------------------------------------------------------------------------------------------------------------------------------------------------------------------------------------------------------------------------------------------------------------------------------------------------------------------------------------------------------------------------------------------------------------------------------------------------------------------------------------------------------------------------------------------------------------------------------------------------------------------------------------------------------------------------------------------------------
>gi|209971976|gb|FJ006660.1| Triticum monococcum subsp. monococcum gamma-gliadin (qp423PRC) pseudogene complete sequence(2)(2)
ATGAAGACCTTATTCGTGCTAACAATCCTTGCGATGGCAACAACTATCGCCACCGCGAATATGCACGTCGACCCCAGCGGCCAAGTACAATGGCCACAACAACAA---CCATTCCGCCAGCCCCAACAACCATTCTACCAGCAACCACAACAAACATTTCCCCAACCCCAACAAGCATTCCCC------CATCAACCACAACAACAATTTCCCCAGCCCCAGCAA---------------CCACAACAACAATTT------CCGCAGCCC---------CAGCAACCACAACAACCATTTTCCTAG---CCCCAACAAGCTCAACTACCATTT------------------------------------------------------------------------------------------------------------------CCCCAACAACCACAACAACCATTCCCCCAGCCTCAACAACCCCAACAACCATTTCCCCAGTCACAGCAACCACAACAACCTTTTCCCCAGCCCCAACAA---------------------------------------------------CCGCAACAATCATTCCCCCAGCAACAACAACCATTGATTCAGCCATATCTA---CAACAACGGATGAACCCTTGCAAGAATTACCTCTTGCAGCAATGCAACCCTGTGTCATTGGTGTCATCCCTCGTGTCAATGATCTTGCCACGAAGTGATTGCCAGGTGATGCAGCAACAATGTTGCCAACAACTAGCACAGATTCCTCGCCAGCTCCAGTGTGCAGCCATCCATAGCGTCGTGCATTCCATCATCATGCAGCAAGAACAACAACAA---------------------------------------------------------------------------------GGCATACAGATCCTCCGGCCACTGTTTCAG------------------------CTCGTCCAAGGTCAGGGCATCATCCAACCTCAACAACCAGCTCAATATGAGGTGATCAGGTCATTGGTATTGAGAACCCTTCCAAACATGTGCAACGTGTATGTCCGACCTGACTGCTCCACCATCAACGCACCATTTGCCAGCATAGTCGCCAGCATCAGTGGACAATGAAAAATGGAAGAGTTATGCTAATAGGTAGATGGATCATCGTTGCTTAGCTGATTCATC------------------------------------------------------------------------------------------------------------------------------------------------------------------------------------------------------------------------------------------------------------------------------------------------------------------------------------------------------------------------------------------------------------------------------------------------------------------------------------------------------------------------------------------------------------------------------------------------------------------------------------------------------------------------------------------------------------------------------------------------------------------------------------------------------------------------------------------------------------------------------------------------------------------------------------------------------------------------------------------------------------------------------------------------------
>Sequence 702
------------------------------------------------------------------------------------------------------------------------------------------------------------------------------------------------------------------------------------------------------------------------------------------------------------------------------------------------------------------------------------------------------------------------------------------------------------------------------------------------------------------------------------------------------------------------------------------------------------------------------------------------------------------------------------------------------------------------------------------------------------------------------------------------------------------------------------------------------------------------------------------------------------------------------------------------------------------------------------------------------------------------------------------------------------------------------------------------------------------------------------------------------------------------------------------------------------------------------------------------------------------------------------------------------------------------------------------------------------------------------------------------------------------------------------------------------------------------------------------------------------------------------------------------------------------------------------------------------------------------------------------------------------------------------------------------------------------------------------------------------------------------------------------------------------------------------------------------------------------------------------------------------------------------------------------------------------------------------------------------------------------------------------------------------------------------------------------------------------------------------------------------------------------------------------------------------------------------------------------------------------------------------------------------------------------------------------
>Sequence 750
------------------------------------------------------------------------------------------------------------------------------------------------------------------------------------------------------------------------------------------------------------------------------------------------------------------------------------------------------------------------------------------------------------------------------------------------------------------------------------------------------------------------------------------------------------------------------------------------------------------------------------------------------------------------------------------------------------------------------------------------------------------------------------------------------------------------------------------------------------------------------------------------------------------------------------------------------------------------------------------------------------------------------------------------------------------------------------------------------------------------------------------------------------------------------------------------------------------------------------------------------------------------------------------------------------------------------------------------------------------------------------------------------------------------------------------------------------------------------------------------------------------------------------------------------------------------------------------------------------------------------------------------------------------------------------------------------------------------------------------------------------------------------------------------------------------------------------------------------------------------------------------------------------------------------------------------------------------------------------------------------------------------------------------------------------------------------------------------------------------------------------------------------------------------------------------------------------------------------------------------------------------------------------------------------------------------------------
>Sequence 722
------------------------------------------------------------------------------------------------------------------------------------------------------------------------------------------------------------------------------------------------------------------------------------------------------------------------------------------------------------------------------------------------------------------------------------------------------------------------------------------------------------------------------------------------------------------------------------------------------------------------------------------------------------------------------------------------------------------------------------------------------------------------------------------------------------------------------------------------------------------------------------------------------------------------------------------------------------------------------------------------------------------------------------------------------------------------------------------------------------------------------------------------------------------------------------------------------------------------------------------------------------------------------------------------------------------------------------------------------------------------------------------------------------------------------------------------------------------------------------------------------------------------------------------------------------------------------------------------------------------------------------------------------------------------------------------------------------------------------------------------------------------------------------------------------------------------------------------------------------------------------------------------------------------------------------------------------------------------------------------------------------------------------------------------------------------------------------------------------------------------------------------------------------------------------------------------------------------------------------------------------------------------------------------------------------------------------------
>Sequence 723
------------------------------------------------------------------------------------------------------------------------------------------------------------------------------------------------------------------------------------------------------------------------------------------------------------------------------------------------------------------------------------------------------------------------------------------------------------------------------------------------------------------------------------------------------------------------------------------------------------------------------------------------------------------------------------------------------------------------------------------------------------------------------------------------------------------------------------------------------------------------------------------------------------------------------------------------------------------------------------------------------------------------------------------------------------------------------------------------------------------------------------------------------------------------------------------------------------------------------------------------------------------------------------------------------------------------------------------------------------------------------------------------------------------------------------------------------------------------------------------------------------------------------------------------------------------------------------------------------------------------------------------------------------------------------------------------------------------------------------------------------------------------------------------------------------------------------------------------------------------------------------------------------------------------------------------------------------------------------------------------------------------------------------------------------------------------------------------------------------------------------------------------------------------------------------------------------------------------------------------------------------------------------------------------------------------------------------
>gi|217039714|gb|FJ441095.1| Triticum monococcum clone 38-L024581 gamma gliadin mRNA complete cds(2)(2)(2)(2)
ATGAAGACCTTACTCATCCTGACGATCATTGCGGTGGCACTAACTACCACCACCGCCAATATACAAGTCAACCCTAGTAGCCAAGTACAATGGCCACAACAACAACAACCATTCCCCCAGCTCCAACAACCATTCTCCCAACAACCACAACAAATTTTTCCCCAACCCCAACAAACATTCCCC------CATCAACCACAACAAGCATTTCCCCAACCCCAACAA---------------------------------------------ACATTCCCCCATCAACCACAACAACAATTTCCCCAACCCCAGCAACCACAACAA---CCATTTCCCCAGCAACCACAACAACAATTTCCCCAA------------------------------------------------------------------------------------CCCCAGCAACCACAACAACCATTTCCCCAGCCCAACAACCCCAACTACCATTTCTGCAACAACCACAAC------AACCATTCCCCCAGCCTCAACAACCCCAACAACCAT---------------------TTCCTCAGTTACAGCAACCACAAC------------------------------------AACCTTAGCCCAGCCCCAACAACCGCAACAACCATTCCCCCAGCAACAACAACCATTGATTCAGCCATACCTACAGCAACAGATGAACCCCTGCAAGAATTACCTCTTGCAGCAATGCAACCCTGTGTCATTGGTGTCATCCCTCGTGTCAATGATCTTGCCACGAAGTGATTGCCAGGTGATGCGGCAACAATGTTGCCAACAACTAGCACA---GATTCCTCAACAGCT------------------------------------------------------------------------------CCGGTG---CGCAGCCATCCATGGCGTCGT------------------------GCATTCCATCATCATGCAGCAAGAACAACAACAACAACT---AGGCATACAGATCCTGCGGCCACTATTTCAGCTCGTCCAGGGTCAGGGCATCATCCAACCTCAACAACCGGCTCAATTGGAGGTGATCAGGTCATTGGTATTGGGAACTCTTCCAACCATGTGCAACGTGTTTGTTCCACCTGAGTGCTCCACACCCAAGCACCATTTGGCAGCATAGTCGCCGACTTTGGTGGCCAATGAAAAATGCAGCTTTTGCTTATAGGTGAGGATCATCGTTCTAACCTAAGCACCATCGTTGAATGAAAAAAAA-----------------------------------------------------------------------------------------------------------------------------------------------------------------------------------------------------------------------------------------------------------------------------------------------------------------------------------------------------------------------------------------------------------------------------------------------------------------------------------------------------------------------------------------------------------------------------------------------------------------------------------------------------------------------------------------------------------------------------------------------------------------------------------------------------------------------------------------------------------------------------------------------------------------------------------------------------------------
>gi|217039716|gb|FJ441096.1| Triticum monococcum clone 39-L024581 gamma gliadin mRNA complete cds(2)(2)(2)(2)
ATGAAGACCTTACTCATCCTGACGATCATTGCGGTGGCACTAACTACCACCACCGCCAATATACAAGTCAACCCTAGTAGCCAAGTACAATGGCCACAACAACAACAACCATTCCCCCAGCTCCAACAACCATTCTCCCAACAACCACAACAAATTTTTCCCCAACCCCAACAAACATTCCCC------CATCAACCACAACAAGCATTTCCCCAACCCCAACAA---------------------------------------------ACATTCCCCCATCAACCACAACAACAATTTCCCCAACCCCAGCAACCACAACAA---CCATTTCCCCAGCAACCACAACAACTATTTCCCCAA------------------------------------------------------------------------------------CCCCAGCAACCACAACAACCATTTCCCCAGCCCAACAACCCCAACTACCATTTCTGCAACAACCACAAC------AACCATTCCCCCAGCCTCAACAACCCCTACAACCAT---------------------TTCCTCAGTTACAGCAACCACAAC------------------------------------AACCTTAGCCCAGCCCCAACAACCGCAACAACCATTCCCCCAGCAACAACAACCATTGATTCAGCCATACCTACAGCAACAGACGAACCCCTGCAAGAATTACCTCTTGCAGCAATGCAACCCTGTGTCATTGGTGTCATCCCTCGTGTCAATGATCTTGCCACGAAGTGATTGCCAGGTGATGCGGCAACAATGTTGCCAACAACTAGCACA---GATTCCTCAACAGCT------------------------------------------------------------------------------CCCGTG---CGCATCCATCCATGGCGTCGT------------------------GCATTCCATCATCATGCAGCAAGAACAACAACAACTACT---AGGCATACAGATCCTGCGGCCACTATTTCAACTCGTCCAGGGTCAGGGCATCATCCAACCTCAACAACCGGCTAAATTGGAGGTGATCAGGTCATTGGTATTGAGAACTCTTCAAACATGTGCAACGTGTTTGTCCAACCGAATGCTCACCACCAAGGCATCATTTGCCAGCATAATCACCTAATTTGGTGGCCATGAAAATGGCAGCGTTTGCTAATAAGTAAAGGATCATCTTTGCTAACCGAAGCACCAATCGTTGTAATGATAAAAAATAAA------------------------------------------------------------------------------------------------------------------------------------------------------------------------------------------------------------------------------------------------------------------------------------------------------------------------------------------------------------------------------------------------------------------------------------------------------------------------------------------------------------------------------------------------------------------------------------------------------------------------------------------------------------------------------------------------------------------------------------------------------------------------------------------------------------------------------------------------------------------------------------------------------------------------------------------------------------
>gi|217039712|gb|FJ441094.1| Triticum monococcum clone 45-L024582 gamma gliadin mRNA complete cds(2)(2)(2)(2)
ATGAAGACCTTACTCATCCTGACGATCATTGCGGTGGCACTAACTACCACCACCGCCAATATACAAGTCAACCCTAGTAGCCAAGTACAATGGCCACAACAACAACAACCATTCCCCCAGCTCCAACAACCATTCTCCCAACAACCACAACAAATTTTTCCCCAACCCCAACAAACATTCCCC------CATCAACCACAACAAGCATTTCCCCAACCCCAACAA---------------------------------------------ACATTCCCCCATCAACCACAACAACAATTTCCCCAACCCCAGCAACCACAACAA---CCATTTCCCCAGCAACCACAACAACAATTTCCCCAA------------------------------------------------------------------------------------CCCCAGCAACCACAACAACCATTTCCCCAGCCCAACAACCCCAACTACCATTTCTGCAACAACCACAAC------AACCATTCCCCCAGCCTCAACAACCCCAACAACCAT---------------------TTCCTCAGTTACAGCAACCACAAC------------------------------------AACCTTAGCCCAGCCCCAACAACCGCAACAACCATTCCCCCAGCAACAACAACCATTGATTCAGCCATACCTACAGCAACAGATGAACCCCTGCAAGAATTGCCTCTTGCAGCAATGCAACCCTGTGTCATTGGTGTCATCCCTCGTGTCAATGATCTTGCCACGAAGTGATTGCCAGGTGATGCGGCAACAATGTTGCCAACAACTAGCACA---GATTCCTCAACAGCT------------------------------------------------------------------------------CCAGTG---CGCAGCCATCCATGGCGTCGT------------------------GCATTCCATCATCATGCAGCAAGAACAACAACAACAACA---AGGCATACAGATCCTGCGGCCACTATTTCAGCTCGTCCAGGGTCAGGGCATCATCCAACCCCTCACAACGGCTCAATTGGAGGTGATCAGGTCATTGGTATTGGGAAACTCTCCCAAACATGTGCACGTGTTTGTTCCCACTGAGTGCTCCACCACCAAAGGCACATTTGCCAGCATAGTCGCCGACATTGGTGGTCAATGANAAATGNCAGCGTTATGCNTATAGGTAGATGGATCATCGTTGCTTAGCTGATGCACCNATCGTTTGTATGATGAAAAAATAAGTGGTGTGCACCATTCATGGGGGAACCCGACCATGGCTTGTTCAAGCTTTGGGAAAAAAAACAACAAAGTTCTTGTTTTCGAAAAAAAAAAAAAAAAAAAAAAAAAAAA---------------------------------------------------------------------------------------------------------------------------------------------------------------------------------------------------------------------------------------------------------------------------------------------------------------------------------------------------------------------------------------------------------------------------------------------------------------------------------------------------------------------------------------------------------------------------------------------------------------------------------------------------------------------------------------------------------------------------------------------------------------------------------------------------------------------------------------
>gi|401817808|gb|JQ269808.1| Triticum monococcum clone 36C3 gamma-gliadin pseudogene partial sequence(2)(2)(2)(2)
------------------CTGACGATCATTGCGGTGGCACTAACTACCACCACCGCCAATATACAGGTCGACCCTAGTAGTCAAGTACAATGGCCACAACAACAACAACCATTCCCCCAGCCCCAACAACCATTCTCCCAACAACCACAACAAATTTTTCCCCAACCCCAACAAACATTCCCC------CATCAACCACAACAAGCATTTCCCCAACCCCAACAA---------------------------------------------ACATTCCCCCATCAACCACAACAACAATTTCCCCAGCCCCAGCAACCACAACAA---CCATTTCCCCAGCAACCACAACAACAATTTCCCCAA------------------------------------------------------------------------------------CCCCAGCAACCATAACAACCATTTCCCCAGCCCAACAACCCCAACTACCATTTCTGCAACAACCACAAC------AACCATTCCCCCAGCCTAAACAACCCCAACAACCAT---------------------TTCCTCAGTTACAACAACCACAAC------------------------------------AACCTTACCCCAGCCCCAACAACCGCAACAACCATTCCCCCAGCAACAACAACCATTGATTCAGCCATACCTACAGCAACAGATGAACCCCTGCAAGAATTACCTCTTGCAGCAATGCAACCCTGTGTCATTGGTGTCATCCCTCGTGTCAATGATCTTGCCACGAAGTGATTGCCAGGTGATGCGGCAACAATGTTGCCAACAACTAGCACA---GATTCCTCAGCAGCT------------------------------------------------------------------------------CCAGTG---CGCAGCCATCCATGGCGTCGT------------------------GCATTCCATCATCATGCAGCAAGAACAACAACAACAACAACAAGGCATACAGATCCTGCGGCCACTATTTCAGCTCGTCCAGGGTCAGGGCATCATCCAACCTCAACAACCGGCTCAATTGGACGTGATCAGGTCATTGGTATTGGGAACTCTTCCAAC---------------------------------------------------------------------------------------------------------------------------------------------------------------------------------------------------------------------------------------------------------------------------------------------------------------------------------------------------------------------------------------------------------------------------------------------------------------------------------------------------------------------------------------------------------------------------------------------------------------------------------------------------------------------------------------------------------------------------------------------------------------------------------------------------------------------------------------------------------------------------------------------------------------------------------------------------------------------------------------------------------------------------------------------------------------------------------------------------------------------------
>gi|401817816|gb|JQ269813.1| Triticum monococcum clone 36A2 gamma-gliadin pseudogene partial sequence(2)(2)(2)(2)
------------------CTGACGATCATTGCGGTGGCACTAACTACCACCACCGCCAATATACAGGTCGACCCTAGTAGTCAAGTACAATGGCCACAACAACAACAACCATTCCCCCAGCCCCAACAACCATTCTCCCAACAGCCACAACAAATTTTTCCCCAACCCCAACAAACATTCCCC------CATCAACCACAACAAGCATTTCCCCAACCCCAACAA---------------------------------------------ACATTCCCCCATCAACCACAACAACAATTTCCCCAGCCCCAGCAACCACAACAA---CCATTTCCCCAGCAACCACAACAACAATTTCCCCAA------------------------------------------------------------------------------------CCCCAGCAACCATAACAACCATTTCCCCAGCCCAACAACCCCAGCTACCATTTCTGCAACAACCACAAC------AACCATTCCCCCAGCCTAAACAACCCCAACAACCAT---------------------TTCCTCAGTTACAACAACCACAAC------------------------------------AACCTTACCCCAGCCCCAACAACCGCAACAACCATTCCCCCAGCAACAACAACCATTGATTCAGCCATACCTACAGCAACAGATGAACCCCTGCAAGAATTACCTCTTGCAGCAATGCAACCCTGTGTCATTGGTGTCATCCCTCGTGTCAATGATCTTGCCACGAAGTGATTGCCAGGTGATGCGGCAACAATGTTGCCAACAACTAGCACA---GATTCCTCAGCAGCT------------------------------------------------------------------------------CCAGTG---CGCAGCCATCCATGGCGTCGT------------------------GCATTCCATCATCATGCAGCAAGAACAACAACAACAACAACAAGGCATACAGATCCTGCGGCCACTATTTCAGCTCGTCCAGGGTCAGGGCATCATCCAACCTCAACAACCGGCTCAATTGGACGTGATCAGGTCATTGGTATTGGGAACTCTTCCAAC---------------------------------------------------------------------------------------------------------------------------------------------------------------------------------------------------------------------------------------------------------------------------------------------------------------------------------------------------------------------------------------------------------------------------------------------------------------------------------------------------------------------------------------------------------------------------------------------------------------------------------------------------------------------------------------------------------------------------------------------------------------------------------------------------------------------------------------------------------------------------------------------------------------------------------------------------------------------------------------------------------------------------------------------------------------------------------------------------------------------------
>Sequence 747
------------------------------------------------------------------------------------------------------------------------------------------------------------------------------------------------------------------------------------------------------------------------------------------------------------------------------------------------------------------------------------------------------------------------------------------------------------------------------------------------------------------------------------------------------------------------------------------------------------------------------------------------------------------------------------------------------------------------------------------------------------------------------------------------------------------------------------------------------------------------------------------------------------------------------------------------------------------------------------------------------------------------------------------------------------------------------------------------------------------------------------------------------------------------------------------------------------------------------------------------------------------------------------------------------------------------------------------------------------------------------------------------------------------------------------------------------------------------------------------------------------------------------------------------------------------------------------------------------------------------------------------------------------------------------------------------------------------------------------------------------------------------------------------------------------------------------------------------------------------------------------------------------------------------------------------------------------------------------------------------------------------------------------------------------------------------------------------------------------------------------------------------------------------------------------------------------------------------------------------------------------------------------------------------------------------------------------
>Sequence 714
------------------------------------------------------------------------------------------------------------------------------------------------------------------------------------------------------------------------------------------------------------------------------------------------------------------------------------------------------------------------------------------------------------------------------------------------------------------------------------------------------------------------------------------------------------------------------------------------------------------------------------------------------------------------------------------------------------------------------------------------------------------------------------------------------------------------------------------------------------------------------------------------------------------------------------------------------------------------------------------------------------------------------------------------------------------------------------------------------------------------------------------------------------------------------------------------------------------------------------------------------------------------------------------------------------------------------------------------------------------------------------------------------------------------------------------------------------------------------------------------------------------------------------------------------------------------------------------------------------------------------------------------------------------------------------------------------------------------------------------------------------------------------------------------------------------------------------------------------------------------------------------------------------------------------------------------------------------------------------------------------------------------------------------------------------------------------------------------------------------------------------------------------------------------------------------------------------------------------------------------------------------------------------------------------------------------------------
>Sequence 683
------------------------------------------------------------------------------------------------------------------------------------------------------------------------------------------------------------------------------------------------------------------------------------------------------------------------------------------------------------------------------------------------------------------------------------------------------------------------------------------------------------------------------------------------------------------------------------------------------------------------------------------------------------------------------------------------------------------------------------------------------------------------------------------------------------------------------------------------------------------------------------------------------------------------------------------------------------------------------------------------------------------------------------------------------------------------------------------------------------------------------------------------------------------------------------------------------------------------------------------------------------------------------------------------------------------------------------------------------------------------------------------------------------------------------------------------------------------------------------------------------------------------------------------------------------------------------------------------------------------------------------------------------------------------------------------------------------------------------------------------------------------------------------------------------------------------------------------------------------------------------------------------------------------------------------------------------------------------------------------------------------------------------------------------------------------------------------------------------------------------------------------------------------------------------------------------------------------------------------------------------------------------------------------------------------------------------------
>Sequence 684
------------------------------------------------------------------------------------------------------------------------------------------------------------------------------------------------------------------------------------------------------------------------------------------------------------------------------------------------------------------------------------------------------------------------------------------------------------------------------------------------------------------------------------------------------------------------------------------------------------------------------------------------------------------------------------------------------------------------------------------------------------------------------------------------------------------------------------------------------------------------------------------------------------------------------------------------------------------------------------------------------------------------------------------------------------------------------------------------------------------------------------------------------------------------------------------------------------------------------------------------------------------------------------------------------------------------------------------------------------------------------------------------------------------------------------------------------------------------------------------------------------------------------------------------------------------------------------------------------------------------------------------------------------------------------------------------------------------------------------------------------------------------------------------------------------------------------------------------------------------------------------------------------------------------------------------------------------------------------------------------------------------------------------------------------------------------------------------------------------------------------------------------------------------------------------------------------------------------------------------------------------------------------------------------------------------------------------
>Sequence 685
------------------------------------------------------------------------------------------------------------------------------------------------------------------------------------------------------------------------------------------------------------------------------------------------------------------------------------------------------------------------------------------------------------------------------------------------------------------------------------------------------------------------------------------------------------------------------------------------------------------------------------------------------------------------------------------------------------------------------------------------------------------------------------------------------------------------------------------------------------------------------------------------------------------------------------------------------------------------------------------------------------------------------------------------------------------------------------------------------------------------------------------------------------------------------------------------------------------------------------------------------------------------------------------------------------------------------------------------------------------------------------------------------------------------------------------------------------------------------------------------------------------------------------------------------------------------------------------------------------------------------------------------------------------------------------------------------------------------------------------------------------------------------------------------------------------------------------------------------------------------------------------------------------------------------------------------------------------------------------------------------------------------------------------------------------------------------------------------------------------------------------------------------------------------------------------------------------------------------------------------------------------------------------------------------------------------------------
>Sequence 688
------------------------------------------------------------------------------------------------------------------------------------------------------------------------------------------------------------------------------------------------------------------------------------------------------------------------------------------------------------------------------------------------------------------------------------------------------------------------------------------------------------------------------------------------------------------------------------------------------------------------------------------------------------------------------------------------------------------------------------------------------------------------------------------------------------------------------------------------------------------------------------------------------------------------------------------------------------------------------------------------------------------------------------------------------------------------------------------------------------------------------------------------------------------------------------------------------------------------------------------------------------------------------------------------------------------------------------------------------------------------------------------------------------------------------------------------------------------------------------------------------------------------------------------------------------------------------------------------------------------------------------------------------------------------------------------------------------------------------------------------------------------------------------------------------------------------------------------------------------------------------------------------------------------------------------------------------------------------------------------------------------------------------------------------------------------------------------------------------------------------------------------------------------------------------------------------------------------------------------------------------------------------------------------------------------------------------------
>Sequence 689
------------------------------------------------------------------------------------------------------------------------------------------------------------------------------------------------------------------------------------------------------------------------------------------------------------------------------------------------------------------------------------------------------------------------------------------------------------------------------------------------------------------------------------------------------------------------------------------------------------------------------------------------------------------------------------------------------------------------------------------------------------------------------------------------------------------------------------------------------------------------------------------------------------------------------------------------------------------------------------------------------------------------------------------------------------------------------------------------------------------------------------------------------------------------------------------------------------------------------------------------------------------------------------------------------------------------------------------------------------------------------------------------------------------------------------------------------------------------------------------------------------------------------------------------------------------------------------------------------------------------------------------------------------------------------------------------------------------------------------------------------------------------------------------------------------------------------------------------------------------------------------------------------------------------------------------------------------------------------------------------------------------------------------------------------------------------------------------------------------------------------------------------------------------------------------------------------------------------------------------------------------------------------------------------------------------------------------
>Sequence 706
------------------------------------------------------------------------------------------------------------------------------------------------------------------------------------------------------------------------------------------------------------------------------------------------------------------------------------------------------------------------------------------------------------------------------------------------------------------------------------------------------------------------------------------------------------------------------------------------------------------------------------------------------------------------------------------------------------------------------------------------------------------------------------------------------------------------------------------------------------------------------------------------------------------------------------------------------------------------------------------------------------------------------------------------------------------------------------------------------------------------------------------------------------------------------------------------------------------------------------------------------------------------------------------------------------------------------------------------------------------------------------------------------------------------------------------------------------------------------------------------------------------------------------------------------------------------------------------------------------------------------------------------------------------------------------------------------------------------------------------------------------------------------------------------------------------------------------------------------------------------------------------------------------------------------------------------------------------------------------------------------------------------------------------------------------------------------------------------------------------------------------------------------------------------------------------------------------------------------------------------------------------------------------------------------------------------------------
>Sequence 738
------------------------------------------------------------------------------------------------------------------------------------------------------------------------------------------------------------------------------------------------------------------------------------------------------------------------------------------------------------------------------------------------------------------------------------------------------------------------------------------------------------------------------------------------------------------------------------------------------------------------------------------------------------------------------------------------------------------------------------------------------------------------------------------------------------------------------------------------------------------------------------------------------------------------------------------------------------------------------------------------------------------------------------------------------------------------------------------------------------------------------------------------------------------------------------------------------------------------------------------------------------------------------------------------------------------------------------------------------------------------------------------------------------------------------------------------------------------------------------------------------------------------------------------------------------------------------------------------------------------------------------------------------------------------------------------------------------------------------------------------------------------------------------------------------------------------------------------------------------------------------------------------------------------------------------------------------------------------------------------------------------------------------------------------------------------------------------------------------------------------------------------------------------------------------------------------------------------------------------------------------------------------------------------------------------------------------------
>Sequence 739
------------------------------------------------------------------------------------------------------------------------------------------------------------------------------------------------------------------------------------------------------------------------------------------------------------------------------------------------------------------------------------------------------------------------------------------------------------------------------------------------------------------------------------------------------------------------------------------------------------------------------------------------------------------------------------------------------------------------------------------------------------------------------------------------------------------------------------------------------------------------------------------------------------------------------------------------------------------------------------------------------------------------------------------------------------------------------------------------------------------------------------------------------------------------------------------------------------------------------------------------------------------------------------------------------------------------------------------------------------------------------------------------------------------------------------------------------------------------------------------------------------------------------------------------------------------------------------------------------------------------------------------------------------------------------------------------------------------------------------------------------------------------------------------------------------------------------------------------------------------------------------------------------------------------------------------------------------------------------------------------------------------------------------------------------------------------------------------------------------------------------------------------------------------------------------------------------------------------------------------------------------------------------------------------------------------------------------
>Sequence 740
------------------------------------------------------------------------------------------------------------------------------------------------------------------------------------------------------------------------------------------------------------------------------------------------------------------------------------------------------------------------------------------------------------------------------------------------------------------------------------------------------------------------------------------------------------------------------------------------------------------------------------------------------------------------------------------------------------------------------------------------------------------------------------------------------------------------------------------------------------------------------------------------------------------------------------------------------------------------------------------------------------------------------------------------------------------------------------------------------------------------------------------------------------------------------------------------------------------------------------------------------------------------------------------------------------------------------------------------------------------------------------------------------------------------------------------------------------------------------------------------------------------------------------------------------------------------------------------------------------------------------------------------------------------------------------------------------------------------------------------------------------------------------------------------------------------------------------------------------------------------------------------------------------------------------------------------------------------------------------------------------------------------------------------------------------------------------------------------------------------------------------------------------------------------------------------------------------------------------------------------------------------------------------------------------------------------------------
>Sequence 768
------------------------------------------------------------------------------------------------------------------------------------------------------------------------------------------------------------------------------------------------------------------------------------------------------------------------------------------------------------------------------------------------------------------------------------------------------------------------------------------------------------------------------------------------------------------------------------------------------------------------------------------------------------------------------------------------------------------------------------------------------------------------------------------------------------------------------------------------------------------------------------------------------------------------------------------------------------------------------------------------------------------------------------------------------------------------------------------------------------------------------------------------------------------------------------------------------------------------------------------------------------------------------------------------------------------------------------------------------------------------------------------------------------------------------------------------------------------------------------------------------------------------------------------------------------------------------------------------------------------------------------------------------------------------------------------------------------------------------------------------------------------------------------------------------------------------------------------------------------------------------------------------------------------------------------------------------------------------------------------------------------------------------------------------------------------------------------------------------------------------------------------------------------------------------------------------------------------------------------------------------------------------------------------------------------------------------------
>Sequence 772
------------------------------------------------------------------------------------------------------------------------------------------------------------------------------------------------------------------------------------------------------------------------------------------------------------------------------------------------------------------------------------------------------------------------------------------------------------------------------------------------------------------------------------------------------------------------------------------------------------------------------------------------------------------------------------------------------------------------------------------------------------------------------------------------------------------------------------------------------------------------------------------------------------------------------------------------------------------------------------------------------------------------------------------------------------------------------------------------------------------------------------------------------------------------------------------------------------------------------------------------------------------------------------------------------------------------------------------------------------------------------------------------------------------------------------------------------------------------------------------------------------------------------------------------------------------------------------------------------------------------------------------------------------------------------------------------------------------------------------------------------------------------------------------------------------------------------------------------------------------------------------------------------------------------------------------------------------------------------------------------------------------------------------------------------------------------------------------------------------------------------------------------------------------------------------------------------------------------------------------------------------------------------------------------------------------------------------
>Sequence 792
------------------------------------------------------------------------------------------------------------------------------------------------------------------------------------------------------------------------------------------------------------------------------------------------------------------------------------------------------------------------------------------------------------------------------------------------------------------------------------------------------------------------------------------------------------------------------------------------------------------------------------------------------------------------------------------------------------------------------------------------------------------------------------------------------------------------------------------------------------------------------------------------------------------------------------------------------------------------------------------------------------------------------------------------------------------------------------------------------------------------------------------------------------------------------------------------------------------------------------------------------------------------------------------------------------------------------------------------------------------------------------------------------------------------------------------------------------------------------------------------------------------------------------------------------------------------------------------------------------------------------------------------------------------------------------------------------------------------------------------------------------------------------------------------------------------------------------------------------------------------------------------------------------------------------------------------------------------------------------------------------------------------------------------------------------------------------------------------------------------------------------------------------------------------------------------------------------------------------------------------------------------------------------------------------------------------------------
>Sequence 793
------------------------------------------------------------------------------------------------------------------------------------------------------------------------------------------------------------------------------------------------------------------------------------------------------------------------------------------------------------------------------------------------------------------------------------------------------------------------------------------------------------------------------------------------------------------------------------------------------------------------------------------------------------------------------------------------------------------------------------------------------------------------------------------------------------------------------------------------------------------------------------------------------------------------------------------------------------------------------------------------------------------------------------------------------------------------------------------------------------------------------------------------------------------------------------------------------------------------------------------------------------------------------------------------------------------------------------------------------------------------------------------------------------------------------------------------------------------------------------------------------------------------------------------------------------------------------------------------------------------------------------------------------------------------------------------------------------------------------------------------------------------------------------------------------------------------------------------------------------------------------------------------------------------------------------------------------------------------------------------------------------------------------------------------------------------------------------------------------------------------------------------------------------------------------------------------------------------------------------------------------------------------------------------------------------------------------------
>Sequence 794
------------------------------------------------------------------------------------------------------------------------------------------------------------------------------------------------------------------------------------------------------------------------------------------------------------------------------------------------------------------------------------------------------------------------------------------------------------------------------------------------------------------------------------------------------------------------------------------------------------------------------------------------------------------------------------------------------------------------------------------------------------------------------------------------------------------------------------------------------------------------------------------------------------------------------------------------------------------------------------------------------------------------------------------------------------------------------------------------------------------------------------------------------------------------------------------------------------------------------------------------------------------------------------------------------------------------------------------------------------------------------------------------------------------------------------------------------------------------------------------------------------------------------------------------------------------------------------------------------------------------------------------------------------------------------------------------------------------------------------------------------------------------------------------------------------------------------------------------------------------------------------------------------------------------------------------------------------------------------------------------------------------------------------------------------------------------------------------------------------------------------------------------------------------------------------------------------------------------------------------------------------------------------------------------------------------------------------
>Sequence 795
------------------------------------------------------------------------------------------------------------------------------------------------------------------------------------------------------------------------------------------------------------------------------------------------------------------------------------------------------------------------------------------------------------------------------------------------------------------------------------------------------------------------------------------------------------------------------------------------------------------------------------------------------------------------------------------------------------------------------------------------------------------------------------------------------------------------------------------------------------------------------------------------------------------------------------------------------------------------------------------------------------------------------------------------------------------------------------------------------------------------------------------------------------------------------------------------------------------------------------------------------------------------------------------------------------------------------------------------------------------------------------------------------------------------------------------------------------------------------------------------------------------------------------------------------------------------------------------------------------------------------------------------------------------------------------------------------------------------------------------------------------------------------------------------------------------------------------------------------------------------------------------------------------------------------------------------------------------------------------------------------------------------------------------------------------------------------------------------------------------------------------------------------------------------------------------------------------------------------------------------------------------------------------------------------------------------------------
>Sequence 796
------------------------------------------------------------------------------------------------------------------------------------------------------------------------------------------------------------------------------------------------------------------------------------------------------------------------------------------------------------------------------------------------------------------------------------------------------------------------------------------------------------------------------------------------------------------------------------------------------------------------------------------------------------------------------------------------------------------------------------------------------------------------------------------------------------------------------------------------------------------------------------------------------------------------------------------------------------------------------------------------------------------------------------------------------------------------------------------------------------------------------------------------------------------------------------------------------------------------------------------------------------------------------------------------------------------------------------------------------------------------------------------------------------------------------------------------------------------------------------------------------------------------------------------------------------------------------------------------------------------------------------------------------------------------------------------------------------------------------------------------------------------------------------------------------------------------------------------------------------------------------------------------------------------------------------------------------------------------------------------------------------------------------------------------------------------------------------------------------------------------------------------------------------------------------------------------------------------------------------------------------------------------------------------------------------------------------------
>Sequence 797
------------------------------------------------------------------------------------------------------------------------------------------------------------------------------------------------------------------------------------------------------------------------------------------------------------------------------------------------------------------------------------------------------------------------------------------------------------------------------------------------------------------------------------------------------------------------------------------------------------------------------------------------------------------------------------------------------------------------------------------------------------------------------------------------------------------------------------------------------------------------------------------------------------------------------------------------------------------------------------------------------------------------------------------------------------------------------------------------------------------------------------------------------------------------------------------------------------------------------------------------------------------------------------------------------------------------------------------------------------------------------------------------------------------------------------------------------------------------------------------------------------------------------------------------------------------------------------------------------------------------------------------------------------------------------------------------------------------------------------------------------------------------------------------------------------------------------------------------------------------------------------------------------------------------------------------------------------------------------------------------------------------------------------------------------------------------------------------------------------------------------------------------------------------------------------------------------------------------------------------------------------------------------------------------------------------------------------
>Sequence 711
------------------------------------------------------------------------------------------------------------------------------------------------------------------------------------------------------------------------------------------------------------------------------------------------------------------------------------------------------------------------------------------------------------------------------------------------------------------------------------------------------------------------------------------------------------------------------------------------------------------------------------------------------------------------------------------------------------------------------------------------------------------------------------------------------------------------------------------------------------------------------------------------------------------------------------------------------------------------------------------------------------------------------------------------------------------------------------------------------------------------------------------------------------------------------------------------------------------------------------------------------------------------------------------------------------------------------------------------------------------------------------------------------------------------------------------------------------------------------------------------------------------------------------------------------------------------------------------------------------------------------------------------------------------------------------------------------------------------------------------------------------------------------------------------------------------------------------------------------------------------------------------------------------------------------------------------------------------------------------------------------------------------------------------------------------------------------------------------------------------------------------------------------------------------------------------------------------------------------------------------------------------------------------------------------------------------------------
>Sequence 52(4)
------------------------------------------------------------------------------------------------------------------------------------------------------------------------------------------------------------------------------------------------------------------------------------------------------------------------------------------------------------------------------------------------------------------------------------------------------------------------------------------------------------------------------------------------------------------------------------------------------------------------------------------------------------------------------------------------------------------------------------------------------------------------------------------------------------------------------------------------------------------------------------------------------------------------------------------------------------------------------------------------------------------------------------------------------------------------------------------------------------------------------------------------------------------------------------------------------------------------------------------------------------------------------------------------------------------------------------------------------------------------------------------------------------------------------------------------------------------------------------------------------------------------------------------------------------------------------------------------------------------------------------------------------------------------------------------------------------------------------------------------------------------------------------------------------------------------------------------------------------------------------------------------------------------------------------------------------------------------------------------------------------------------------------------------------------------------------------------------------------------------------------------------------------------------------------------------------------------------------------------------------------------------------------------------------------------------------------
>gi|401817704|gb|JQ269754.1| Aegilops speltoides clone 64F02 gamma-gliadin gene partial cds(2)
------------------CTGACGATCCTTGCGATGGCAATAACCATCAGCACCGCCAATATGCAGGTCGACCCTAGCGGCCAAGTACAATGGCCACAACAACAA---CTAGTCCCCCAGCTCCAACAGCCATTATCCCAGCAACCACAACAAGCATTTCCCCAACCCCAACAAACATTCCCC------CATCAACCACAACAACAAGTTCCCCAGCCTCAGCAA---------------CCACAACAACCATTTCTCCAGCCCCAACAAGCATTCCCCCAACAACCACAACAACCATTCCCCCAGACTCAACAACCACAACAA---CCATTTCCCCAACAACCACAACAACCATTCCCCCAGACTCAACAACCCCAACAACTATTTCCCCAGTCCCAACAACCACAACAACCATATCCCCAGCAACCACAACAACCATTCCCCCAGACTCAACAACCCCAACAACAATTTCCCCAGTCCCAGCAACCACAACAACTATTCCCCCAGACTCAACAACCCCAACAACAATTTCCCCAGTCCCAGCAACCACAACAACCATTTCCCCAGCCCCAACAACAATTCCCACAGCCCCAACAACCGCAACAATCATTCCCCCAGCAACAACGACCGTTCATTCAGCCATCTCTACAACAACGGTTGAACCCATGCAAGAATATCCTCTTGCAACAATGCAAACCTGCGTCATTGGTGTCATCCCTCTGGTCGATAATCTGGCCACAAAACGATTGCCAAGTGATGCAGCAACAATGCTGCCAAGAACCAGCACAGATTCCTCAGCAGCTCCAGTGCGCAGCCATCCATAGCGTCGTGCATTCCATCATCATGCAGCAGCAGCAGCAACAACAACAACAACAACAACAACAACAACAA---------------------------------------------------------GGCATGCATATCCTACTGCCACTATCTCAACAACAACAGGTGGGTCAAGGTACTCTCGTCCAAGGCCAGGGCATCATCCAACCTCAACAACCAGCTCAATTGGAGGCGATCAGGTCATTGGTGTTGCAAACTCTTCCAAC----------------------------------------------------------------------------------------------------------------------------------------------------------------------------------------------------------------------------------------------------------------------------------------------------------------------------------------------------------------------------------------------------------------------------------------------------------------------------------------------------------------------------------------------------------------------------------------------------------------------------------------------------------------------------------------------------------------------------------------------------------------------------------------------------------------------------------------------------------------------------------------------------------------------------------------------------------------------------------------------------------------------------------------------------------------------------------------------------------------------------------------------------------------------------------------------------
>gi|401817706|gb|JQ269755.1| Aegilops speltoides clone 64C02 gamma-gliadin gene partial cds(3)
------------------CTGACGATCCTTGCGATGGCAATAACCATCAGCACCGCCAATATGCAGGTCGACCCTAGCGGCCAAGTACAATGGCCACAACAACAA---CTAGTCCCCCAGCTCCAACAGCCATTATCCCAGCAACCACAACAAGCATTTCCCCAACCCCAACAAACATTCCCC------CATCAACCACAACAACAAGTTCCCCAGCCTCAGCAA---------------CCACAACAACCATTTCTCCAGCCCCAACAAGCATTCCCCCAACAACCACAACAACCATTCCCCCAGACTCAACAACCACAACAA---CCACTTCCCCAACAACCACAACAACCATTCCCCCAGACTCAACAACCCCAACAACTATTTCCCCAGTCCCAACAACCACAACAACCATATCCCCAGCAACCACAACAACCATTCCCCCAGACTCAACAACCCCAACAACAATTTCCCCAGTCCCAGCAACCACAACAACTATTCCCCCAGACTCAACAACCCCAACAACAATTTCCCCAGTCCCAGCAACCACAACAACCATTTCCCCAGCCCCAACAACAATTCCCACAGCCCCAACAACCGCAACAATCATTCCCCCAGCAACAACGACCGTTCATTCAGCCATCTCTACAACAACGGTTGAACCCATGCAAGAATATCCTCTTGCAACAATGCAAACCTGCGTCATTGGTGTCATCCCTCTGGTCGATAATCTGGCCACAAAACGATTGCCAAGTGATGCAGCAACAATGCTGCCAAGAACTAGCACAGATTCCTCAGCAGCTCCAGTGCGCAGCCATCCATAGCGTCGTGCATTCCATCATCATGCAGCAGCAGCAGCAACAACAACAACAACAACAACAACAACAACAA---------------------------------------------------------GGCATGCATATCCTACTGCCACTATCTCAACAACAACAGGTGGGTCAAGGTACTCTCGTCCAAGGCCAGGGCATCATCCAACCTCAACAACCAGCTCAATTGGAGGCGATCAGGTCATTGGTGTTGCAAACTCTTCCAAC----------------------------------------------------------------------------------------------------------------------------------------------------------------------------------------------------------------------------------------------------------------------------------------------------------------------------------------------------------------------------------------------------------------------------------------------------------------------------------------------------------------------------------------------------------------------------------------------------------------------------------------------------------------------------------------------------------------------------------------------------------------------------------------------------------------------------------------------------------------------------------------------------------------------------------------------------------------------------------------------------------------------------------------------------------------------------------------------------------------------------------------------------------------------------------------------------
>gi|401817698|gb|JQ269751.1| Aegilops speltoides clone 64G02 gamma-gliadin gene partial cds(3)
------------------CTGACGATCCTTGCGATGGCAATAACCATCAGCACCGCCAATATGCAGGTCGACCCTAGCAGCCAAGTACAATGGCCACAACAACAA---CTAGTCCCCCAGCTCCAACAGCCATTATCCCAGCAACCACAACAAGCATTTCCCCAACCCCAACAAACATTCCCT------CATCAACCACAACAACAAGTTCCCCAGCCTCAGCAA---------------CCACAACAACCATTTCTCCAGCCCCAACAAGCATTCCCCCAACAACCACAACAACCATTCCCCCAGACTCAACAACCACAACAA---CCATTTCCCCAACAACCACAACAACCATTCCCCCAGACTCAACAACCCCAACAACTATTTCCCCAGTCCCAACAACCACAACAACCATATCCCCAGCAACCACAACAACCATTCCCCCAGACTCAACAACCCCAACAACAATTTCCCCAGTCCCAGCAACCACAACAACTATTCCCCCAGACTCAACAACCCCAACAACAATTTCCCCAGTCCCAGCAACCACAACAACCATTTCCCCAGCCCCAACAACAATTCCCACATCCCCAACAACCGCAACAATCATTCCCCCAGCAACAACGACCGTTCATTCAGCCATCTCTACAACAACGGTTGAACCCATGCAAGAATATCCTCTTGCAACAATGCAAACCTGCGTCATTGGTGTCATCCCTCTGGTCGATAATCTGGCCGCAAAACGATTGCCAAGTGATGCAGCAACAATGCTGCCAAGAACTAGCACAGATTCCTCAGCAGCTCCAGTGCGCAGCCATCCATAGCGTCGTGCATTCCATCATCATGCAGCAGCAGCAACAACAACAACAACAACAACAACAA------------------------------------------------------------------GGCATGCATATCCTACTGCCACTATCTCAACAACAACAGGTGGGTCAAGGTACTCTCGTCCAAGGCCAGGGCATCATCCAACCTCAACAACCAGCTCAATTGGAGGCGATCAGGTCATTGGTGTTGCAAACTCTTCCAAC----------------------------------------------------------------------------------------------------------------------------------------------------------------------------------------------------------------------------------------------------------------------------------------------------------------------------------------------------------------------------------------------------------------------------------------------------------------------------------------------------------------------------------------------------------------------------------------------------------------------------------------------------------------------------------------------------------------------------------------------------------------------------------------------------------------------------------------------------------------------------------------------------------------------------------------------------------------------------------------------------------------------------------------------------------------------------------------------------------------------------------------------------------------------------------------------------
>gi|401817714|gb|JQ269759.1| Aegilops speltoides clone 64E1 gamma-gliadin gene partial cds(3)
------------------CTGACGATCCTTGCGATGGCAATAACCATCAGCACCGCCAATATGCAGGTCGACCCTAGCAGCCAAGTACAATGGCCACAACAACAA---CTAGTCCCCCAGCTCCAACAGCCACTATCCCAGCAACCACAACAAGCATTTCCCCAACCCCAACCAACATTCCCT------CATCAACCACAACAACAAGTTCCCCAGCCTCAGCAA---------------CCACAACAACCATTTCTCCAGCCCCAACAAGCATTCCCCCAACAACCACAACAACCATTCCCCCAGACTCAACAACCACAACAA---CCATTTCCCCAACAACCACAACAACCATTCCCCCAGACTCAACAACCCCAACAACTATTTCCCCAGTCCCAACAACCACAACAACCATATCCCCAGCAACCACAACAACCATTCCCCCAGACTCAACAACCCCAACAACAATTTCCCCAGTCCCAGCAACCACAACAACTATTCCCCCAGACTCAACAACCCCAACAACAATTTCCCCAGTCCCAGCAACCACAACAACCATTTCCCCAGCCCCAACAACAATTCCCACATCCCCAACAACCGCAACAATCATTCCCCCAGCAACAACGACCGTTCATTCAGCCATCTCTACAACAACGGTTGAACCCATGCAAGAATATCCTCTTGCAACAATGCAAACTTGCGTCATTGGTGTCATCCCTCTGGTCGATAATCTGGCCGCAAAACGATTGCCAAGTGATGCAGCAACAATGCTGCCAAGAACTAGCACAGATTCCTCAGCAGCTCCAGTGCGCAGCCATCCATAGCGTCGTGCATTCCATCATCATGCAGCAGCAGCAACAACAACAACAACAACAACAACAA------------------------------------------------------------------GGCATGCATATCCTACTGCCACTATCTCAACAACAACAGGTGGGTCAAGGTACTCTCGTCCAAGGCCAGGGCATCATCCAACCTCAACAACCAGCTCGATTGGAGGCGATCAGGTCATTGGTGTTGCAAACTCTTCCAAC----------------------------------------------------------------------------------------------------------------------------------------------------------------------------------------------------------------------------------------------------------------------------------------------------------------------------------------------------------------------------------------------------------------------------------------------------------------------------------------------------------------------------------------------------------------------------------------------------------------------------------------------------------------------------------------------------------------------------------------------------------------------------------------------------------------------------------------------------------------------------------------------------------------------------------------------------------------------------------------------------------------------------------------------------------------------------------------------------------------------------------------------------------------------------------------------------
>gi|209972016|gb|FJ006692.1| Aegilops speltoides gamma-gliadin (ll501) gene complete cds(2)
ATGAAGACCTTACTCATCCTGACGATCCTTGCGATGGCAATAACCATCAGCACCGCCAATATGCAGGTCGACCCTAGCGGCCAAGTACAATGGCCACAACAACAA---CTAGTCCCCCAGCTCCAACAACCATTATCCCAGCAACCACAACAAGCATTTCCCCAACCCCAACAAACATTCCCC------CATCAACCACAACAACAAGTTCCCCAGCCTCAGCAA---------------CCACAACAACCATTTCTCCAACCCCAACAAGCATTCCCCCAACAACCACAACAACCATTCCCCCAGACTCAACAACCACAACAA---CCATTTCCCCAACAACCACAACAACCATTCCCCCAGACTCAACAACCCCAACAACTATTTCCCCAGTCCCAACAACCACAACAACCATATCCCCAGCAACCACAACAACCATTCCCCCAGACTCAACAACCCCAACAACAATTTCCCCAGTCCCAGCAACCACAGCAACTATTCCCCCAGACTCAACAACCCCAACAACAATTTCCCCAGTCCCAGCAACCACAACAACCATTTCCCCAGCCCCAACAACAATTCCCACAGCCCCAACAACCGCAACAATCATTCCCCCAGCAACAACGACCGTTCATTCAACCATCTCTACAACAACGGTTGAACCCATGCAAGAATATCCTCTTGCAACAATGCGAACCTGCGTCATTGGTGTCATCCCTCTGGTCGATAATCTGGCCACAAAACGATTGCCAAGTGATGCAGCAACAATGCTGCCAAGAACTAGCACAGATTCCTCAGCAGCTCCAGTGCGCAGCCATCCATAGCGTCGTGCATTCCATCATCATGCAGCAGCAGCAACAACAACAACAACAACAACAACAACAACAACAA---------------------------------------------------------GGCATGCATATCCTACTGCCACTATCTCAACAACAACAGGTGGGTCAAGGTACTCTCGTCCAAGGCCAGGGCATCATCCAACCTCAACAACCAGCTCAATTGGAGGCGATCAGGTCATTGGTGATGCAAACTCTTCCAACCATGTGCAACGTGTACGTCCCACCTGAGTGCTCCATGATCAGGGCACCATTTGCCAGCATAGTCGCGGGGATAGGTGGCCAATGAAAAAAGCAAGAGCTATACTAATAGATAGATGGATCATCGTTGCTTAGCTGATTCATC------------------------------------------------------------------------------------------------------------------------------------------------------------------------------------------------------------------------------------------------------------------------------------------------------------------------------------------------------------------------------------------------------------------------------------------------------------------------------------------------------------------------------------------------------------------------------------------------------------------------------------------------------------------------------------------------------------------------------------------------------------------------------------------------------------------------------------------------------------------------------------------------------------------------------------------------------------------------------------------------------------------------------------------------------
>gi|209972022|gb|FJ006695.1| Aegilops speltoides gamma-gliadin (ll505) gene complete cds(2)
ATGAAGACCTTACTCATCTTGACGATCCTTGCGATGGCAATAACCATCAGCACCGCCAATTTGCAGGTCGACCCTAGCGGCCAAGTACAATGGCCACAACAACAA---CTAGTCCCCCAGCTCCAACAGCCATTATCCCAGCAACCACAACAAGCATTTCCCCAACCCCAACAAACATTCCCC------CATCAACCACAACAACAAGTTCCCCAGCCTCAGCAA---------------CCACAACAACCATTTCTCCAGCCCCAACAAGCATTCCCCCAACAACCACAACAACAATTCCCCCAGACTCAACAACCACAACAA---CCATTTCCCCAACTACCACAACAACCATTCCCCCAGACTCAACAACCCCAACAACTATTTCCCCAGTCCCAACAACCACAACAACCATATCCCCAGCAACCACAACAACCATTCCCCCAGACTCAACAACCCCAACAACAATTTCCCCAGTCCCAGCAACCACAGCAACTATTCCCCCAGACTCAACAACCCCAACAACAATTTCCCCAGTCCCAGCAACCACAACAACCATTTCCCCAGCCCCAACAACAATTCCCACAGCCCCAACAACCGCAACAATCATTCCCCCAGCAACAACGACCGTTCATTCAGCCATCTCTACAACAACGGTTGAACCCATGCAAGAATATCCTCTTGCAACAATGCAAACCTGCGTCATTGGTGTCATCCCTCTGGTCGATAATCTGGCCACAAAACGATTGCCAAGTGATGCAGCAACAATGCTGCCAAGAACTAGCACAGATTCCTCAGCAGCTCCAGTGCGCAGCCATCCATAGCGTCGTGCATTCCATCATCATGCAGCAGCAGCAACAACAACAACAACAACAACAACAACAACAACAA---------------------------------------------------------GGCATGCATATCCTACTGCCACTATCTCAACAACAACAGGTGGGTCAAGGTACTCTCGTCCAAGGCCAGGGCATCATCCAACCTCAACAACCAGCTCAATTGGAGGCGATCAGGTCATTGGTGTTGCAAACTCTTCCAACCATGTGCAACGTGTACGTCCCACCTGAGTGCTCCATCATCAGGGCACCATTTGCCAGCATAGTCGCGGGGATAGGTGGCCAATGAAAAAAGCAAGAGCTATACTAATAGATAGATGCATCATCGTTGCTTAGCTGATTCATC------------------------------------------------------------------------------------------------------------------------------------------------------------------------------------------------------------------------------------------------------------------------------------------------------------------------------------------------------------------------------------------------------------------------------------------------------------------------------------------------------------------------------------------------------------------------------------------------------------------------------------------------------------------------------------------------------------------------------------------------------------------------------------------------------------------------------------------------------------------------------------------------------------------------------------------------------------------------------------------------------------------------------------------------------
>gi|401817706|gb|JQ269755.1| Aegilops speltoides clone 64C02 gamma-gliadin gene partial cds(2)(3)
------------------CTGACGATCCTTGCGATGGCAATAACCATCAGCACCGCCAATATGCAGGTCGACCCTAGCGGCCAAGTACAATGGCCACAACAACAA---CTAGTCCCCCAGCTCCAACAGCCATTATCCCAGCAACCACAACAAGCATTTCCCCAACCCCAACAAACATTCCCC------CATCAACCACAACAACAAGTTCCCCAGCCTCAGCAA---------------CCACAACAACCATTTCTCCAGCCCCAACAAGCATTCCCCCAACAACCACAACAACCATTCCCCCAGACTCAACAACCACAACAA---CCACTTCCCCAACAACCACAACAACCATTCCCCCAGACTCAACAACCCCAACAACTATTTCCCCAGTCCCAACAACCACAACAACCATATCCCCAGCAACCACAACAACCATTCCCCCAGACTCAACAACCCCAACAACAATTTCCCCAGTCCCAGCAACCACAACAACTATTCCCCCAGACTCAACAACCCCAACAACAATTTCCCCAGTCCCAGCAACCACAACAACCATTTCCCCAGCCCCAACAACAATTCCCACAGCCCCAACAACCGCAACAATCATTCCCCCAGCAACAACGACCGTTCATTCAGCCATCTCTACAACAACGGTTGAACCCATGCAAGAATATCCTCTTGCAACAATGCAAACCTGCGTCATTGGTGTCATCCCTCTGGTCGATAATCTGGCCACAAAACGATTGCCAAGTGATGCAGCAACAATGCTGCCAAGAACTAGCACAGATTCCTCAGCAGCTCCAGTGCGCAGCCATCCATAGCGTCGTGCATTCCATCATCATGCAGCAGCAGCAGCAACAACAACAACAACAACAACAACAACAACAA---------------------------------------------------------GGCATGCATATCCTACTGCCACTATCTCAACAACAACAGGTGGGTCAAGGTACTCTCGTCCAAGGCCAGGGCATCATCCAACCTCAACAACCAGCTCAATTGGAGGCGATCAGGTCATTGGTGTTGCAAACTCTTCCAAC----------------------------------------------------------------------------------------------------------------------------------------------------------------------------------------------------------------------------------------------------------------------------------------------------------------------------------------------------------------------------------------------------------------------------------------------------------------------------------------------------------------------------------------------------------------------------------------------------------------------------------------------------------------------------------------------------------------------------------------------------------------------------------------------------------------------------------------------------------------------------------------------------------------------------------------------------------------------------------------------------------------------------------------------------------------------------------------------------------------------------------------------------------------------------------------------------
>gi|401817698|gb|JQ269751.1| Aegilops speltoides clone 64G02 gamma-gliadin gene partial cds(2)(3)
------------------CTGACGATCCTTGCGATGGCAATAACCATCAGCACCGCCAATATGCAGGTCGACCCTAGCAGCCAAGTACAATGGCCACAACAACAA---CTAGTCCCCCAGCTCCAACAGCCATTATCCCAGCAACCACAACAAGCATTTCCCCAACCCCAACAAACATTCCCT------CATCAACCACAACAACAAGTTCCCCAGCCTCAGCAA---------------CCACAACAACCATTTCTCCAGCCCCAACAAGCATTCCCCCAACAACCACAACAACCATTCCCCCAGACTCAACAACCACAACAA---CCATTTCCCCAACAACCACAACAACCATTCCCCCAGACTCAACAACCCCAACAACTATTTCCCCAGTCCCAACAACCACAACAACCATATCCCCAGCAACCACAACAACCATTCCCCCAGACTCAACAACCCCAACAACAATTTCCCCAGTCCCAGCAACCACAACAACTATTCCCCCAGACTCAACAACCCCAACAACAATTTCCCCAGTCCCAGCAACCACAACAACCATTTCCCCAGCCCCAACAACAATTCCCACATCCCCAACAACCGCAACAATCATTCCCCCAGCAACAACGACCGTTCATTCAGCCATCTCTACAACAACGGTTGAACCCATGCAAGAATATCCTCTTGCAACAATGCAAACCTGCGTCATTGGTGTCATCCCTCTGGTCGATAATCTGGCCGCAAAACGATTGCCAAGTGATGCAGCAACAATGCTGCCAAGAACTAGCACAGATTCCTCAGCAGCTCCAGTGCGCAGCCATCCATAGCGTCGTGCATTCCATCATCATGCAGCAGCAGCAACAACAACAACAACAACAACAACAA------------------------------------------------------------------GGCATGCATATCCTACTGCCACTATCTCAACAACAACAGGTGGGTCAAGGTACTCTCGTCCAAGGCCAGGGCATCATCCAACCTCAACAACCAGCTCAATTGGAGGCGATCAGGTCATTGGTGTTGCAAACTCTTCCAAC----------------------------------------------------------------------------------------------------------------------------------------------------------------------------------------------------------------------------------------------------------------------------------------------------------------------------------------------------------------------------------------------------------------------------------------------------------------------------------------------------------------------------------------------------------------------------------------------------------------------------------------------------------------------------------------------------------------------------------------------------------------------------------------------------------------------------------------------------------------------------------------------------------------------------------------------------------------------------------------------------------------------------------------------------------------------------------------------------------------------------------------------------------------------------------------------------
>gi|401817714|gb|JQ269759.1| Aegilops speltoides clone 64E1 gamma-gliadin gene partial cds(2)(3)
------------------CTGACGATCCTTGCGATGGCAATAACCATCAGCACCGCCAATATGCAGGTCGACCCTAGCAGCCAAGTACAATGGCCACAACAACAA---CTAGTCCCCCAGCTCCAACAGCCACTATCCCAGCAACCACAACAAGCATTTCCCCAACCCCAACCAACATTCCCT------CATCAACCACAACAACAAGTTCCCCAGCCTCAGCAA---------------CCACAACAACCATTTCTCCAGCCCCAACAAGCATTCCCCCAACAACCACAACAACCATTCCCCCAGACTCAACAACCACAACAA---CCATTTCCCCAACAACCACAACAACCATTCCCCCAGACTCAACAACCCCAACAACTATTTCCCCAGTCCCAACAACCACAACAACCATATCCCCAGCAACCACAACAACCATTCCCCCAGACTCAACAACCCCAACAACAATTTCCCCAGTCCCAGCAACCACAACAACTATTCCCCCAGACTCAACAACCCCAACAACAATTTCCCCAGTCCCAGCAACCACAACAACCATTTCCCCAGCCCCAACAACAATTCCCACATCCCCAACAACCGCAACAATCATTCCCCCAGCAACAACGACCGTTCATTCAGCCATCTCTACAACAACGGTTGAACCCATGCAAGAATATCCTCTTGCAACAATGCAAACTTGCGTCATTGGTGTCATCCCTCTGGTCGATAATCTGGCCGCAAAACGATTGCCAAGTGATGCAGCAACAATGCTGCCAAGAACTAGCACAGATTCCTCAGCAGCTCCAGTGCGCAGCCATCCATAGCGTCGTGCATTCCATCATCATGCAGCAGCAGCAACAACAACAACAACAACAACAACAA------------------------------------------------------------------GGCATGCATATCCTACTGCCACTATCTCAACAACAACAGGTGGGTCAAGGTACTCTCGTCCAAGGCCAGGGCATCATCCAACCTCAACAACCAGCTCGATTGGAGGCGATCAGGTCATTGGTGTTGCAAACTCTTCCAAC----------------------------------------------------------------------------------------------------------------------------------------------------------------------------------------------------------------------------------------------------------------------------------------------------------------------------------------------------------------------------------------------------------------------------------------------------------------------------------------------------------------------------------------------------------------------------------------------------------------------------------------------------------------------------------------------------------------------------------------------------------------------------------------------------------------------------------------------------------------------------------------------------------------------------------------------------------------------------------------------------------------------------------------------------------------------------------------------------------------------------------------------------------------------------------------------------
>gi|401817698|gb|JQ269751.1| Aegilops speltoides clone 64G02 gamma-gliadin gene partial cds(2)(2)(2)
------------------CTGACGATCCTTGCGATGGCAATAACCATCAGCACCGCCAATATGCAGGTCGACCCTAGCAGCCAAGTACAATGGCCACAACAACAA---CTAGTCCCCCAGCTCCAACAGCCATTATCCCAGCAACCACAACAAGCATTTCCCCAACCCCAACAAACATTCCCT------CATCAACCACAACAACAAGTTCCCCAGCCTCAGCAA---------------CCACAACAACCATTTCTCCAGCCCCAACAAGCATTCCCCCAACAACCACAACAACCATTCCCCCAGACTCAACAACCACAACAA---CCATTTCCCCAACAACCACAACAACCATTCCCCCAGACTCAACAACCCCAACAACTATTTCCCCAGTCCCAACAACCACAACAACCATATCCCCAGCAACCACAACAACCATTCCCCCAGACTCAACAACCCCAACAACAATTTCCCCAGTCCCAGCAACCACAACAACTATTCCCCCAGACTCAACAACCCCAACAACAATTTCCCCAGTCCCAGCAACCACAACAACCATTTCCCCAGCCCCAACAACAATTCCCACATCCCCAACAACCGCAACAATCATTCCCCCAGCAACAACGACCGTTCATTCAGCCATCTCTACAACAACGGTTGAACCCATGCAAGAATATCCTCTTGCAACAATGCAAACCTGCGTCATTGGTGTCATCCCTCTGGTCGATAATCTGGCCGCAAAACGATTGCCAAGTGATGCAGCAACAATGCTGCCAAGAACTAGCACAGATTCCTCAGCAGCTCCAGTGCGCAGCCATCCATAGCGTCGTGCATTCCATCATCATGCAGCAGCAGCAACAACAACAACAACAACAACAACAA------------------------------------------------------------------GGCATGCATATCCTACTGCCACTATCTCAACAACAACAGGTGGGTCAAGGTACTCTCGTCCAAGGCCAGGGCATCATCCAACCTCAACAACCAGCTCAATTGGAGGCGATCAGGTCATTGGTGTTGCAAACTCTTCCAAC----------------------------------------------------------------------------------------------------------------------------------------------------------------------------------------------------------------------------------------------------------------------------------------------------------------------------------------------------------------------------------------------------------------------------------------------------------------------------------------------------------------------------------------------------------------------------------------------------------------------------------------------------------------------------------------------------------------------------------------------------------------------------------------------------------------------------------------------------------------------------------------------------------------------------------------------------------------------------------------------------------------------------------------------------------------------------------------------------------------------------------------------------------------------------------------------------
>gi|401817714|gb|JQ269759.1| Aegilops speltoides clone 64E1 gamma-gliadin gene partial cds(2)(2)(2)
------------------CTGACGATCCTTGCGATGGCAATAACCATCAGCACCGCCAATATGCAGGTCGACCCTAGCAGCCAAGTACAATGGCCACAACAACAA---CTAGTCCCCCAGCTCCAACAGCCACTATCCCAGCAACCACAACAAGCATTTCCCCAACCCCAACCAACATTCCCT------CATCAACCACAACAACAAGTTCCCCAGCCTCAGCAA---------------CCACAACAACCATTTCTCCAGCCCCAACAAGCATTCCCCCAACAACCACAACAACCATTCCCCCAGACTCAACAACCACAACAA---CCATTTCCCCAACAACCACAACAACCATTCCCCCAGACTCAACAACCCCAACAACTATTTCCCCAGTCCCAACAACCACAACAACCATATCCCCAGCAACCACAACAACCATTCCCCCAGACTCAACAACCCCAACAACAATTTCCCCAGTCCCAGCAACCACAACAACTATTCCCCCAGACTCAACAACCCCAACAACAATTTCCCCAGTCCCAGCAACCACAACAACCATTTCCCCAGCCCCAACAACAATTCCCACATCCCCAACAACCGCAACAATCATTCCCCCAGCAACAACGACCGTTCATTCAGCCATCTCTACAACAACGGTTGAACCCATGCAAGAATATCCTCTTGCAACAATGCAAACTTGCGTCATTGGTGTCATCCCTCTGGTCGATAATCTGGCCGCAAAACGATTGCCAAGTGATGCAGCAACAATGCTGCCAAGAACTAGCACAGATTCCTCAGCAGCTCCAGTGCGCAGCCATCCATAGCGTCGTGCATTCCATCATCATGCAGCAGCAGCAACAACAACAACAACAACAACAACAA------------------------------------------------------------------GGCATGCATATCCTACTGCCACTATCTCAACAACAACAGGTGGGTCAAGGTACTCTCGTCCAAGGCCAGGGCATCATCCAACCTCAACAACCAGCTCGATTGGAGGCGATCAGGTCATTGGTGTTGCAAACTCTTCCAAC----------------------------------------------------------------------------------------------------------------------------------------------------------------------------------------------------------------------------------------------------------------------------------------------------------------------------------------------------------------------------------------------------------------------------------------------------------------------------------------------------------------------------------------------------------------------------------------------------------------------------------------------------------------------------------------------------------------------------------------------------------------------------------------------------------------------------------------------------------------------------------------------------------------------------------------------------------------------------------------------------------------------------------------------------------------------------------------------------------------------------------------------------------------------------------------------------
>gi|401817706|gb|JQ269755.1| Aegilops speltoides clone 64C02 gamma-gliadin gene partial cds(2)(2)(2)
------------------CTGACGATCCTTGCGATGGCAATAACCATCAGCACCGCCAATATGCAGGTCGACCCTAGCGGCCAAGTACAATGGCCACAACAACAA---CTAGTCCCCCAGCTCCAACAGCCATTATCCCAGCAACCACAACAAGCATTTCCCCAACCCCAACAAACATTCCCC------CATCAACCACAACAACAAGTTCCCCAGCCTCAGCAA---------------CCACAACAACCATTTCTCCAGCCCCAACAAGCATTCCCCCAACAACCACAACAACCATTCCCCCAGACTCAACAACCACAACAA---CCACTTCCCCAACAACCACAACAACCATTCCCCCAGACTCAACAACCCCAACAACTATTTCCCCAGTCCCAACAACCACAACAACCATATCCCCAGCAACCACAACAACCATTCCCCCAGACTCAACAACCCCAACAACAATTTCCCCAGTCCCAGCAACCACAACAACTATTCCCCCAGACTCAACAACCCCAACAACAATTTCCCCAGTCCCAGCAACCACAACAACCATTTCCCCAGCCCCAACAACAATTCCCACAGCCCCAACAACCGCAACAATCATTCCCCCAGCAACAACGACCGTTCATTCAGCCATCTCTACAACAACGGTTGAACCCATGCAAGAATATCCTCTTGCAACAATGCAAACCTGCGTCATTGGTGTCATCCCTCTGGTCGATAATCTGGCCACAAAACGATTGCCAAGTGATGCAGCAACAATGCTGCCAAGAACTAGCACAGATTCCTCAGCAGCTCCAGTGCGCAGCCATCCATAGCGTCGTGCATTCCATCATCATGCAGCAGCAGCAGCAACAACAACAACAACAACAACAACAACAACAA---------------------------------------------------------GGCATGCATATCCTACTGCCACTATCTCAACAACAACAGGTGGGTCAAGGTACTCTCGTCCAAGGCCAGGGCATCATCCAACCTCAACAACCAGCTCAATTGGAGGCGATCAGGTCATTGGTGTTGCAAACTCTTCCAAC----------------------------------------------------------------------------------------------------------------------------------------------------------------------------------------------------------------------------------------------------------------------------------------------------------------------------------------------------------------------------------------------------------------------------------------------------------------------------------------------------------------------------------------------------------------------------------------------------------------------------------------------------------------------------------------------------------------------------------------------------------------------------------------------------------------------------------------------------------------------------------------------------------------------------------------------------------------------------------------------------------------------------------------------------------------------------------------------------------------------------------------------------------------------------------------------------
>gi|401817708|gb|JQ269756.1| Aegilops speltoides clone 64E02 gamma-gliadin gene partial cds(2)
------------------CTGACGATCCTTGCGATGGCAATAACCATCAGCACCGCCAATATGCAGGTCGACCCTAGCGGCCAAGTACAATGGCCACAACAACAA---CTAGTCCCCCAGCTCCAACAGCCATTATCCCAGCAACCACAACAAGTATTTCCCCAACCCCAACAAACATTCCCC------CATCAACCACAACAACAAGTTCCCCAGCCTCAGCAA---------------CCACAACAACCATCTCTCCAGCCCCAACAAGCATTCCCCCAACAACCACAACAACCATTCCCCCAGACTCAACAACCACAACAA---CCATTTCCCCAACAACCACAACAACCATTCCCCCAGACTCAACAACCCCAACAACTATTTCCCCAGTCCCAACAACCACAACAACCATATCCCCAGCAACCACAACAACCATTCCCCCAGACTCAACAACCCCAACAACAATTTCCCCAGTCCCAGCAACCACAACAACTATTCCCCCAGACTCAACAACCCCAACAACAATTTCCCCAGTCCCAGCAACCACAACAACCATTTCCCCAGCCCCAACAACAATTCCCACAGCCCCAACAACCGCAACAATCATTCCCCCAGCAACAACGACCGTTCATTCAGCCATCTCTACAACAACGGTTGAACCCATGCAAGAATATCCTCTTGCAACAATGCAAACCTGCGTCATTGGTGTCATCCCTCTGGTCGATAATCTGGCCACAAAACGATTGCCAAGTGATGCAGCAACAATGCTGCCAAGAACTAGCACAGATTCCTCAGCAGCTCCAGTGCGCAGCCATCCATAGCGTCGTGCATTCCATCATCATGCAGCAGCAGCAGCAACAACAACAACAACAACAACAACAACAACAA---------------------------------------------------------GGCATGCATATCCTACTGCCACTATCTCAACAACAACAGGTGGGTCAAGGTACTCTCGTCCAAGGCCAGGGCATCATCCAACCTCAACAACCAGCTCAATTGGAGGCGATCAGGTCATTGGTGTTGCAAACTCTTCCAAC----------------------------------------------------------------------------------------------------------------------------------------------------------------------------------------------------------------------------------------------------------------------------------------------------------------------------------------------------------------------------------------------------------------------------------------------------------------------------------------------------------------------------------------------------------------------------------------------------------------------------------------------------------------------------------------------------------------------------------------------------------------------------------------------------------------------------------------------------------------------------------------------------------------------------------------------------------------------------------------------------------------------------------------------------------------------------------------------------------------------------------------------------------------------------------------------------
>Sequence 1134
------------------------------------------------------------------------------------------------------------------------------------------------------------------------------------------------------------------------------------------------------------------------------------------------------------------------------------------------------------------------------------------------------------------------------------------------------------------------------------------------------------------------------------------------------------------------------------------------------------------------------------------------------------------------------------------------------------------------------------------------------------------------------------------------------------------------------------------------------------------------------------------------------------------------------------------------------------------------------------------------------------------------------------------------------------------------------------------------------------------------------------------------------------------------------------------------------------------------------------------------------------------------------------------------------------------------------------------------------------------------------------------------------------------------------------------------------------------------------------------------------------------------------------------------------------------------------------------------------------------------------------------------------------------------------------------------------------------------------------------------------------------------------------------------------------------------------------------------------------------------------------------------------------------------------------------------------------------------------------------------------------------------------------------------------------------------------------------------------------------------------------------------------------------------------------------------------------------------------------------------------------------------------------------------------------------------------------
>Sequence 798
------------------------------------------------------------------------------------------------------------------------------------------------------------------------------------------------------------------------------------------------------------------------------------------------------------------------------------------------------------------------------------------------------------------------------------------------------------------------------------------------------------------------------------------------------------------------------------------------------------------------------------------------------------------------------------------------------------------------------------------------------------------------------------------------------------------------------------------------------------------------------------------------------------------------------------------------------------------------------------------------------------------------------------------------------------------------------------------------------------------------------------------------------------------------------------------------------------------------------------------------------------------------------------------------------------------------------------------------------------------------------------------------------------------------------------------------------------------------------------------------------------------------------------------------------------------------------------------------------------------------------------------------------------------------------------------------------------------------------------------------------------------------------------------------------------------------------------------------------------------------------------------------------------------------------------------------------------------------------------------------------------------------------------------------------------------------------------------------------------------------------------------------------------------------------------------------------------------------------------------------------------------------------------------------------------------------------------
>Sequence 783
------------------------------------------------------------------------------------------------------------------------------------------------------------------------------------------------------------------------------------------------------------------------------------------------------------------------------------------------------------------------------------------------------------------------------------------------------------------------------------------------------------------------------------------------------------------------------------------------------------------------------------------------------------------------------------------------------------------------------------------------------------------------------------------------------------------------------------------------------------------------------------------------------------------------------------------------------------------------------------------------------------------------------------------------------------------------------------------------------------------------------------------------------------------------------------------------------------------------------------------------------------------------------------------------------------------------------------------------------------------------------------------------------------------------------------------------------------------------------------------------------------------------------------------------------------------------------------------------------------------------------------------------------------------------------------------------------------------------------------------------------------------------------------------------------------------------------------------------------------------------------------------------------------------------------------------------------------------------------------------------------------------------------------------------------------------------------------------------------------------------------------------------------------------------------------------------------------------------------------------------------------------------------------------------------------------------------------
>Sequence 703(2)
------------------------------------------------------------------------------------------------------------------------------------------------------------------------------------------------------------------------------------------------------------------------------------------------------------------------------------------------------------------------------------------------------------------------------------------------------------------------------------------------------------------------------------------------------------------------------------------------------------------------------------------------------------------------------------------------------------------------------------------------------------------------------------------------------------------------------------------------------------------------------------------------------------------------------------------------------------------------------------------------------------------------------------------------------------------------------------------------------------------------------------------------------------------------------------------------------------------------------------------------------------------------------------------------------------------------------------------------------------------------------------------------------------------------------------------------------------------------------------------------------------------------------------------------------------------------------------------------------------------------------------------------------------------------------------------------------------------------------------------------------------------------------------------------------------------------------------------------------------------------------------------------------------------------------------------------------------------------------------------------------------------------------------------------------------------------------------------------------------------------------------------------------------------------------------------------------------------------------------------------------------------------------------------------------------------------------------
>gi|401817712|gb|JQ269758.1| Aegilops speltoides clone 64A9 gamma-gliadin gene partial cds(2)(2)
------------------CTAACAATCCTTGCGATGGCAACAACCATCGCCACTGCCAATATGCAAGTTGACCCCAGCGGCCAAGTACAATGGCCACAACAACAA---CCATTCCCCCAGCCCCAACAACCATTCTGCCAGCAACCACAACAAACTATTCCCCAACCCCATCAAACATTCCCC------CACCAACTACAACAAACATTTCCCCAACCCCAACAAACATACCCCTATCAACCACAACAACAATTT------CCCCAGACC---------CAGCAACCACAACAACCATTTCCCCAGCCC---CAACAAACATTC---------------------------------------------------------------------------------------------------------------------------------CCCCACAACCCCAACTACCATTTCCCCAAC---AACCCAACAACCATTACCCCAGCCTCAACAACCCCAACAACAATTTCCCCAGCCACAGCAACCACAACAACCTTTCCCCAGCCCCAACAACAATTCACGCAGCCCCAACAACTGCAACAATCATCCCCCCAACAACAACAACTGTGATTCAACTAT---CTCTCCAACAACAGATGAACCCCTGCAAGAATTTCCTCTTGCAGCAATGCAACCCTGTGTCACTGTTGTCATCCCTCATGTCAATGATCTTGCCACGAAGTGATTGCCAGGTGATGCAACAACAATGTTGCCAACAACTAGCACATGTTCCTCAGCAGCTCCAGTGCGCAGCCATCCATAGCGTCGTGCATTCCATCATCATGCAGCAAGAACAAAGAC------------------------------------------------------------------------------------AAGGCGTGCAGATCCGGCGACCATTGTTTCAACTCGTCCAGG------------------------GTCAGGGCATCATCCAACCTCAACAACCAGCTCAATTGGAGGTGATCAGGTCCTTGGTATTGCAAACTCTTCCAAC--------------------------------------------------------------------------------------------------------------------------------------------------------------------------------------------------------------------------------------------------------------------------------------------------------------------------------------------------------------------------------------------------------------------------------------------------------------------------------------------------------------------------------------------------------------------------------------------------------------------------------------------------------------------------------------------------------------------------------------------------------------------------------------------------------------------------------------------------------------------------------------------------------------------------------------------------------------------------------------------------------------------------------------------------------------------------------------------------------------------------------------------------------------------------------------------------
>gi|401817702|gb|JQ269753.1| Aegilops speltoides clone 64C10 gamma-gliadin gene partial cds(2)(2)
------------------CTAACAATCCTTGCGATGGCAACAACCATCGCCATCGCCAATATGCAAGTCGACCCCAGCGGCCAAGTACAATGGCCACAACAACAA---CCATTCCCCCAGCCCCAACAACCATTCTGCCAGCAACCACAACAAACTATTCCCCAACCCCATCAAACATTCCCC------CATCAACCACAACAAACATTTCCCCAACCCCAACAAACATACCCCCATCAACCACAACAACAATTT------CCCCAGACC---------CAGCAACCACAACAACCATTTCCCCAGCCC---CAACAAACATTC---------------------------------------------------------------------------------------------------------------------------------CCCCACAACCCCAACTACCCTTTCCCCAAC---AACCCAACAACCATTCCCCCAGCCTCAACAACCCCAACAACAATTTCCCCAGCCACAGCAACCACAACAACCTTTCCCCAGCCCCAACAACAATTCATGCAGCCCCAACAATCGCAACAATCATCCCCCCAGCAACAACAACTGTGATTCAGCTAT---CTCTCCAACAACAGATGAACCCCTGCAAGAATTTCCTCTTGCAGCAATGCAACCCGGTGTCATTGGTGTCATCCCTCATGTCAATGATCTTGCCACGAAGTGATTGCCAGGTGATGCAGCAACAATGTTGCCAACAACTAGCACAGATTCCTCAGCAGCTCCAGTGCGCAGCCATCCATAGCGTCGTGCATTCCATCATCATGCAGCAAGAACAACAAC------------------------------------------------------------------------------------AAGGCGTGCAGATCCGGCGACCACTGTTTCAGCTCGTCCAGG------------------------GTCAGGGCATCATCCAACCTCAACAACCAGCTCAATTGGAGGTGATCAGGTCATTGGTATTGAAAACTCTTCCAAA--------------------------------------------------------------------------------------------------------------------------------------------------------------------------------------------------------------------------------------------------------------------------------------------------------------------------------------------------------------------------------------------------------------------------------------------------------------------------------------------------------------------------------------------------------------------------------------------------------------------------------------------------------------------------------------------------------------------------------------------------------------------------------------------------------------------------------------------------------------------------------------------------------------------------------------------------------------------------------------------------------------------------------------------------------------------------------------------------------------------------------------------------------------------------------------------------
>gi|401817716|gb|JQ269760.1| Aegilops speltoides clone 64A3 gamma-gliadin gene partial cds(2)(2)
------------------CTAACAATCCTTGCGATGGCAACAACCATCGCCACTGCCAATATGCAAGTTGACCCCAGCGGCCAAGTACAATGGCCACAACAACAA---CCATTCCCCCAGCCCCAACAACCATTCTGCCAGCAACCACAACAAACTATTCCCCAACCCCATCAAACATTCCCC------CATCAACTACAACAAACATTTCCCCAACCCCAACAAACATACCCCTATCAACCACAACAACAATTT------CCCCAGACC---------CAGCAACCACAACAACCATTTCCCCAGCCC---CAACAAACATCC---------------------------------------------------------------------------------------------------------------------------------CCCAACAACCCCAACTACCATTTCCCCAAC---AACCCAACAACCATTACCCCAGCCTCAACAACCCCAACAACAATTTCCCCAGCCACAGCAACCACAACAACCTTTCCCCAGCCCCAACAACAATTCACGCAGCCCCAACAACTGCAACAATCATCCCCCCAACAACAACAACTGTGATTCAACTAT---CTCTCCAACAACAGATGAACCCCTGCAAGAATTTCCTCTTGCAGCAATGCAACCCTGTGTCACTGTTGTCATCCCTCATGTCAATGATCTTGCCACGAAGTGATTGCCAGGTGATGCAGCAACAATGTTGCCAACAACTAGCACATGTTCCTCAGCAGCTCCAGTGCGCAGCCATCCATAGCGTCGTGCATTCCATCATCATGCAGCAAGAACAAAGAC------------------------------------------------------------------------------------AAGGCGTGCAGATCCGGCGACCATTGTTTCAACTCGTCCAGG------------------------GTCAGGGCATCATCCAACCTCAACAACCAGCTCAATTGGAGGTGATCAGGTCCTTGGTATTGCAAACTCTTCCAAC--------------------------------------------------------------------------------------------------------------------------------------------------------------------------------------------------------------------------------------------------------------------------------------------------------------------------------------------------------------------------------------------------------------------------------------------------------------------------------------------------------------------------------------------------------------------------------------------------------------------------------------------------------------------------------------------------------------------------------------------------------------------------------------------------------------------------------------------------------------------------------------------------------------------------------------------------------------------------------------------------------------------------------------------------------------------------------------------------------------------------------------------------------------------------------------------------
>gi|401817718|gb|JQ269761.1| Aegilops speltoides clone 64C5 gamma-gliadin pseudogene partial sequence(2)(2)
------------------CTAACAATCCTTGCGATGGCAACAACCATCGCCACTGCCAATATGCAAGTTGACCCCAGCGGCCAAGTACAATGGCCACAACAACAA---CCATTCCCCCAGCCCCAACAACCATTCTGCCAGCAACCACAACAAACTATTCCCCAACCCCATCAAACATTCCCC------CATCAACTACAACAAACATTTCCCCAACCCCAACAAACATACCCCTATCAACCACAACAACAATTT------CCCCAGACC---------CAGCAACCACAACAACCATTTCCCCAGCCC---CAACAAACATCC---------------------------------------------------------------------------------------------------------------------------------CCCAACAACCCCAACTACCATTTCCCCAAC---AACCCAACAACCATTACCCCAGCCTCAACAACCCCAACAACAATTTCCCCAGCCACAGCAACCACAACAACCTTTCCCCAGCCCCAACAACAATTCGCGCAGCCCCAACAACTGCAACAATCATCCCCCCAACAACAACAACTGTGATTCAACTAT---CTCTCCAACAACAGATGAACCCCTGCAAGAATTTCCTCTTGCAGTAATGCAACCCTGTGTCACTGTTGTCATCCCTCATGTCAATGATCTTGCCACGAAGTGATTGCCAGGTGATGCAACAACAATGTTGCCAACAACTAGCACATGTTCCTCAGCAGCTCCAGTGCGCAGCCATCCATAGCGTCGTGCATTCCATCATCATGCAGCAAGAACAAAGAC------------------------------------------------------------------------------------AAGGCGTGCAGATCCGGCGACCATTGTTTCAACTCGTCCAGG------------------------GTCAGGGCATCATCCAACCTCAACAACCAGCTCAATTGGAGGTGATCAGGTCCTTGGTATTGCAAACTCTTCCAAC--------------------------------------------------------------------------------------------------------------------------------------------------------------------------------------------------------------------------------------------------------------------------------------------------------------------------------------------------------------------------------------------------------------------------------------------------------------------------------------------------------------------------------------------------------------------------------------------------------------------------------------------------------------------------------------------------------------------------------------------------------------------------------------------------------------------------------------------------------------------------------------------------------------------------------------------------------------------------------------------------------------------------------------------------------------------------------------------------------------------------------------------------------------------------------------------------
>gi|401817719|gb|JQ269762.1| Aegilops speltoides clone 64A5 gamma-gliadin gene partial cds(2)(2)
------------------CTAACAATCCTTGCGATGGCAACAACCATCGCCACTGCCAATATGCAAGTTGACCCCAGCGGTCAAGTACAATGGCCACAACAACAA---CCATTCCCCCAGCCCCAACAACCATTCTGCCAGCAACCACAACAAACTATTCCCCAACCCCATCAAACATTCCCC------CATCAACTACAACAAACATTTCCCCAACCCCAACAAACATACCCCTATCAACCACAACGACAATTT------CCCCAGACC---------CAGCAACCACAACAACCATTTCCCCAGCCC---CAACAAACATCC---------------------------------------------------------------------------------------------------------------------------------CCCAACAACCCCAACTACCATTTCCCCAAC---AACCCAACAACCATTACCCCAGCCTCAACAACCCCAACAACAATTTCCCCAGCCACAGCAACCACAACAACCTTTCCCCAGCCCCAACAACAATTCACGCAGCCCCAACAACTGCAACAATCATCCCCCCAACAACAACAACTGTGATTCAACTAT---CTCTCCAACAACAGATGAACCCCTGCAAGAATTTCCTCTTGCAGCAATGCAACCCTGTGTCACTGTTGTCATCCCTCATGTCAATGATCTTGCCACGAAGTGATTGCCAGGTGATGCAACAACAATGTTGCCAACAACTAGCACATGTTCCTCAGCAGCTCCAGTGCGCAGCCATCCATAGCGTCGTGCATTCCATCATCATGCAGCAAGAACAAAGAC------------------------------------------------------------------------------------AAGGCGTGCAGATCCGGCGACCATTGTTTCAACTCGTCCAGG------------------------GTCAGGGCATCATCCAACCTCAACAACCAGCTCAATTGGAGGTGATCAGGTCCTTGGTATTGCAAACTCTTCCAAC--------------------------------------------------------------------------------------------------------------------------------------------------------------------------------------------------------------------------------------------------------------------------------------------------------------------------------------------------------------------------------------------------------------------------------------------------------------------------------------------------------------------------------------------------------------------------------------------------------------------------------------------------------------------------------------------------------------------------------------------------------------------------------------------------------------------------------------------------------------------------------------------------------------------------------------------------------------------------------------------------------------------------------------------------------------------------------------------------------------------------------------------------------------------------------------------------
>gi|401817721|gb|JQ269763.1| Aegilops speltoides clone 64C9 gamma-gliadin gene partial cds(2)(2)
------------------CTAACAATCCTTGCGATGGCAACAACCATCGCCACTGCCAATATGCAAGTTGACCCCAGCGGCCAAGTACAATGGCCACAACAACAA---CCATTCCCCCAGCCCCAACAACCATTCTGCCAGCAACCACAACAAACTATTCCCCAACCCCATCAAACATTCCCC------CATCAACTACAACAAACATTTCCCCAACCCCAACAAACATACCCCTATCAACCACAACAACAATTT------CCCCAGACC---------CAGCAACCACAACAACCATTTCCCCAGCCC---CAACAAACATCC---------------------------------------------------------------------------------------------------------------------------------CCCAACAACCCCAACTACCATTTCCCCAAC---AACCCAACAACCATTACCCCAGCCTCAACAACCCCAACAACAATTTCCCCAGCCACAGCAACCACAACAACCTTTCCCCAGCCCCAACAACAATTCACGCAGCCCCAACAACTGCAACAATCATCCCCCCAACAACAACAACTGTGATTCAACTAT---CTCTCCAACAACAGATGAACCCCTGCAAGAATTTCCTCTTGCAGCAATGCAACCCTGTGTCACTGTTGTCATCCCTCATGTCAATGATCTTGCCACGAAGTGATTGCCAGGTGGTGCAACAACAATGTTGCCAACAACTAGCACATGTTCCTCAGCAGCTCCAGTGCGCAGCCATCCATAGCGTCGTGCATTCCATCATCATGCAGCAAGAACAAAGAC------------------------------------------------------------------------------------AAGGCGTGCAGATCCGGCGACCATTGTTTCAACTCGTCCAGG------------------------GTCAGGGCATCATCCAACCTCAACAACCAGCTCAATTGGAGGTGATCAGGTCCTTGGTATTGCAAACTCTTCCA----------------------------------------------------------------------------------------------------------------------------------------------------------------------------------------------------------------------------------------------------------------------------------------------------------------------------------------------------------------------------------------------------------------------------------------------------------------------------------------------------------------------------------------------------------------------------------------------------------------------------------------------------------------------------------------------------------------------------------------------------------------------------------------------------------------------------------------------------------------------------------------------------------------------------------------------------------------------------------------------------------------------------------------------------------------------------------------------------------------------------------------------------------------------------------------------------
>gi|401817725|gb|JQ269765.1| Aegilops speltoides clone 64E9 gamma-gliadin gene partial cds(2)(2)
------------------CTAACAATCCTTGCGATGGCAACAACCATCGCCACTGCCAATATGCAAGTTGACCCCAGCGGCCAAGTACAATGGCCACAACAACAA---CCATTCCCCCAGCCCCAACAACCATTCTGCCAGCAACCACAACAAACTATTCCCCAACCCCATCAAACATTCCCC------CATCAACTACAACAAACATTTCCCCAACCCCAACAAACATACCCCTATCAACCACAACAACAATTT------CCCCAGACC---------CAGCAACCACAACAACCATTTCCCCAGGCC---CAACAAACATCC---------------------------------------------------------------------------------------------------------------------------------CCCAACAACCCCAACTACCATTTCCCCAAC---AACCCAACAACCATTACCCCAGCCTCAACAACCCCAACAACAATTTCCCCAGCCACAGCAACCACAACAACCTTTCCCCAGCCCCAACAACAATTCACGCAGCCCCAACAACTGCAACAATCATCCCCCCAACAACAACAACTGTGATTCAACTAT---CTCTCCAACAACAGATGAACCCCTGCAAGAATTTCCTCTTGCAGCAATGCAACCCTGTGTCACTGTTGTCATCCCTCATGTCAATGATCTTGCCACGAAGTGATTGCCAGGTGATGCAACAACAATGTTGCCAACAACTAGCACATGTTCCTCAGCAGCTCCAGTGCGCAGCCATCCATAGCGTCGTGCATTCCATCATCATGCAGCAAGAACAAAGAC------------------------------------------------------------------------------------AAGGCGTGCAGATCCGGCGACCATTGTTTCAACTCGTCCAGG------------------------GTCAGGGCATCATCCAACCTCAACAACCAGCTCAGTTGGAGGTGATCAGGTCCTTGGTATTGCAAACTCTTCCAAC--------------------------------------------------------------------------------------------------------------------------------------------------------------------------------------------------------------------------------------------------------------------------------------------------------------------------------------------------------------------------------------------------------------------------------------------------------------------------------------------------------------------------------------------------------------------------------------------------------------------------------------------------------------------------------------------------------------------------------------------------------------------------------------------------------------------------------------------------------------------------------------------------------------------------------------------------------------------------------------------------------------------------------------------------------------------------------------------------------------------------------------------------------------------------------------------------
>gi|401817727|gb|JQ269766.1| Aegilops speltoides clone 64F9 gamma-gliadin gene partial cds(2)(2)
------------------CTAACAATCCTTGCGATGGCAACAACCATCGCCACTGCCAATATGCAAGTTGACCCCAGCGGCCAAGTACAATGGCTACAACAACAA---CCATTCCCCCAGCCCCAACAACCATTCTGCCAGCAACCACAACAAACTATTCCCCAACCCCATCAAACATTCCCC------CATCAACTACAACAAACATTTCCCCAACCCCAACAAACATACCCCTATCAACCACAACAACAATCT------CCCCAGACC---------CAGCAACCACAACAACCATTTCCCCAGCCC---CAACAAACATCC---------------------------------------------------------------------------------------------------------------------------------CCCAACAACCCCAACTACCATTTCCCCAAC---AACCCAACAACCATTACCCCAGCCTCAACAACCCCAACAACAATTTCCCCAGCCACAGCAACCACAACAACCTTTCCCCAGCCCCAACAACAATTCACGCAGCCCCAACAACTGCAACAATCATCCCCCCAACAACAACAACTGTGATTCAACTAT---CTCTCCAACAACAGATGAACCCCTGCAAGAATTTCCTCTTGCAGCAATGCAACCCTGTGTCACTGTTGTCATCCCTCATGTCAATGATCTTGCCACGAAGTGATTGCCAGGTGATGCAACAACAATGTTGCCAACAACTAGCACATGTTCCTCAGCAGCTCCAGTGCGCAGCCATCCATAGCGTCGTGCATTCCATCATCATGCAGCAAGAACAAAGAC------------------------------------------------------------------------------------AAGGCGTGCAGATCCGGCGACCATTGTTTCAACTCGTCCAGG------------------------GTCAGGGCATCATCCAACCTCAACAACCAGCTCAATTGGAGGTGATCAGGTCCTTGGTATTGCAAACTCTTCCAAC--------------------------------------------------------------------------------------------------------------------------------------------------------------------------------------------------------------------------------------------------------------------------------------------------------------------------------------------------------------------------------------------------------------------------------------------------------------------------------------------------------------------------------------------------------------------------------------------------------------------------------------------------------------------------------------------------------------------------------------------------------------------------------------------------------------------------------------------------------------------------------------------------------------------------------------------------------------------------------------------------------------------------------------------------------------------------------------------------------------------------------------------------------------------------------------------------
>gi|401817729|gb|JQ269767.1| Aegilops speltoides clone 64H1 gamma-gliadin gene partial cds(2)(2)
------------------CTAACAATCCTTGCGATGGCAACAACCATCGCCACTGCCAATATGCAAGTTGACCCCAGCGGCCAAGTACAATGGCCACAACAACAA---CCATTCCCCCAGCCCCAACAACCATTCTGCCAGCAACCACAACAAACTATTCCCCAACCCCATCAAACATTCCCC------CATCAACTACAACAAACATTTCCCCAACCCCAACAAACATACCCCTATCAACCACAACAACAATTT------CCCCAGACC---------CAGCAACCACAACAACCATTTCCCCAGCCC---CAACAAACATCC---------------------------------------------------------------------------------------------------------------------------------CCCAACAACCCCAACTACCATTTCCCCAAC---AACCCAACAACCATTACCCCAGCCTCAACAACCCCAACAACAATTTCCCCAGCCACAGCAGCCACAACAACCTTTCCCCAGCCCCAACAACAATTCACGCAGCCCCAACAACTGCAACAATCATCCCCACAACAACAACAACTGTGATTCAACTAT---CTCTCCAACAACAGATGAACCCCTGCAAGAATTTCCTCTTGCAGCAATGCAACCCTGTGTCACTGTTGTCATCCCTCATGTCAATGATCTTGCCACGAAGTGATTGCCAGGTGATGCAACAACAATGTTGCCAACAACTAGCACATGTTCCTCAGCAGCTCCAGTGCGCAGCCATCCATAGCGTCGTGCATTCCATCATCATGCAGCAAGAACAAAGAC------------------------------------------------------------------------------------AAGGCGTGCAGATCCGGCGACCATTGTTTCAACTCGTCCAGG------------------------GTCAGGGCATCATACAACCTCAACAACCAGCTCAATTGGAGGTGATCAGGTCCTTGGTATTGCAAACTCTTCCAAC--------------------------------------------------------------------------------------------------------------------------------------------------------------------------------------------------------------------------------------------------------------------------------------------------------------------------------------------------------------------------------------------------------------------------------------------------------------------------------------------------------------------------------------------------------------------------------------------------------------------------------------------------------------------------------------------------------------------------------------------------------------------------------------------------------------------------------------------------------------------------------------------------------------------------------------------------------------------------------------------------------------------------------------------------------------------------------------------------------------------------------------------------------------------------------------------------
>gi|401817731|gb|JQ269768.1| Aegilops speltoides clone 64G1 gamma-gliadin gene partial cds(2)(2)
------------------CTAACAATCCTTGCGATGGCAACAACCATCGCCACTGCCAATATGCAAGTTGACCCCAGCGGCCAAGTACAATGGCCACAACAACAA---CCATTCCCCCAGCCCCAACAACCATTCTGCCAGCAACCACAACAAACTATTCCCCAACCCCATCAAACATTCCCC------CATCAACTACAACAAACATTTCCCCAACCCCAACAAACATACCCCTATCAACCACAACAACAATTT------CCCCAGACC---------CAGCAACCACAACAACCATTTCCCCAGCCC---CAACAAACATCC---------------------------------------------------------------------------------------------------------------------------------CCCAACAACCCCAACTACCATTTCCCCAAC---AACCCAACAACCATTACCCCAGCCTCAACAACCCCAACAACAATTTCCCCAGCCACAGCAACCACAACAACCTTTCCCCAGCCCCAACAACAATTCACGCAGCCCCAACAACTGCAACAATCATCCCCCCAACAACAACAACTGTGATTCAACTAT---CTCTCCAACAACAGATGAACCCCTGCAAGAATTTCCTCTTGCAGCAATGCAACCCTGTGTCACTGTTGTCATCCCTCATGTCAATGATCTTGCCACGAAGTGATTGCCAGGTGATGCAACAACAATGTTGCCAACAACTAGCACATGTTCCTCAGCAGCTCCAGTGCGCAGCCATCCATAGCGTCGTGCACTCCATCATCATGCAGCAAGAACAAAGAC------------------------------------------------------------------------------------AAGGCGTGCAGATCCGGCGACCATTGTTTCAACTCGTCCAGG------------------------GTCAGGGCATCATCCAACCTCAACAACCAGCTCAATTGGAGGTGATCAGGTCCTTGGTATTGCAAACTCTTCCAAC--------------------------------------------------------------------------------------------------------------------------------------------------------------------------------------------------------------------------------------------------------------------------------------------------------------------------------------------------------------------------------------------------------------------------------------------------------------------------------------------------------------------------------------------------------------------------------------------------------------------------------------------------------------------------------------------------------------------------------------------------------------------------------------------------------------------------------------------------------------------------------------------------------------------------------------------------------------------------------------------------------------------------------------------------------------------------------------------------------------------------------------------------------------------------------------------------
>gi|401817733|gb|JQ269769.1| Aegilops speltoides clone 64A4 gamma-gliadin gene partial cds(2)(2)
------------------CTAACAATCCTTGCGATGGCAACAACCATCGCCACTGCCAATATGCAAGTTGACCCCAGCGGCCAAGTACAATGGCCACAACAACAA---CCATTCCCCCAGCCCCAACAACCATTCTGCCAGCAACCACAACAAACTATTCCCCAACCCCATCAAACATTCCCC------CATCAACTACAACAAACATTTCCCCAACCCCAACAAACATACCCCTATCAACCACAACAACAATTT------CCCCAGACC---------CAGCAACCACAACAACCATTTCCCCAGCCC---CAACAAACATCC---------------------------------------------------------------------------------------------------------------------------------CCCAACAACCCCAACTACCATTTCCCCAAC---AACCCAACAACCATTACCCCAGCCTCAACAACCCCAACAACAATTTCCCCAGCCACAGCAACCACAACAACCTTTCCCCAGCCCCAACAACAATTCACGCAGCCCCAACAACTGCAACAATCATCCCCCCAACAACAACAACTGTGATTCAACTAT---CTCTCCAACAACAGATGAACCCCTGCAAGAATTTCCTCTTGCAGCAATGCAACCCTGTGTCACTGTTGTCATCCCTCATGTCAATGATCTTGCCACGAAGTGATTGCCAGGTGATGCAACAACAATGTTGCCAACAACTAGCACATGTTCCTCAGCAGCTCCAGTGCGCAGCCATCCATAGCGTCGTGCATTCCATCATCATGCAGCAAGAACAAAGAC------------------------------------------------------------------------------------AAGGCGTGCAGATCCGGCGACCATTGTTTCAACTCGTCCAGG------------------------GTCAGGGCATCATCCAACCTCAACAACCAGCTCAATTGGAGGTGATCAGGTCCTTGGTATTGCAAACTCTTCCAAC--------------------------------------------------------------------------------------------------------------------------------------------------------------------------------------------------------------------------------------------------------------------------------------------------------------------------------------------------------------------------------------------------------------------------------------------------------------------------------------------------------------------------------------------------------------------------------------------------------------------------------------------------------------------------------------------------------------------------------------------------------------------------------------------------------------------------------------------------------------------------------------------------------------------------------------------------------------------------------------------------------------------------------------------------------------------------------------------------------------------------------------------------------------------------------------------------
>gi|401817735|gb|JQ269770.1| Aegilops speltoides clone 64A10 gamma-gliadin gene partial cds(2)(2)
------------------CTAACAATCCTTGCGATGGCAACAACCATCGCCACTGCCAATATGCAAGTTGACCCCAGCGGCCAAGTACAATGGCCACAACAACAA---CCATTCCCCCAGCCCCAACAACCATTCTGCCAGCAACCACAACAAACTATTCCCCAACCCCATCAAACATTCCCC------CATCAACTACAACAAACATTTCCCCAACCCCAACAAACATACCCCTATCAACCACAACAACAATTT------CCCCAGACC---------CAGCAACCACAACAACCATTTCCCCAGCCC---CAACAAACATCC---------------------------------------------------------------------------------------------------------------------------------CCCAACAACCCCAACTACCATTTCCCCAAC---AACCCAACAACCATTACCCCAGCCTCGACAACCCCAACAACAATTTCCCCAGCCACAGCAACCACAACAACCTTTCCCCAGCCCCAACAACAATTCACGCAGCCCCAACAACTGCAACAATCATCCCCCCAACAACAACAACTGTGATTCAACTAT---CTCTCCAACAACAGATGAACCCCTGCAAGAATTTCCTCTTGCAGCAATGCAACCCTGTGTCACTGTTGTCATCCCTCATGTCAATGATCTTGCCACGAAGTGATTGCCAGGTGATGCAACAACAATGTTGCCAACAACTAGCACATGTTCCTCAGCAGCTCCAGTGCGCAGCCATCCATAGCGTCGTGCATTCCATCATCATGCAGCAAGAACAAAGAC------------------------------------------------------------------------------------AAGGCGTGCAGATCCGGCGACCATTGTTTCAACTCGTCCAGG------------------------GTCAGGGCATCATCCAACCTCAACAACCAGCTCAATTGGAGGTGATCAGGTCCTTGGTATTGCAAACTCTTCCAAC--------------------------------------------------------------------------------------------------------------------------------------------------------------------------------------------------------------------------------------------------------------------------------------------------------------------------------------------------------------------------------------------------------------------------------------------------------------------------------------------------------------------------------------------------------------------------------------------------------------------------------------------------------------------------------------------------------------------------------------------------------------------------------------------------------------------------------------------------------------------------------------------------------------------------------------------------------------------------------------------------------------------------------------------------------------------------------------------------------------------------------------------------------------------------------------------------
>gi|401817737|gb|JQ269771.1| Aegilops speltoides clone 64C11 gamma-gliadin gene partial cds(2)(2)
------------------CTAACAATCCTTGCGATGGCAACAACCATCGCCATCGCCAATATGCAAGTCGACCCCAGCGGCCAAGTACAATGGCCACAACAACAA---CCATTCCCCCAGCCCCAGCAACCATTCTGCCAGCAACCACAACAAACTATTCCCCAACCCCATCAAACATTCCCC------CATCAACCACAACAAACATTTCCCCAACCCCAACAAACATACCCCCATCAACCACAACAACAATTT------CCCCAGACC---------CAGCAACCACAACAACCATTTCCCCAGCCC---CAACAAACATCC---------------------------------------------------------------------------------------------------------------------------------CCCAACAACCCCAACTACCCTTTCCCCAAC---AACCCAACAACCATTCCCCCAGCCTCAACAACCCCAACAACAATTTCCCCAGCCACAGCAACCACAACAACCTTTCCCCAGCCCCAACAACAATTCATGCAGCCCCAACAATCGCAACAATCATCCCCCCAGCAACAACAACTGTGATTCAGCTAT---CTCTCCAACAACAGATGAACCCCTGCAAGAATTTCCTCTTGCAGCAATGCAACCCGGTGTCATTGGTGTCATCCCTCATGTCAATGATCTTGCCACGAAGTGATTGCCAGGTGATGCAGCAACAATGTTGCCAACAACTAGCACAGATTCCTCAGCAGCTCCAGTGCGCAGCCATCCATAGCGTCGTGCATTCCATCATCATGCAGCAAGAACAACAAC------------------------------------------------------------------------------------AAGGCGTGCAGATCCGGCGACCACTGTTTCAGCTCGTCCAGG------------------------GTCAGGGCATCATCCAACCTCAACAACCAGCTCAATTGGAGGTGATCAGGTCATTGGTATTGAAAACTCTTCCAAC--------------------------------------------------------------------------------------------------------------------------------------------------------------------------------------------------------------------------------------------------------------------------------------------------------------------------------------------------------------------------------------------------------------------------------------------------------------------------------------------------------------------------------------------------------------------------------------------------------------------------------------------------------------------------------------------------------------------------------------------------------------------------------------------------------------------------------------------------------------------------------------------------------------------------------------------------------------------------------------------------------------------------------------------------------------------------------------------------------------------------------------------------------------------------------------------------
>gi|401817741|gb|JQ269773.1| Aegilops speltoides clone 64G12 gamma-gliadin gene partial cds(2)(2)
------------------CTAACAATCCTTGCGATGGCAACAACCATCGCCATCGCCAATATGCAAGTCGACCCCAGCGGCCAAGTACAATGGCCACAACAACAA---CCATTCCCCCAGCCCCAACAACCATTCTGCCAGCAACCACAACAAACTATTCCCCAACCCCATCAAACATTCCCC------CATCAACCACAACAAACATTTCCCCAACCCCAACAAACATACCCCCATCAACCACAACAACAATTT------CCCCAGACC---------CAGCAACCACAACAACCATTTCCCCAGCCC---CAACAAACATCC---------------------------------------------------------------------------------------------------------------------------------CCCAACAACCCCAACTACCCTTTCCCCAAC---AACCCAACAACCATTCCCCCAGCCTCAACAACCCCAACAACAATTTCCCCAGCCACAGCAACCACAACAACCTTTCCCCAGCCCCAACAACAATTCATGCAGCCCCAACAATCGCAACAATCATCCCCCCAGCAACAACAACTGTGATTCAGCTAT---CTCTCCAACAACAGATGAACCCCTGCAAGAATTTCCTCTCGCAGCAATGCAACCCGGTGTCATTGGTGTCATCCCTCATGTCAATGATCTTGCCACGAAGTGATTGCCAGGTGATGCAGCAACAATGTTGCCAACAACTAGCACAGATTCCTCAGCAGCTCCAGTGCGCAGCCATCCATAGCGTCGTGCATTCCATCATCATGCAGCAAGAACAACAAC------------------------------------------------------------------------------------AAGGCGTGCAGATCCGGCGACCACTGTTTCAGCTCGTCCAGG------------------------GTCAGGGCATCATCCAACCTCAACAACCAGCTCAATTGGAGGTGATCAGGTCATTGGTATTGAAAACTCTTCCAAA--------------------------------------------------------------------------------------------------------------------------------------------------------------------------------------------------------------------------------------------------------------------------------------------------------------------------------------------------------------------------------------------------------------------------------------------------------------------------------------------------------------------------------------------------------------------------------------------------------------------------------------------------------------------------------------------------------------------------------------------------------------------------------------------------------------------------------------------------------------------------------------------------------------------------------------------------------------------------------------------------------------------------------------------------------------------------------------------------------------------------------------------------------------------------------------------------
>gi|401817743|gb|JQ269774.1| Aegilops speltoides clone 36E8 gamma-gliadin gene partial cds(2)(2)
------------------CTAACAATCCTTGCGATGGCAACAACCATCGCCACTGCCAATATGCAAGTTGACCCCAGCGGCCAAGTACAATGGCCACAACAACAA---CCATTCCCCCAGCCCCAACAACCATTCTGCCAGCAACCACAACAAACTATTCCCCAACCCCATCAAACATTCCCC------CATCAACCACAACAAACATTTCCCCAACCCCAACAAACATACCCCTATCAACCACAACAACAATTT------CCCCAGACC---------CAGCAACCACAACAACCATTTCCCCAGCCC---CAACAAACATCC---------------------------------------------------------------------------------------------------------------------------------CCCAACAACCCCAACTACCATTTCCCCAAC---AACCCAACAACCATTACCCCAGCCTCAACAACCCCAACAACAATTTCCCCAGCCACAGCAACCACAACAACCTTTCCCCAGCCCCAACAACAATTCATGCAGCCCCAACAACTGCAACAATCATCCCCCCAACAACAACAACTGTGATTCAACTAT---CTCTCCAACAACAGATGAACCCCTGCAAGAATTTCCTCTTGCAGCAATGCAACCCTGTGTCACTGTTGTCATCCCTCATGTCAATGATCTTGCCACGAAGTGATTGCCAGGTGATGCAACAACAATGTTGCCAACAACTAGCACAGGTTCCTCAGCAGCTCCAGTGCGCAGCCATCCATAGCGTCGTGCATTCCATCATCATGCAGCAAGAACAAAGAC------------------------------------------------------------------------------------AAGGCGTGCAGATCCGCCGACCATTGTTTCAGCTCGTCCAGG------------------------GTCAGGGCATCATCCAACCTCAACAACCAGCTCAATTGGAGGTGATCAGGTCATTGGTATTGCAAACCCTTCCAAC--------------------------------------------------------------------------------------------------------------------------------------------------------------------------------------------------------------------------------------------------------------------------------------------------------------------------------------------------------------------------------------------------------------------------------------------------------------------------------------------------------------------------------------------------------------------------------------------------------------------------------------------------------------------------------------------------------------------------------------------------------------------------------------------------------------------------------------------------------------------------------------------------------------------------------------------------------------------------------------------------------------------------------------------------------------------------------------------------------------------------------------------------------------------------------------------------
>gi|401817745|gb|JQ269775.1| Aegilops speltoides clone 36F6 gamma-gliadin gene partial cds(2)(2)
------------------CTAACAATCCTTGCGATGGCAACAACCATCGCCACTGCCAATATGCAAGTTGACCCCAGCGGCCAAGTACAATGGCCACAACAACAA---CCATTCCCCCAGCCCCAACAACCATTCTGCCAGCAACCACAACAAACTATTCCCCAACCCCATCAAACATTCCCC------CATCAACCACAACAAACATTTCCCCAACCCCAACAAACATACCCCTATCAACCACAACAACAATTT------CCCCAGACC---------CAGCAACCACAACAACCATTTCCCCAGCCC---CAACAAACATCC---------------------------------------------------------------------------------------------------------------------------------CCCAACAACCCCAACTACCATTTCCCCAAC---AACCCAACAACCATTACCCCAGCCTCAACAACCCCAACAACAATTTCCCCAGCCACAGCAACCACAACAACCTTTCCCCAGCCCCAACAACAATTCATGCAGCCCCAACAACTGCAACAATCATCCCCCCAACAACAACAACTGTGATTCAACTAT---CTCTCCAACAACAGATGAACCCCTGCAAGAATTTCCTCTTGCAGCAATGCAACCCTGTGTCACTGTTGTCATCCCTCATGTCAATGATCTTGCCACGAAGTGATTGCCAGGTGATGCAACAACAATGTTGCCAACAACTAGCACAGGTTCCTCAGCAGCTCCAGTGCGCAGCCATCCATAGCGTCGTGCATTCCATCATCATGCAGCAAGAACAAAGAC------------------------------------------------------------------------------------AAGGCGTGCAGATCCGCCGACCATTGTTTCAGCTCGTCCAGG------------------------GTCAGGGCATCATCCAACCTCAACAACCAGCTCAATTGGAGGTGATCAGGTCATTGGTGTTGCAAACTCTTCCAAC--------------------------------------------------------------------------------------------------------------------------------------------------------------------------------------------------------------------------------------------------------------------------------------------------------------------------------------------------------------------------------------------------------------------------------------------------------------------------------------------------------------------------------------------------------------------------------------------------------------------------------------------------------------------------------------------------------------------------------------------------------------------------------------------------------------------------------------------------------------------------------------------------------------------------------------------------------------------------------------------------------------------------------------------------------------------------------------------------------------------------------------------------------------------------------------------------
>gi|401817747|gb|JQ269776.1| Aegilops speltoides clone 36H4 gamma-gliadin gene partial cds(2)(2)
------------------CTAACAATCCTTGCGATGGCAACAACCATCGCCACTGCCAATATGCAAGTTGACCCCAGCGGCCAAGTACAATGGCCACAACAACAA---CCATTCCCCCAGCCCCAACAACCATTCTGCCAGCAACCACAACAAACTATTCCCCAACCCCATCAAACATTCCCC------CATCAACCACAACAAACATTTCCCCAACCCCAACAAACATACCCCTATCAACCACAACAACAATTT------CCCCAGACC---------CAGCAACCACAACAACCATTTCCCCAGCCC---CAACAAACATCC---------------------------------------------------------------------------------------------------------------------------------CCCAACAACCCCAACTACCATTTCCCCAAC---AACCCAACAACCATTACCCCAGCCTCAACAACCCCAACAACAATTTCCCCAGCCACAGCAACTACAACAACCTTTCCCCAGCCCCAACAACAATTCATGCAGCCCCAACAACTGCAACAATCATCCCCCCAACAACAACAACTGTGATTCAACTAT---CTCTCCAACAACAGATGAACCCCTGCAAGAATTTCCTCTTGCAGCAATGCAACCCTGTGTCACTGTTGTCATCCCTCATGTCAATGATCTTGCCACGAAGTGATTGCCAGGTGATGCAACAACAATGTTGCCAACAACTAGCACAGGTTCCTCAGCAGCTCCAGTGCGCAGCCATCCATAGCGTCGTGCATTCCATCATCATGCAGCAAGAACAAAGAC------------------------------------------------------------------------------------AAGGCGTGCAGATCCGCCGACCATTGTTTCAGCTCGTCCAGG------------------------GTCAGGGCATCATCCAACCTCAACAACCAGCTCAATTGGAGGTGATCAGGTCATTGGTATTGCAAACTCTTCCAAC--------------------------------------------------------------------------------------------------------------------------------------------------------------------------------------------------------------------------------------------------------------------------------------------------------------------------------------------------------------------------------------------------------------------------------------------------------------------------------------------------------------------------------------------------------------------------------------------------------------------------------------------------------------------------------------------------------------------------------------------------------------------------------------------------------------------------------------------------------------------------------------------------------------------------------------------------------------------------------------------------------------------------------------------------------------------------------------------------------------------------------------------------------------------------------------------------
>gi|401817749|gb|JQ269777.1| Aegilops speltoides clone 36H6 gamma-gliadin gene partial cds(2)(2)
------------------CTAACAATCCTTGCGATGGCAACAACCATCGCCACCGCCAATATGCAAGTCGACCCCAGCGGCCAAGTACAATGGCCACAACAACAA---CCATTCCCCCAGCCCCAACAACCATTCTGCCAGCAACCACAACAAACTATTCCCCAACCCCATCAAACATTCCCC------CGTCAACCACAACAAACATTTCCCCAACCCCAACAAACATACCCGCATCAACCACAACAACAATTT------CCCCAGACC---------CAGCAACCACAACAACCATTTTCCCAGCCC---CAACAAACATCC---------------------------------------------------------------------------------------------------------------------------------CCCAACAACCCCAACTACCATTTCCCCAAC---AACCCAACAACCATTCCCCCAGCCTCAACAACCCCAACAACAATTTTCCCAGCCACAACAACCACAACAACCTTTCCCCAGCCCCAACAACAATTCACGCAGTCCCAACAACCGCAACAATCATCCCCCCAGCAACAACAACTGTGATTCAGCTAT---CTCTCCAACAACAGATGAACCCCTGCAAAAATTTCCTCTTGGAGCAATGCAACCCTGTGTCATTGGTGTCATCCCTCATGTCAATGATCTTGCCACGAAGTGACTGTCAGGTGATGCAGCAACAATGTTGCCAACAACTAGCACAGATTCCTCAGCAGCTCCAGTGTGCAGCCATCCATAGCGTCGTGCATTCCATCATCATGCAGCAAGAACAACGAC------------------------------------------------------------------------------------AAGGCGTGCAGATCCGGCGACCACTGTTTCAGCTCGTCCAAG------------------------GTCGGGGCATCATCCAACCTCAACAACCAGCTCAATTGGAGGTGATCAGGTCATTGGTATTGAGAACTCTTCCAAC--------------------------------------------------------------------------------------------------------------------------------------------------------------------------------------------------------------------------------------------------------------------------------------------------------------------------------------------------------------------------------------------------------------------------------------------------------------------------------------------------------------------------------------------------------------------------------------------------------------------------------------------------------------------------------------------------------------------------------------------------------------------------------------------------------------------------------------------------------------------------------------------------------------------------------------------------------------------------------------------------------------------------------------------------------------------------------------------------------------------------------------------------------------------------------------------------
>gi|401817753|gb|JQ269779.1| Aegilops speltoides clone 36E3 gamma-gliadin gene partial cds(2)(2)
------------------CTAACAATCCTTGCGATGGCAACAACCATCGCCACTGCCAATATGCAAGTTGACCCCAGCGGCCAAGTACAATGGCCACAACAACAA---CCATTCCCCCAGCCCCAACAACCATTCTGCCAGCAACCACAACAAACTATTCCCCAACCCCATCAAACATTCCCC------CATCAACCACAACAAACATTTCCCCAACCCCAACAAACATACCCCTATCAACCACAACAACAATTT------CCCCAGACC---------CAGCAACCACAACAACCATTTCCCCAGCCC---CAACAAACATCC---------------------------------------------------------------------------------------------------------------------------------CCCAACAACCCCAACTACCATTTCCCCAAC---AACCCAACAACCATTACCCCAGCCTCAACAACCCCAACAACAATTTCCCCAGCCACAGCAACCACAACAACCTTTCCCCAGCCCCAACAACAATTCATGCAGCCCCAACAACTGCAACAATCATCCCCCCAACAACAACAACTGTGATTCAACTAT---CTCTCCAACAACAGATGAACCCCTGCAAGAATTTCCTCTTGCAGCAATGCAACCCTGTGTCACTGTTGTCATCCCTCATGTCAATGATCTTGCCACGAAGTGATTGCCAGGTGATGCAACAACAATGTTGCCAACAACTAGCACAGGTTCCTCAGCAGCTCCAGTGCGCAGCCATCCATAGCGTCGTGCATTCCATCATCATGCAGCAAGAACAAAGAC------------------------------------------------------------------------------------AAGGCGTGCAGATCCGCCGACCATTGTTTCAGCTCGTCCAGG------------------------GTCAGGGCATCATCCAACCTCAACGACCAGCTCAATTGGAGGTGATCAGGTCATTGGTATTGCAAACTCTTCCAAC--------------------------------------------------------------------------------------------------------------------------------------------------------------------------------------------------------------------------------------------------------------------------------------------------------------------------------------------------------------------------------------------------------------------------------------------------------------------------------------------------------------------------------------------------------------------------------------------------------------------------------------------------------------------------------------------------------------------------------------------------------------------------------------------------------------------------------------------------------------------------------------------------------------------------------------------------------------------------------------------------------------------------------------------------------------------------------------------------------------------------------------------------------------------------------------------------
>gi|401817755|gb|JQ269780.1| Aegilops speltoides clone 36F2 gamma-gliadin gene partial cds(2)(2)
------------------CTAACAATCCTTGCGATGGCAACAACCATCGCCACTGCCAATATGCAAGTTGACCCCAGCGGCCAAGTACAATGGCCACAACAACAA---CCATTCCCCCAGCCCCAACAACCATTCTGCCAGCAACCACAACAAACTATTCCCCAACCCCATCAAACATTCCCC------CATCAACCACAACAAACATTTCCCCAACCCCAACAAACATACCCCTATCAACCACAACAACAATTT------CCCCAGACC---------CAGCAACCACAACAACCATTTCCCCAGCCC---CAACAAACATCC---------------------------------------------------------------------------------------------------------------------------------CCCAACAACCCCAACTACCATTTCCCCAAC---AACCCAACAACCATTACCCCAGCCTCAACAACCCCAACAACAATTTCCCCAGCCACAGCAACCACAACAACCTTTCCCCAGCCCCAACAACAATTCATGCAGCCCCAACAACTGCAACAATCATCCCCCCAACAACAACAACTGTGATTCAACTAT---CTCTCCAACAACAGATGAACCCCTGCAAGAATTTCCTCTTGCAGCAATGCAACCCTGTGTCACTGTTGTCATCCCTCATGTCAATGATCTTGCCACGAAGTGATTGCCAGGTGATGCAACAACAATGTTGCCGACAACTAGCACAGGTTCCTCAGCAGCTCCAGTGCGCAGCCATCCATAGCGTCGTGCATTCCATCATCATGCAGCAAGAACAAAGAC------------------------------------------------------------------------------------AAGGCGTGCAGATCCGCCGACCATTGTTTCAGCTCGTCCAGG------------------------GTCAGGGCATCATCCAACCTCAACAACCAGCTCAATTGGAGGTGATCAGGTCATTGGTATTGCAAACTCTTCCAAC--------------------------------------------------------------------------------------------------------------------------------------------------------------------------------------------------------------------------------------------------------------------------------------------------------------------------------------------------------------------------------------------------------------------------------------------------------------------------------------------------------------------------------------------------------------------------------------------------------------------------------------------------------------------------------------------------------------------------------------------------------------------------------------------------------------------------------------------------------------------------------------------------------------------------------------------------------------------------------------------------------------------------------------------------------------------------------------------------------------------------------------------------------------------------------------------------
>gi|401817757|gb|JQ269781.1| Aegilops speltoides clone 36F12 gamma-gliadin pseudogene partial sequence(2)(2)
------------------CTAACAATCCTTGCGATGGCAACAACCATCGCCACTGCCAATATGCAAGTTGACCCCAGCGGCCAAGTACAATGGCCACAACAACAA---CCATTCCCCCAGCCCCAACAACCATTCTGCCAGCAACCACAACAAACTATTCCCCAACCCCATCAAACATTCCCC------CATCAACCACAACAAACATTTCCCCAACCCCAACAAACATACCCCTATCAACCACAACAACAATTT------CCCCAGACC---------CAGCAACCACAACAACCATTTCCCCAGCCC---CAACAAACATCC---------------------------------------------------------------------------------------------------------------------------------CCCAACAACCCCAACTACCATTTCCCCAAC---AACCCAACAACCATTACCCCAGCCTCAACAACCCCAACAACAATTTCCCCAGCCACAGCAACCACAACAACCTTTCCCCAGCCCCAACAACAATTCATGCAGCCCCAATAACTGCAACAATCATCCCCCCAACAACAACAACTGTGATTCAACTAT---CTCTCCAACAACAGATGAACCCCTGCAAGAATTTCCTCTTGCAGCAATGCAACCCTGTGTCACTGTTGTCATCCCTCATGTCAATGATCTTGCCACGAAGTGATTGCCAGGTGATGCAACAACAATGTTGCCAACAACTAGCACAGGTTCCTCAGCAGCTCCAGTGCGCAGCCATCCATAGCGTCGTGCATTCCATCATCATGCAGCAAGAACAAAGAC------------------------------------------------------------------------------------AAGGCGTGCAGATCCGCCGACCATTGTTTCAGCTCGTCCAGG------------------------GTCAGGGCATCATCCAACCTCAACAACCAGTTCAATTGGAGGTGATCAGGTCATTGGTATTGCAAACTCTTCCAAC--------------------------------------------------------------------------------------------------------------------------------------------------------------------------------------------------------------------------------------------------------------------------------------------------------------------------------------------------------------------------------------------------------------------------------------------------------------------------------------------------------------------------------------------------------------------------------------------------------------------------------------------------------------------------------------------------------------------------------------------------------------------------------------------------------------------------------------------------------------------------------------------------------------------------------------------------------------------------------------------------------------------------------------------------------------------------------------------------------------------------------------------------------------------------------------------------
>gi|401817765|gb|JQ269786.1| Aegilops speltoides clone 36H5 gamma-gliadin gene partial cds(2)(2)
------------------CTAACAATCCTTGCGATGGCAACAACCATCGCCACTGCCAATATGCAAGTTGACCCCAGCGGCCAAGTACAATGGCCACAACAACAA---CCATTCCCCCAGCCCCAACAACCATTCTGCCAGCAACCACAACAAACTATTCCCCAACCCCATCAAACATTCCCC------CATCAACCACAACAAACATTTCCCCAACCCCAACAAACATACCCCTATCAACCACAACAACAATTT------CCCCAGACC---------CAGCATCCACAACAACCATTTCCCCAGCCC---CAACAAACATCC---------------------------------------------------------------------------------------------------------------------------------CCCAACAACCCCAGCTACCATTTCCCCAAC---AACCCAACAACCATTACCCCAGCCTCAACAACCCCAACAACAATTTCCCCAGCCACAGCAACCACAACAACCTTTCCCCAGCCCCAACAACAATTCATGCAGCCCCAACAACTGCAACAATCATCCCCCCAACAACAACAACTGTGATTCAACTAT---CTCTCCAACAACAGATGAACCCCTGCAAGAATTTCCTCTTGCAGCAATGCAACCTTGTGTCACTGTTGTCATCCCTCATGTCAATGATCTTGCCACGAAGTGATTGCCAGGTGATGCAACAACAATGTTGCCAACAACTAGCACAGGTTCCTCAGCAGCTCCAGTGCGCAGCCATCCATAGCGTCGTGCATTCCATCATCATGCAGCAAGAACAAAGAC------------------------------------------------------------------------------------AAGGCGTGCAGATCCGCCGACCATTGTTTCAGCTCGTCCAGG------------------------GTCAGGGCATCATCCAGCCTCAACAACCAGCTCAATTGGAGGTGATCAGGTCATTGGTATTGCAAACTCTTCCAAC--------------------------------------------------------------------------------------------------------------------------------------------------------------------------------------------------------------------------------------------------------------------------------------------------------------------------------------------------------------------------------------------------------------------------------------------------------------------------------------------------------------------------------------------------------------------------------------------------------------------------------------------------------------------------------------------------------------------------------------------------------------------------------------------------------------------------------------------------------------------------------------------------------------------------------------------------------------------------------------------------------------------------------------------------------------------------------------------------------------------------------------------------------------------------------------------------
>gi|401817767|gb|JQ269787.1| Aegilops speltoides clone 36E9 gamma-gliadin gene partial cds(2)(2)
------------------CTAACAATCCTTGCGATGGCAACAACCATCGCCACTGCCAATATGCAAGTTGACCCCAGCGGCCAAGTACAATGGCCACAACAACAA---CCATTCCCCCAGCCCCAACAACCATTCTGCCAGCAACCACAACAAACTATTCCCCAACCCCATCAAACATTCCCC------CATCAACCACAACAAACATTTCCCCAACCCCAACAAACATACCCCTATCAACCACAACAACAATTT------CCCCAGACC---------CAGCAACCACAACAACCATTTCCCCAGCCC---CAACAAACATCC---------------------------------------------------------------------------------------------------------------------------------CCCAACAACCCCAACTACCATTTCCCCAAC---AACCCAACAACCATTACCCCAGCCTCAACAACCCCAACAACAATTTCCCCAGCCACAGCAACCACAACAACCTTTCCCCAGCCCCAACAACAATTCATGCAGCCCCAACAACTGCAACAATCATCCCCCCAACAACAACAACTGTGATTCAACTAT---CTCTCCAACAACAGATGAACCCCTGCAAGAATTTCCTCTTGCAGCAATGCAACCCTGTGTCACTGTTGTCATCCCTCATGTCAATGATCTTGCCACGAAGTGATTGCCAGGTGATGCAACAACAATGTTGCCAACAACTAGCACAGGTTCCTCAGCAGCTCCAGTGCGCAGCCATCCATAGCGTCGTGCACTCCATCATCATGCAGCAAGAACAAAGAC------------------------------------------------------------------------------------AAGGCGTACAGATCCGCCGACCATTGTTTCAGCTCGTCCAGG------------------------GTCAGGGCATCATCCAACCTCAACAACCAGCTCAATTGGAGGTGATCAGGTCATTGGTATTGCAAACTCTTCCAAC--------------------------------------------------------------------------------------------------------------------------------------------------------------------------------------------------------------------------------------------------------------------------------------------------------------------------------------------------------------------------------------------------------------------------------------------------------------------------------------------------------------------------------------------------------------------------------------------------------------------------------------------------------------------------------------------------------------------------------------------------------------------------------------------------------------------------------------------------------------------------------------------------------------------------------------------------------------------------------------------------------------------------------------------------------------------------------------------------------------------------------------------------------------------------------------------------
>gi|401817769|gb|JQ269788.1| Aegilops speltoides clone 36E10 gamma-gliadin gene partial cds(2)(2)
------------------CTAACAATCCTTGCGATGGCAACAACCATCACCACTGCCAATATGCAAGTTGACCCCAGCGGCCAAGTACAATGGCCACAACAACAA---CCATTCCCCCAGCCCCAACAACCATTCTGCCAGCAACCGCAACAAACTATTCCCCAACCCCATCAAACATTCCCC------CATCAACCACAACAAACATTTCCCCAACCCCAACAAACATACCCCTATCAACCACAACAACAATTT------CCCCAGACC---------CAGCAACCACAACAACCATTTCCCCAGCCC---CAACAAACATCC---------------------------------------------------------------------------------------------------------------------------------CCCAACAACCCCAACTACCATTTCCCCAAC---AACCCAACAACCATTACCCCAGCCTCAACAACCCCAACAACAATTTCCCCAGCCACAGCAACCACAACAACCTTTCCCCAGCCCCAACAACAATTCATGCAGCCCCAACAACTGCAACAATCATCCCCCCAACAACAACAACTGTGATTCAACTAT---CTCTCCAACAACAGATGAACCCCTGCAAGAATTTCCTCTTGCAGCAATGCAACCCTGTGTCACTGTTGTCATCCCTCATGTCAATGATCTTGCCACGAAGTGATTGCCAGGTGATGCAACAACAATGTTGCCAACAACTAGCACAGGTTCCTCAGCAGCTCCGGTGCGCAGCCATCCATAGCGTCGTGCATTCCGTCATCATGCAGCAAGAACAAAGAC------------------------------------------------------------------------------------AAGGCGTGCAGATCCGCCGACCATTGTTTCAGCTCGTCCAGG------------------------GTCAGGGCATCATCCAACCTCAACAACCAGCTCAATTGGAGGTGATCAGGTCATTGGTATTGCAAACTCTTCCAAC--------------------------------------------------------------------------------------------------------------------------------------------------------------------------------------------------------------------------------------------------------------------------------------------------------------------------------------------------------------------------------------------------------------------------------------------------------------------------------------------------------------------------------------------------------------------------------------------------------------------------------------------------------------------------------------------------------------------------------------------------------------------------------------------------------------------------------------------------------------------------------------------------------------------------------------------------------------------------------------------------------------------------------------------------------------------------------------------------------------------------------------------------------------------------------------------------
>gi|401817739|gb|JQ269772.1| Aegilops speltoides clone 64D04 gamma-gliadin gene partial cds(2)(2)
------------------CTAACAATCCTTGCGATGGCAACAACCATCGCCATCGCCAATATGCAAGTCGACCCCAGCGGCCAAGTACAATGGCCACAACAACAA---CCATTCCCCCAGCCCCAACAACCATTCTGCCAGCAACCACAACAAACTATTCCCCAACCCCATCAAACATTCCCC------CATCAACCACAACAAACATTTCCCCAACCCCAACAAACATACCCCCATCAACCACAACAACAATTT------CCCCAGACC---------CAGCAACCACAACAACCATTTCCCCGGCCC---CAACAAACATCC---------------------------------------------------------------------------------------------------------------------------------CCCAACAACCCCAACTACCCTTTCCCCAAC---AACCCAACAACCATTCCCCCAGCCTCAACAACCCCAACAACAATTTCCCCAGCCACAGCAACCACAACAACCTTTCCCCAGCCCCAACAACAATTCATGCAGCCCCAACAATCGCAACAATCATCCCCCCAGCAACAACAACTGTGATTCAGCTAT---CTCTCCAACAACAGATGAACCCCTGCAAGAATTTCCTCTTGCAGCAATGCAACCCGGTGTCATTGGTGTCATCCCTCATGTCAATGATCTTGCCACGAAGTGATTGCCAGGTGATGCAGCAACAATGTTGCCAACAACTAGCACAGATTCCTCAGCAGCTCCAGTGCGCAGCCATCCATAGCGTCGTGCATTCCATCATCATGCAGCAAGAACAACAAC------------------------------------------------------------------------------------AAGGCGTGCAGATCCGGCGACCACTGTTTCAGCTTGTCCAGG------------------------GTCAGGGCATCATCCAACCTCAACAACCAGCTCAATTGGAGGTGATCAGGTCATTGGTATTGAAAACTCTTCCAAC--------------------------------------------------------------------------------------------------------------------------------------------------------------------------------------------------------------------------------------------------------------------------------------------------------------------------------------------------------------------------------------------------------------------------------------------------------------------------------------------------------------------------------------------------------------------------------------------------------------------------------------------------------------------------------------------------------------------------------------------------------------------------------------------------------------------------------------------------------------------------------------------------------------------------------------------------------------------------------------------------------------------------------------------------------------------------------------------------------------------------------------------------------------------------------------------------
>gi|401817723|gb|JQ269764.1| Aegilops speltoides clone 64D12 gamma-gliadin gene partial cds(2)(2)
------------------CTAACAATCCTTGCGATGGCAACAACCATCGCCACTGCCAATATGCAAGTTGACCCCAGCGGCCAAGTACAATGGCCACAACAACAA---CCATTCCCCCAGCCCCAACAACCATTCTGCCAGCAACCACAACAAACTATTCCCCAACCCCATCAAACATTCCCC------CATCAACTACAACAAACATTTCCCCAACCCCAACAAACATACCCCTATCAACCACAACAACAATTT------CCCCAGACC---------CAGCAACCACAACAACCATTTCCCCAGCCC---CAACAAACATCC---------------------------------------------------------------------------------------------------------------------------------CCCAACAACCCCAACTACCATTTCCCCAAC---AACCCAACAACCATTACCCCAGCCTCAACAACCCCAACAACAATTTCCCCAGCCACAGCAACCACAACAACCTTTCCCCAGCCCCAACAACAATTCACGCAGCCCCAACAACTGCAACAATCATCCCCCCAACAACAACAACTGTGATTCAACTAT---CTCTCCAACAACAGATGAACCCCTGCAAGAATTTCCTCTTGCAGCAATGCAACCCTGTGTCACTGTTGTCATCCCTCATGTCAATGATCTTGCCACGAAGTGATTGCCAGGTGATGCAACAACAATGTTGCCAACAACTAGCACATGTTCCTCAGCAGCTCCAGTGCGCAGCCATCCATAGCGTCGTGCATTCCATCATCATGCAGCAAGAACAAAGAC------------------------------------------------------------------------------------AAGGCGTGCAGATCCGGCGACCATTGTTTCAATTCGTCCAGG------------------------GTCAGGGCATCATCCAACCTCAACAACCAGCTCAATTGGAGGTGATCAGGTCCTTGGTATTGCAAACTCTTCCAAC--------------------------------------------------------------------------------------------------------------------------------------------------------------------------------------------------------------------------------------------------------------------------------------------------------------------------------------------------------------------------------------------------------------------------------------------------------------------------------------------------------------------------------------------------------------------------------------------------------------------------------------------------------------------------------------------------------------------------------------------------------------------------------------------------------------------------------------------------------------------------------------------------------------------------------------------------------------------------------------------------------------------------------------------------------------------------------------------------------------------------------------------------------------------------------------------------
>gi|209972018|gb|FJ006693.1| Aegilops speltoides gamma-gliadin (ll503) gene complete cds(2)(2)
ATGAAGACCTTACTCATCCTAACAATCCTTGCGATGGCAACAACCATCGCCACTGCCAATATGCAAGTTGACCCCAGCGGCCAAGTACAATGGCCACAACAACAA---CCATTCCCCCAGCCCCAACAACCATTCTGCCAGCAACCACAACAAACTATTCCCCAACCCCATCAAACATTCCCC------CATCAACCACAACAAACATCTCCCCAACCCCAACAAACATACCCCTATCAACCACAACAACAATTT------CCCCAGACC---------CAGCAACCACAACAACCATTTCCCGAGCCC---CAACAAACATCC---------------------------------------------------------------------------------------------------------------------------------CCCAACAACCCCAACTACCATTTCCCCAAC---AACCCAACAACCATTACCCCAGCCTCAACAACCCCAACAACAATTTCCCCAGCCACAGCAACCACAACAACCTTTCCCCAGCCCCAACAACAATTCACGCAGCCCCAACAACTGCAACAATCATCCCCCCAGCAACAACAACTGTGATTCAGCTAT---CTCTCCAACAACAGATGAACCCCTGCAAGAATTTCCTCTTGCAGCAATGCAACCCTGTGTCACTGTTGTCATCCATCATGTCAATGATCTTGCCACGAAGTGATTGCCAGGTGATGCAACAACAATGTTGCCAACAACTAGCACAGGTTCCTCAGCAGCTCCAGTGCGCAGCCATCCATAGCGTCGTGCATTCCATCATCATGCAGCAAGAACAAAGAC------------------------------------------------------------------------------------AAGGCGTGCAGATCCGGCGACCATTGTTTCAGCTCGTCCAGG------------------------GTCAGGGCATCATCCAACCTCAACAACCAGCTCAATTGGAGGTGATCAGGTCATTGGTATTGCAAACTCTTCCAACCATGTGCAACGTGTATGTCTCACCTGACTGCTCCACCATCAACGCACCATTTGCCAGCATAGTCGTCGGCATTGGTGGCCAATGAAAAATGCAAGAGTTATGGTA-----------------------------------------------------------------------------------------------------------------------------------------------------------------------------------------------------------------------------------------------------------------------------------------------------------------------------------------------------------------------------------------------------------------------------------------------------------------------------------------------------------------------------------------------------------------------------------------------------------------------------------------------------------------------------------------------------------------------------------------------------------------------------------------------------------------------------------------------------------------------------------------------------------------------------------------------------------------------------------------------------------------------------------------------------------------------------------------
>gi|209972020|gb|FJ006694.1| Aegilops speltoides gamma-gliadin (ll504) gene complete cds(2)(2)
ATGAAGACCTTACTCATCCTAACAATCCTTGCGATGGCAACAACCATCGCCACTGCCAATATGCAAGTTGACCCCAGCGGCCAAGTACAATGGCCACAACAACAA---CCATTCCCCCAGCCCCAACAACCATTCTGCCAGCAACCACAACAAACTATTCCCCAACCCCATCAAACATTCCCC------CATCAACCACAACAAACATCTCCCCAACCCCAACAAACATACCCCTATCAACCACAACAACAATTT------CCCCAGACC---------CAGCAACCACAACAACCATTTCCCGAGCCC---CAACAAACATCC---------------------------------------------------------------------------------------------------------------------------------CCCAACAACCCCAACTACCATTTCCCCAAC---AACCCAACAACCATTACCCCAGCCTCAACAACCCCAACAACAATTTCCCCAGCCACAGCAACCACAACAACCTTTCCCCAGCCCCAACAACAATTCACGCAGCCCCAACAACTGCAACAATCATCCCCCCAGCAACAACAACTGTGATTCAACTAT---CTCTCCAACAACAGATGAACCCCTGCAAGAATTTCCTCTTGCAGCAATGCAACCCTGTGTCACTGTTGTCATCCATCATGTCAATGATCTTGCCACGAAGTGATTGCCAGGTGATGCAACAACAATGTTGCCAACAACTAGCACAGGTTCCTCAGCAGCTCCAGTGCGCAGCCATCCATAGCGTCGTGCATTCCATCATCATGCAGCAAGAACAAAGAC------------------------------------------------------------------------------------AAGGCGTGCAGATCCGGCGACCATTGTTTCAGCTCGTCCAGG------------------------GTCAGGGCATCATCCAACCTCAACAACCAGCTCAATTGGAGGTGATCAGGTCATTGGTATTGCAAACTCTTCCAACCATGTGCAACGTGTATGTCTCACCTGACTGCTCCACCATCAACGCACCATTTGCCAGCATAGTCGTCGGCATTGGTGGCCAATGAAAAATGCAAGAGTTATGGTAATAGGTAGATGGATCATCGTTGCTTAGCTGATTCATC----------------------------------------------------------------------------------------------------------------------------------------------------------------------------------------------------------------------------------------------------------------------------------------------------------------------------------------------------------------------------------------------------------------------------------------------------------------------------------------------------------------------------------------------------------------------------------------------------------------------------------------------------------------------------------------------------------------------------------------------------------------------------------------------------------------------------------------------------------------------------------------------------------------------------------------------------------------------------------------------------------------------------------------------------
>gi|209972024|gb|FJ006696.1| Aegilops speltoides gamma-gliadin (ll506) gene complete cds(2)(2)
ATGAAGACCTTACTCGTCCTAACAATCCTTGCGATGGCAACAACCATCGCCACTGCCAATATGCAAGTTGACCCCAGCGGCCAAGTACAATGGCCACAACAACAA---CCATTCCCCCAGCCCCAACAACCATTCTGCCAGCAACCACAACAAACTATTCCCCAACCCCATCAAACATTCCCC------CATCAACCACAACAAACATCTCCCCAACCCCAACAAACATACCCCTATCAACCACAACAACAATTT------CCCCAGACC---------CAGCAACCACAACAACCATTTCCCGAGCCC---CAACAAACATCC---------------------------------------------------------------------------------------------------------------------------------CCCAACAACCCCAACTACCATTTCCCCAAC---AACCCAACAACCATTACCCCAGCCTCAACAACCCCAACAACAATTTCCCCAGCCACAGCAACCACAACAACCTTTCCCCAGCCCCAACAACAATTCACGCAGCCCCAACAACTGCAACAATCATCCCCCCAGCAACAACAACTGTGATTCAACTAT---CTCTCCAACAACAGATGAACCCCTGCAAGAATTTCCTCTTGCAGCAATGCAACCCTGTGTCACTGTTGTCATCCATCATGTCAATGATCTTGCCACGAAGTGATTGCCAGGTGATGCAACAACAATGTTGCCAACAACTAGCACAGGTTCCTCAGCAGCTCCAGTGCGCAGCCATCCATAGCGTCGTGCATTCCATCATCATGCAGCAAGAACAAAGAC------------------------------------------------------------------------------------AAGGCGTGCAGATCCGGCGACCATTGTTTCAGCTCGTCCAGG------------------------GTCAGGGCATCATCCAACCTCAACAACCAGCTCAATTGGAGGTGATCAGGTCATTGGTATTGCAAACTCTTCCAACCATGTGCAACGTGTATGTCTCACCTGACTGCTCCACCATCAACGCACCATTTGCCAGCATAGTCGTCGGCATTGGTGGCCAATGAAAAATGCAAGAGCTATGGTAATAGGTAGATGGATCATCGTTGCTTAGCTGATTCATC----------------------------------------------------------------------------------------------------------------------------------------------------------------------------------------------------------------------------------------------------------------------------------------------------------------------------------------------------------------------------------------------------------------------------------------------------------------------------------------------------------------------------------------------------------------------------------------------------------------------------------------------------------------------------------------------------------------------------------------------------------------------------------------------------------------------------------------------------------------------------------------------------------------------------------------------------------------------------------------------------------------------------------------------------
>gi|209972026|gb|FJ006697.1| Aegilops speltoides gamma-gliadin (ll508) gene complete cds(2)(2)
ATGAAGACCTTACTCATCCTAACAATCCTTGCGATGGCAACAACCATCGCCACTGCCAATATGCAAGTTGACCCCAGCGGCCAAGTACAATGGCCACAACAACAA---CCATTCCCCCAGCCCCAACAACCATTCTGCCAGCAACCACAACAAACTATTCCCCAACCCCATCAAACATTCCCC------CATCAACCACAACAAACATCTCCCCAACCCCAACAAACATACCCCTATCAACCACAACAACAATTT------CCCCAGACC---------CAGCAACCACAACAACCATTTCCCGAGCCC---CAACAAACATCC---------------------------------------------------------------------------------------------------------------------------------CCCAACAACCCCAACTACCATTTCCCCAAC---AACCCAACAACCATTACCCCAGCCTCAACAACCCCAACAACAATTTCCCCAGCCACAGCAACCACAACAACCTTCCCCCAGCCCCAACAACAATTCACGCAGCCCCAACAACTGCAACAATCATCCCCCCAGCAACAACAACTGTGATTCAACTAT---CTCTCCAACAACAGATGAACCCCTGCAAGAATTTCCTCTTGCAGCAATGCAACCCTGTGTCACTGTTGTCATCCATCATGTCAATGATCTTGCCACGAAGTGATTGCCAGGTGATGCAACAACAATGTTGCCAACAACTAGCACAGGTTCCTCAGCAGCTCCAGTGCGCAGCCATCCATAGCGTCGTGCATTCCATCATCATGCAGCAAGAACAAAGAC------------------------------------------------------------------------------------AAGGCGTGCAGATCCGGCGACCATTGTTTCAGCTCGTCCAGG------------------------GTCAGGGCATCATCCAACCTCAACAACCAGCTCAATTGGAGGTGATCAGGTCATTGGTATTGCAAACTCTTCCAACCATGTGCAACGTGTATGTCTCACCTGACTGCTCCACCATCAACGCACCATTTGCCAGCATAGTCGTCGGCATTGGTGGCCAATGAAAAATGCAAGAGTTATGGTAATAGGTAGATGGATCATCGTTGCTTAGCTGATTCATC----------------------------------------------------------------------------------------------------------------------------------------------------------------------------------------------------------------------------------------------------------------------------------------------------------------------------------------------------------------------------------------------------------------------------------------------------------------------------------------------------------------------------------------------------------------------------------------------------------------------------------------------------------------------------------------------------------------------------------------------------------------------------------------------------------------------------------------------------------------------------------------------------------------------------------------------------------------------------------------------------------------------------------------------------
>gi|209972028|gb|FJ006698.1| Aegilops speltoides gamma-gliadin (ll510) gene complete cds(2)(2)
ATGAAGACCTTACTCATCCTAACAATCCTTGCGATGGCAACAACCATCGCCACTGCCAATATGCAAGTTGACCCCAGCGGCCAAGTACAATGGCCACAACAACAA---CCATTCCCCCAGCCCCAACAACCATTCTGCCAGCAACCACAACAAACTATTCCCCAACCCCATCAAACATTCCCC------CATCAACCACAACAAACATCTCCCCAACCCCAACAAACATACCCCTATCAACCACAACAACAATTT------CCCCAGACC---------CAGCAACCACAACAACCATTTCCCGAGCCC---CAACAAACATCC---------------------------------------------------------------------------------------------------------------------------------CCCAACAACCCCAACTACCATTTCCCCAAC---AACTCAACAACCATTACCCCAGCCTCAACAACCCCAACAACAATTTCCCCAGCCACAGCAACCACAACAACCTTTCCCCAGCCCCAACAACAATTCACGCAGCCCCAACAACTGCAACAATCATCCCCCCAGCAACAACAACTGTGATTCAACTAT---CTCTCCAACAACAGATGAACCCCTGCAAGAATTTCCTCTTGCAGCAATGCAACCCTGTGTCACTGTTGTCATCCATCATGTCAATGATCTTGCCACGAAGTGATTGCCAGGTGATGCAACAACAATGTTGCCAACAACTAGCACAGGTTCCTCAGCAGCTCCAGTGCGCAGCCATCCATAGCGTCGTGCATTCCATCATCATGCAGCAAGAACAAAGAC------------------------------------------------------------------------------------AAGGCGTGCAGATCCGGCGACCATTGTTTCAGCTCGTCCAGG------------------------GTCAGGGCATCATCCAACCTCAACAACCAGCTCAATTGGAGGTGATCAGGTCATTGGTATTGCAAACTCTTCCAACCATGTGCAACGTGTATGTCTCACCTGACTGCTCCACCATCAACGCACCATTTGCCAGCATAGTCGTCGGCATTGGTGGCCAATGAAAAATGCAAGAGTTATGGTAATAGGTAGATGGATCATCGTTGCTTAGCTGAATCGTC----------------------------------------------------------------------------------------------------------------------------------------------------------------------------------------------------------------------------------------------------------------------------------------------------------------------------------------------------------------------------------------------------------------------------------------------------------------------------------------------------------------------------------------------------------------------------------------------------------------------------------------------------------------------------------------------------------------------------------------------------------------------------------------------------------------------------------------------------------------------------------------------------------------------------------------------------------------------------------------------------------------------------------------------------
>gi|209972030|gb|FJ006699.1| Aegilops speltoides gamma-gliadin (ll511) gene complete cds(2)(2)
ATGAAGACCTTACTCATCCTAACAATCCTTGCGATGGCAACAACCATCGCCACTGCCAATATGCAAGTTGACCCCAGCGGCCAAGTACAATGGCCACAACAACAA---CCATTCCCCCAGCCCCAACAACCATTCTGCCAGCAACCACAACAAACTATTCCCCAACCCCATCAAACATTCCCC------CATCAACCACAACAAACATCTCCCCAACCCCAACAAACATACCCCTATCAACCACAACAACAATTT------CCCCAGACC---------CAGCAACCACAACAACCATTTCCCGAGCCC---CAACAAACATCC---------------------------------------------------------------------------------------------------------------------------------CCCAACAACCCCAACTACCATTTCCCCAAC---AACCCAACAACCATTACCCCAGCCTCAACAACCCCAACAACAATTTCCCCAGCCACAGCAACCACAACAACCTTTCCCCAGCCCCAACAACAATTCACGCAGCCCCAACAACTGCAACAATCATCCCCCCAGCAACAACAACTGTGATTCAACTAT---CTCTCCAACAACAGATGAACCCCTGCAAGAATTTCCTCTTGCAGCAATGCAACCCTGTGTCACTGTTGTCATCCATCATGTCAATGATCTTGCCACGAAGTGATTGCCAGGTGATGCAACAACAATGTTGCCAACAACTAGCACAGGTTCCTCAGCAGCTCCAGTGCGCAGCCATCCATAGCGTCGTGCATTCCATCATCATGCAGCAAGAACAAAGAC------------------------------------------------------------------------------------AAGGCGTGCAGATCCGGCGACCATTGTTTCAGCTCGTCCAGG------------------------GTCAGGGCATCATCCAACCTCAACAACCAGCTCAATTGGAGGTGATCAGGTCATTGGTATTGCAAACTCTTCCAACCATGTGCAACGTGTATGTCTCACCTGACTGCTCCACCATCAACGCACCATTTGCCAGCATAGTCGTCGGCATTGGTGGCCAATGAAAAATGCAAGAGTTATGGTAATAGGTAGATGGATCATCGTTGCTTAGCTGATTCATC----------------------------------------------------------------------------------------------------------------------------------------------------------------------------------------------------------------------------------------------------------------------------------------------------------------------------------------------------------------------------------------------------------------------------------------------------------------------------------------------------------------------------------------------------------------------------------------------------------------------------------------------------------------------------------------------------------------------------------------------------------------------------------------------------------------------------------------------------------------------------------------------------------------------------------------------------------------------------------------------------------------------------------------------------
>gi|209972032|gb|FJ006700.1| Aegilops speltoides gamma-gliadin (ll512) gene complete cds(2)(2)
ATGAAGACCTTACTCATCCTAACAATCCTTGCGATGGCAACAACCATCGCCACTGCCAATATGCAAGTTGACCCCAGCGGCCAAGTACAATGGCCACAACAACAA---CCATTCCCCCAGCCCCAACAACCATTCTGCCAGCAACCACAACAAACTATTCCCCAACCCCATCAAACATTCCCC------CATCAACCACAACAAACATCTCCCCAACCCCAACAAACATACCCCTATCAACCACAACAACAATTT------CCCCAGACC---------CAGCAACCACAACAACCATTTCCCGAGCCC---CAACAAACATCC---------------------------------------------------------------------------------------------------------------------------------CCCAACAACCCCAACTACCATTTCCCCAAC---AACCCAACAACCATTACCCCAGCCTCAACAACCCCAACAACAATTTCCCCAGCCACAGCAACCACAACAACCTTTCCCCAGCCCCAACAACAATTCACGCAGCCCCAACAACTGCAACAATCATCCCCCCAGCAACAACAACTGTGATTCAACTAT---CTCTCCGACAACAGATGAACCCCTGCAAGAATTTCCTCTTGCAGCAATGCAACCCTGTGTCACTGTTGTCATCCATCATGTCAATGATCTTGCCACGAAGTGATTGCCAGGTGATGCAACAACAATGTTGCCAACAACTAGCACAGGTTCCTCAGCAGCTCCAGTGCGCAGCCATCCATAGCGTCGTGCATTCCATCATCATGCAGCAAGAACAAAGAC------------------------------------------------------------------------------------AAGGCGTGCAGATCCGGCGACCATTGTTTCAGCTCGTCCAGG------------------------GTCAGGGCATCATCCAACCTCAACAACCAGCTCAATTGGAGGTGATCAGGTCATTGGTATTGCAAACTCTTCCAACCATGTGCAACGTGTATGTCTCACCTGACTGCTCCACCATCAACGCACCATTTGCCAGCATAGTCGTCGGCATTGGTGGCCAATGAAAAATGCAAGAGTTATGGTAATAGGTAGATGGATCATCGTTGCTTAGCTGATTCATC----------------------------------------------------------------------------------------------------------------------------------------------------------------------------------------------------------------------------------------------------------------------------------------------------------------------------------------------------------------------------------------------------------------------------------------------------------------------------------------------------------------------------------------------------------------------------------------------------------------------------------------------------------------------------------------------------------------------------------------------------------------------------------------------------------------------------------------------------------------------------------------------------------------------------------------------------------------------------------------------------------------------------------------------------
>gi|209972034|gb|FJ006701.1| Aegilops speltoides gamma-gliadin (ll513) gene complete cds(2)(2)
ATGAAGACCTTACTCATCCTAACAATCCTTGCGATGGCAACAACCATCGCCACTGCCAATATGCAAGTTGACCCCAGCGGCCAAGTACAATGGCCACAACAACAA---CCATTCCCCCAGCCCCAACAACCATTCTGCCAGCAACCACAACAAACTATTCCCCAACCCCATCAAACATTCCCC------CATCAACCACAACAAACATCTCCCCAACCCCAACAAACATACCCCTATCAACCACAACAACAATTT------CCCCAGACC---------CAGCAACCACAACAACCATTTCCCGAGCCC---CAACAAACATCC---------------------------------------------------------------------------------------------------------------------------------CCCAACAACCCCAACTACCATTTCCCCAAC---AACCCAACAACCATTACCCCAGCCTCAACAACCCCAACAACAATTTCCCCAGCCACAGCAACCACAACAACCTTTCCCCAGCCCCAACAACAATTCACGCAGCCCCAACAACTGCAACAATCATCCCCCCAGCAACAACAACTGTGATTCAACTAT---CTCTCCAACAACAGATGAACCCCTGCAAGAATTTCCTCTTGCAGCAATGCAACCCTGTGTCACTGTTGTCATCCATCATGTCAATGATCTTGCCACGAAGTGATTGCCAGGTGATGCAACAACAATGTTGCCAACAACTAGCACAGGTTCCTCAGCAGCTCCAGTGCGCAGCCATCCATAGCGTCGTGCATTCCATCATCATGCAGCAAGAACAAAGAC------------------------------------------------------------------------------------AAGGCGTGCAGATCCGGCGACCATTGTTTCAGCTCGTCCAGG------------------------GTCAGGGCATCATCCAACCTCAACAACCAGCTCAATTGGAGGTGATCAGGTCATTGGTATTGCAAACTCTTCCAACCATGTGCAACGTGTATGTCTCACCTGACTGCTCCACCATCAACGCACCATTTGCCAGCATAGTCGTCGGCATTGGTGGCCAATGAAAAATGCAAGAGTTATGGTAATAGGTAGATGGATCATCGTTGCTTAGCTGATGCACC----------------------------------------------------------------------------------------------------------------------------------------------------------------------------------------------------------------------------------------------------------------------------------------------------------------------------------------------------------------------------------------------------------------------------------------------------------------------------------------------------------------------------------------------------------------------------------------------------------------------------------------------------------------------------------------------------------------------------------------------------------------------------------------------------------------------------------------------------------------------------------------------------------------------------------------------------------------------------------------------------------------------------------------------------
>gi|209972036|gb|FJ006702.1| Aegilops speltoides gamma-gliadin (ll515) gene complete cds(2)(2)
ATGAAGACCTTACTCATCCTAACAATCCTTGCGATGGCAACAACCATCGCCACTGCCAATATGCAAGTTGACCCCAGCGGCCAAGCACAATGGCCACAACAACAA---CCATTCCCCCAGCCCCAACAACCATTCTGCCAGCAACCACAACAAACTATTCCCCAACCCCATCAAACATTCCCC------CATCAACCACAACAAACATCTCCCCAACCCCAACAAACATACCCCTATCAACCACAACAACAATTT------CCCCAGACC---------CAGCAACCACAACAACCATTTCCCGAGCCC---CAACAAACATCC---------------------------------------------------------------------------------------------------------------------------------CCCAACAACCCCAACTACCATTTCCCCAAC---AACCCAACAACCATTACCCCAGCCTCAACAACCCCAACAACAATTTCCCCAGCCACAGCAACCACAACAACCTTTCCCCAGCCCCAACAACAATTCACGCAGCCCCAACAACTGCAACAATCATCCCCCCAGCAACAACAACTGTGATTCAACTAT---CTCTCCAACAACAGATGAACCCCTGCAAGAATTTCCTCTTGCAGCAATGCAACCCTGTGTCACTGTTGCCATCCATCATGTCAATGATCTTGCCACGAAGTGATTGCCAGGTGATGCAACAACAATGTTGCCAACAACTAGCACAGGTTCCTCAGCAGCTCCAGTGCGCAGCCATCCATAGCGTCGTGCATTCCATCATCATGCAGCAAGAACAAAGAC------------------------------------------------------------------------------------AAGGCGTGCAGATCCGGCGACCATTGTTTCAGCTCGTCCAGG------------------------GTCAGGGCATCATCCAACCTCAACAACCAGCTCAATTGGAGGTGATCAGGTCATTGGTATTGCAAACTCTTCCAACCATGTGCAACGTGTATGTCTCACCTGACTGCTCCACCATCAACGCACCATTTGCCAGCATAGTCGTCGGCATTGGTGGCCAATGAAAAATGCAAGAGTTATGGTAATAGGTAGATGGATCATCGTTGCTTAGCTGATTCATC----------------------------------------------------------------------------------------------------------------------------------------------------------------------------------------------------------------------------------------------------------------------------------------------------------------------------------------------------------------------------------------------------------------------------------------------------------------------------------------------------------------------------------------------------------------------------------------------------------------------------------------------------------------------------------------------------------------------------------------------------------------------------------------------------------------------------------------------------------------------------------------------------------------------------------------------------------------------------------------------------------------------------------------------------
>Sequence 587(2)
------------------------------------------------------------------------------------------------------------------------------------------------------------------------------------------------------------------------------------------------------------------------------------------------------------------------------------------------------------------------------------------------------------------------------------------------------------------------------------------------------------------------------------------------------------------------------------------------------------------------------------------------------------------------------------------------------------------------------------------------------------------------------------------------------------------------------------------------------------------------------------------------------------------------------------------------------------------------------------------------------------------------------------------------------------------------------------------------------------------------------------------------------------------------------------------------------------------------------------------------------------------------------------------------------------------------------------------------------------------------------------------------------------------------------------------------------------------------------------------------------------------------------------------------------------------------------------------------------------------------------------------------------------------------------------------------------------------------------------------------------------------------------------------------------------------------------------------------------------------------------------------------------------------------------------------------------------------------------------------------------------------------------------------------------------------------------------------------------------------------------------------------------------------------------------------------------------------------------------------------------------------------------------------------------------------------------------
>Sequence 799
------------------------------------------------------------------------------------------------------------------------------------------------------------------------------------------------------------------------------------------------------------------------------------------------------------------------------------------------------------------------------------------------------------------------------------------------------------------------------------------------------------------------------------------------------------------------------------------------------------------------------------------------------------------------------------------------------------------------------------------------------------------------------------------------------------------------------------------------------------------------------------------------------------------------------------------------------------------------------------------------------------------------------------------------------------------------------------------------------------------------------------------------------------------------------------------------------------------------------------------------------------------------------------------------------------------------------------------------------------------------------------------------------------------------------------------------------------------------------------------------------------------------------------------------------------------------------------------------------------------------------------------------------------------------------------------------------------------------------------------------------------------------------------------------------------------------------------------------------------------------------------------------------------------------------------------------------------------------------------------------------------------------------------------------------------------------------------------------------------------------------------------------------------------------------------------------------------------------------------------------------------------------------------------------------------------------------------
>Sequence 635
------------------------------------------------------------------------------------------------------------------------------------------------------------------------------------------------------------------------------------------------------------------------------------------------------------------------------------------------------------------------------------------------------------------------------------------------------------------------------------------------------------------------------------------------------------------------------------------------------------------------------------------------------------------------------------------------------------------------------------------------------------------------------------------------------------------------------------------------------------------------------------------------------------------------------------------------------------------------------------------------------------------------------------------------------------------------------------------------------------------------------------------------------------------------------------------------------------------------------------------------------------------------------------------------------------------------------------------------------------------------------------------------------------------------------------------------------------------------------------------------------------------------------------------------------------------------------------------------------------------------------------------------------------------------------------------------------------------------------------------------------------------------------------------------------------------------------------------------------------------------------------------------------------------------------------------------------------------------------------------------------------------------------------------------------------------------------------------------------------------------------------------------------------------------------------------------------------------------------------------------------------------------------------------------------------------------------------
>gi|401817710|gb|JQ269757.1| Aegilops speltoides clone 64E10 gamma-gliadin gene partial cds(2)(2)(2)
------------------CTGACAATCCTTGCGATGGCAATAACCATCGCCACCGCCAATATGCAGGTCGACCCTAGCGGCCAAGTACAATGGCCACAACAACAA---CCATTCCCGCAGCCTCACCAACCATTCTCCCAGCAACCACAACAAACATTTCCCC------------------------------AACCACAACAACAAGTTCCCCAGCCTCAGCAA---------------CCACAACAACAATTTTTCCAGCCCCAACAACCATTCCCACAACAACCACATCAACAATATCCCCAG---------------------------------------------------------------------------------------------------------------------------------------------------------------------------------CAACCACAACAACCATTCCCCCAGACTCAACAACCCCAACAACCATTTCCCCAGTCCAAGCAACCACAACAACCTTTCCCCAGCCACAACGACAATTCCTGCAGCCCCAACAACAGCAACAATCATTCCCCCAACAACAACCATTGTTGATTCAACAAT---CTTTACAACAACAGTTGAACCCATGCAAGAATTTCCTCTTGCAGCAATGCAAACCTGTGTCCTTGATGTCATCCCTCTGGTCAATGATCTTGCCACGAAGCGATTGCCAGGTGATGCGGCAACAATGTTGCCAACAACTAGCACAAATTCCTCGGCAACTCCAGTGTGCAGCCATCCATAGTGTCGTGCATTCTATCATCATGCAGCAAGAACAACAAGAACAACTAC---------------------------------------------------------------------------AGGGTGTGCAAATCCCGGTGCCACTGTCTCAACAGCAACAGGTGGGTCAAGGTACTCTCATCCAGGGTCAGGGCATCATCCAACCTCAACAACCAGCTCAATTGGAGGTGATCAGGTCATTGGTGTTGCAAACTCTTCCAAC--------------------------------------------------------------------------------------------------------------------------------------------------------------------------------------------------------------------------------------------------------------------------------------------------------------------------------------------------------------------------------------------------------------------------------------------------------------------------------------------------------------------------------------------------------------------------------------------------------------------------------------------------------------------------------------------------------------------------------------------------------------------------------------------------------------------------------------------------------------------------------------------------------------------------------------------------------------------------------------------------------------------------------------------------------------------------------------------------------------------------------------------------------------------------------------------------
>gi|401817758|gb|JQ269782.1| Aegilops speltoides clone 36H10 gamma-gliadin gene partial cds(2)(2)(2)
------------------CAAACAATCCTCGTGATGGCAATAACCATCGCCACCGCCAATATGCAGGTCGACCCTAGCGGCCAAGTACAATGGCCACAACGACAA---CCATTCCCGCAGCCTCACCAACCATTCTCCCAGCAACCGCAACAAACATTTCCCCAACCCCAACAAACATTCCCC------CATCAACCACAACAACAATTTTCCCAGCCTCAGCAA---------------CCACAACAACAATTTATCCAGCCCCAACAACCATTCCCCCAACAACCACAACAAACATATCCCCAG---------------------------------------------------------------------------------------------------------------------------------------------------------------------------------CGACCACAACAACCATTCCCCCAGACTCAACAACCCCAACGACCATTTCCCCAGTCCCAGCAACCACAACAACCTTTCCCCAGCCCCAACAACAATTCCCGCAGCCCCAACAACCACAACAATCATTCCCCCAACAACAACCATCGTTGATTCAACAAT---CTCTACAACAACAGTTGAACCCATGCAAGAATTTCCCCTTGCAACAATGCAAACCTGTGTCCTTGGTGTCATCCCTCTGGTCAATGATCTTGCCACGAAGCGATTGCCAGGTGATGCGGCAACAATGTTGCCAACAACTAGCACAAATTCCTCAGCAACTCCAGTGTGCAGCCATCCATAGCATCGTGCATTCCATCATCATGCAGCAAGAACAACAAGAACGACGAC---------------------------------------------------------------------------AGGGTGTGCAAATCCTGGTGCCACTGTCTCAACAGCAACAGGTAGGTCAAGGTACTCTCGTCCAAGGTCAGGGCATCATCCAACCTCAACAACCAGCTCAATTGGAGGTGATTAGGTCATCGGTGTTGCAAACTCTTGCAAC--------------------------------------------------------------------------------------------------------------------------------------------------------------------------------------------------------------------------------------------------------------------------------------------------------------------------------------------------------------------------------------------------------------------------------------------------------------------------------------------------------------------------------------------------------------------------------------------------------------------------------------------------------------------------------------------------------------------------------------------------------------------------------------------------------------------------------------------------------------------------------------------------------------------------------------------------------------------------------------------------------------------------------------------------------------------------------------------------------------------------------------------------------------------------------------------------
>gi|401817760|gb|JQ269783.1| Aegilops speltoides clone 36E1 gamma-gliadin gene partial cds(2)(2)(2)
------------------CAAACAATCCTCGTGATGGCAATAACCATCGCCACCGCCAATATGCAGGTCGACCCTAGCGGCCAAGTACAATGGCCACAACGACAA---CCATTCCCGCAGCCTCACCAACCATTCTCCCAGCAACCGCAACAAACATTTCCCCAACCCCAACAAACATTCCCC------CATCAACCACAACAACAATTTTCCCAGCCTCAGCAA---------------CCACAACAACAATTTATCCAGCCCCAACAACCATTCCCCCAACAACCACAACAAACATATCCCCAG---------------------------------------------------------------------------------------------------------------------------------------------------------------------------------CGACCACAACAACCATTCCCCCAGACTCAACAACCCCAACGACCATTTCCCCAGTCCCAGCAACCACAACAACCTTTCCCCAGCCCCAACAACAATTCCCGCAGCCCCAACAACCACAACAATCATTCCCCCAACAACAACCATCGTTGATTCAACAAT---CTCTACAACAACAGTTGAACCCATGCAAGAATTTCCCCTTGCAACTATGCAAACCTGTGTCCTTGGTGTCATCCCTCTGGTCAATGATCTTGCCACGAAGCGATTGCCAGGTGATGCGGCAACAATGTTGCCAACAACTAGCACAAATTCCTCAGCAACTCCAGTGTGCAGCCATCCATAGCATCGTGCATTCCATCATCATGCAGCAAGAACAACAAGAACGACGAC---------------------------------------------------------------------------AGGGTGTGCAAATCCTGGTGCCACTGTCTCAACAGCAACAGGTAGGTCAAGGTACTCTCGTCCAAGGTCAGGGCATCATCCAACCTCAACAACCAGCTCAATTGGAGGTGATTAGGTCATCGGTGTTGCAAACTCTTGCAAC--------------------------------------------------------------------------------------------------------------------------------------------------------------------------------------------------------------------------------------------------------------------------------------------------------------------------------------------------------------------------------------------------------------------------------------------------------------------------------------------------------------------------------------------------------------------------------------------------------------------------------------------------------------------------------------------------------------------------------------------------------------------------------------------------------------------------------------------------------------------------------------------------------------------------------------------------------------------------------------------------------------------------------------------------------------------------------------------------------------------------------------------------------------------------------------------------
>gi|401817762|gb|JQ269784.1| Aegilops speltoides clone 36E6 gamma-gliadin gene partial cds(2)(2)(2)
------------------CAAACAATCCTCGTGATGGCAATAACCATCGCCACCGCCAATATGCAGGTCGACCCTAGCGGCCAAGTACAATGGCCACAACAACAA---CCATTCCCGCAGCCTCACCAACTATTCTCCCAGCAACCGCAACAAACATTTCCCCAACCCCAACAAACATTCCCC------CATCAACCACAACAGCAATTTTCCCAGCCTCAGCAA---------------CCACAACAACGATTTATCCAGCCCCAACAACCATTCCCCCAACAACCACAACAAACATATCCCCAG---------------------------------------------------------------------------------------------------------------------------------------------------------------------------------CGACCACAACAACCATTCCCCCAGACTCAACAACCCCAACAACCATTTCCCCAGTCCCAGCAACCACAACAACCTTTCCCCAGCCCCAACAACAATTCCCGCAGCCCCAACAACCACAACAATCATTCCCCCAACAACAACCATCGTTGATTCAACGAT---CTCTACAACAACAGTTGAACCCATGCAAGAATTTCCTCTTGCAACAATGCAAACCTGTGTCCTTGGTGTCATCCCTCTGGTCAATGATCTTGCCACGAAGCGATTGCCAGGTGATGCGGCAACAATGTTGCCAACAACTAGCACAAATTCCTCAGCAACTCCAGTGTGCAGCCATCCATAGCATCGTGCATTCCATCATCATGCAGCAAGAACAACAAGAACAACGAC---------------------------------------------------------------------------AGGGTGTGCAAATCCTGGTGCCACTGTCTCAACAGCAACAGGTAGGTCAAGGTACTCTCGTCCAAGGTCAGGGCATCATCCAACCTCAACAACCAGCTCAATTGGAGGTGATTAGGTCATCGGCGTTGCAAACCCTTGCAAC--------------------------------------------------------------------------------------------------------------------------------------------------------------------------------------------------------------------------------------------------------------------------------------------------------------------------------------------------------------------------------------------------------------------------------------------------------------------------------------------------------------------------------------------------------------------------------------------------------------------------------------------------------------------------------------------------------------------------------------------------------------------------------------------------------------------------------------------------------------------------------------------------------------------------------------------------------------------------------------------------------------------------------------------------------------------------------------------------------------------------------------------------------------------------------------------------
>gi|401817764|gb|JQ269785.1| Aegilops speltoides clone 36H3 gamma-gliadin pseudogene partial sequence(2)(2)(2)
------------------CAAACAATCCTCGTGATGGCAATAACCATCGCCACCGCCAATATGCAGGTCGACCCTAGCGGCCAAGTACAATAGCCACAACAACAA---CCATTCCCGCAGCCTCACCAACCATTCTCCCAGCAACCGCAACAAACATTTCCCCAACCCCAACAAACATTCCCC------CATCAACCACAACAACAATTTTCCCAGCCTCAGCAA---------------CCACAACAACAATTTCTCCAGCCCCAACAACCATTCCCCCAACAACCACAACAAACATATCCCCAG---------------------------------------------------------------------------------------------------------------------------------------------------------------------------------CGACCACAACAACCATTCCCCCAGACTCAACAACCCCAACAACCATTTCCCCAGTCCCAGCAACCACAACAACCTTTCCCCAGCCCCAACAACAATTCCCACAGCCCCAACAACCGTAACAATCATTCCCCCAACAACAACCACCGTTCATTCAGCCAT---CTCTACAACAACAGGTGAACCCATGCAAGAATTTCCTCTTGCAGCAATGCAAACCTGTGTCCTTGGTGTCATCCCTCTGGTCAATGATCTGGCCACGAAGCGATTGCCAGGTGATGCGGCAACAATGTTGCCAACAACTAGCACAAATTCCTCAGCAACCCCAGTGTGCAGCCATCCATAGCATCGTGCATTCCATCATCATGCAGCAAGAACAACAAGAACAACGAC---------------------------------------------------------------------------AGGGTGTGCAAATCCTGGTGCCACTGTCTCAACAGCAACAGGTAGGTCAAGGTACTCTCGTCCAAGGTCAGGGCATCATCCAACCTCAACAACCAGCTCAATTGGAGGTGATTAGGTCATCGGTGTTGCAAACTCTTGCAAC--------------------------------------------------------------------------------------------------------------------------------------------------------------------------------------------------------------------------------------------------------------------------------------------------------------------------------------------------------------------------------------------------------------------------------------------------------------------------------------------------------------------------------------------------------------------------------------------------------------------------------------------------------------------------------------------------------------------------------------------------------------------------------------------------------------------------------------------------------------------------------------------------------------------------------------------------------------------------------------------------------------------------------------------------------------------------------------------------------------------------------------------------------------------------------------------------
>Sequence 690(2)
------------------------------------------------------------------------------------------------------------------------------------------------------------------------------------------------------------------------------------------------------------------------------------------------------------------------------------------------------------------------------------------------------------------------------------------------------------------------------------------------------------------------------------------------------------------------------------------------------------------------------------------------------------------------------------------------------------------------------------------------------------------------------------------------------------------------------------------------------------------------------------------------------------------------------------------------------------------------------------------------------------------------------------------------------------------------------------------------------------------------------------------------------------------------------------------------------------------------------------------------------------------------------------------------------------------------------------------------------------------------------------------------------------------------------------------------------------------------------------------------------------------------------------------------------------------------------------------------------------------------------------------------------------------------------------------------------------------------------------------------------------------------------------------------------------------------------------------------------------------------------------------------------------------------------------------------------------------------------------------------------------------------------------------------------------------------------------------------------------------------------------------------------------------------------------------------------------------------------------------------------------------------------------------------------------------------------------
>Sequence 800
------------------------------------------------------------------------------------------------------------------------------------------------------------------------------------------------------------------------------------------------------------------------------------------------------------------------------------------------------------------------------------------------------------------------------------------------------------------------------------------------------------------------------------------------------------------------------------------------------------------------------------------------------------------------------------------------------------------------------------------------------------------------------------------------------------------------------------------------------------------------------------------------------------------------------------------------------------------------------------------------------------------------------------------------------------------------------------------------------------------------------------------------------------------------------------------------------------------------------------------------------------------------------------------------------------------------------------------------------------------------------------------------------------------------------------------------------------------------------------------------------------------------------------------------------------------------------------------------------------------------------------------------------------------------------------------------------------------------------------------------------------------------------------------------------------------------------------------------------------------------------------------------------------------------------------------------------------------------------------------------------------------------------------------------------------------------------------------------------------------------------------------------------------------------------------------------------------------------------------------------------------------------------------------------------------------------------------
>Sequence 801
------------------------------------------------------------------------------------------------------------------------------------------------------------------------------------------------------------------------------------------------------------------------------------------------------------------------------------------------------------------------------------------------------------------------------------------------------------------------------------------------------------------------------------------------------------------------------------------------------------------------------------------------------------------------------------------------------------------------------------------------------------------------------------------------------------------------------------------------------------------------------------------------------------------------------------------------------------------------------------------------------------------------------------------------------------------------------------------------------------------------------------------------------------------------------------------------------------------------------------------------------------------------------------------------------------------------------------------------------------------------------------------------------------------------------------------------------------------------------------------------------------------------------------------------------------------------------------------------------------------------------------------------------------------------------------------------------------------------------------------------------------------------------------------------------------------------------------------------------------------------------------------------------------------------------------------------------------------------------------------------------------------------------------------------------------------------------------------------------------------------------------------------------------------------------------------------------------------------------------------------------------------------------------------------------------------------------------
>Sequence 802
------------------------------------------------------------------------------------------------------------------------------------------------------------------------------------------------------------------------------------------------------------------------------------------------------------------------------------------------------------------------------------------------------------------------------------------------------------------------------------------------------------------------------------------------------------------------------------------------------------------------------------------------------------------------------------------------------------------------------------------------------------------------------------------------------------------------------------------------------------------------------------------------------------------------------------------------------------------------------------------------------------------------------------------------------------------------------------------------------------------------------------------------------------------------------------------------------------------------------------------------------------------------------------------------------------------------------------------------------------------------------------------------------------------------------------------------------------------------------------------------------------------------------------------------------------------------------------------------------------------------------------------------------------------------------------------------------------------------------------------------------------------------------------------------------------------------------------------------------------------------------------------------------------------------------------------------------------------------------------------------------------------------------------------------------------------------------------------------------------------------------------------------------------------------------------------------------------------------------------------------------------------------------------------------------------------------------------
>Sequence 803
------------------------------------------------------------------------------------------------------------------------------------------------------------------------------------------------------------------------------------------------------------------------------------------------------------------------------------------------------------------------------------------------------------------------------------------------------------------------------------------------------------------------------------------------------------------------------------------------------------------------------------------------------------------------------------------------------------------------------------------------------------------------------------------------------------------------------------------------------------------------------------------------------------------------------------------------------------------------------------------------------------------------------------------------------------------------------------------------------------------------------------------------------------------------------------------------------------------------------------------------------------------------------------------------------------------------------------------------------------------------------------------------------------------------------------------------------------------------------------------------------------------------------------------------------------------------------------------------------------------------------------------------------------------------------------------------------------------------------------------------------------------------------------------------------------------------------------------------------------------------------------------------------------------------------------------------------------------------------------------------------------------------------------------------------------------------------------------------------------------------------------------------------------------------------------------------------------------------------------------------------------------------------------------------------------------------------------
>Sequence 812
------------------------------------------------------------------------------------------------------------------------------------------------------------------------------------------------------------------------------------------------------------------------------------------------------------------------------------------------------------------------------------------------------------------------------------------------------------------------------------------------------------------------------------------------------------------------------------------------------------------------------------------------------------------------------------------------------------------------------------------------------------------------------------------------------------------------------------------------------------------------------------------------------------------------------------------------------------------------------------------------------------------------------------------------------------------------------------------------------------------------------------------------------------------------------------------------------------------------------------------------------------------------------------------------------------------------------------------------------------------------------------------------------------------------------------------------------------------------------------------------------------------------------------------------------------------------------------------------------------------------------------------------------------------------------------------------------------------------------------------------------------------------------------------------------------------------------------------------------------------------------------------------------------------------------------------------------------------------------------------------------------------------------------------------------------------------------------------------------------------------------------------------------------------------------------------------------------------------------------------------------------------------------------------------------------------------------------
>Sequence 813
------------------------------------------------------------------------------------------------------------------------------------------------------------------------------------------------------------------------------------------------------------------------------------------------------------------------------------------------------------------------------------------------------------------------------------------------------------------------------------------------------------------------------------------------------------------------------------------------------------------------------------------------------------------------------------------------------------------------------------------------------------------------------------------------------------------------------------------------------------------------------------------------------------------------------------------------------------------------------------------------------------------------------------------------------------------------------------------------------------------------------------------------------------------------------------------------------------------------------------------------------------------------------------------------------------------------------------------------------------------------------------------------------------------------------------------------------------------------------------------------------------------------------------------------------------------------------------------------------------------------------------------------------------------------------------------------------------------------------------------------------------------------------------------------------------------------------------------------------------------------------------------------------------------------------------------------------------------------------------------------------------------------------------------------------------------------------------------------------------------------------------------------------------------------------------------------------------------------------------------------------------------------------------------------------------------------------------
>Sequence 815
------------------------------------------------------------------------------------------------------------------------------------------------------------------------------------------------------------------------------------------------------------------------------------------------------------------------------------------------------------------------------------------------------------------------------------------------------------------------------------------------------------------------------------------------------------------------------------------------------------------------------------------------------------------------------------------------------------------------------------------------------------------------------------------------------------------------------------------------------------------------------------------------------------------------------------------------------------------------------------------------------------------------------------------------------------------------------------------------------------------------------------------------------------------------------------------------------------------------------------------------------------------------------------------------------------------------------------------------------------------------------------------------------------------------------------------------------------------------------------------------------------------------------------------------------------------------------------------------------------------------------------------------------------------------------------------------------------------------------------------------------------------------------------------------------------------------------------------------------------------------------------------------------------------------------------------------------------------------------------------------------------------------------------------------------------------------------------------------------------------------------------------------------------------------------------------------------------------------------------------------------------------------------------------------------------------------------------
>Sequence 816
------------------------------------------------------------------------------------------------------------------------------------------------------------------------------------------------------------------------------------------------------------------------------------------------------------------------------------------------------------------------------------------------------------------------------------------------------------------------------------------------------------------------------------------------------------------------------------------------------------------------------------------------------------------------------------------------------------------------------------------------------------------------------------------------------------------------------------------------------------------------------------------------------------------------------------------------------------------------------------------------------------------------------------------------------------------------------------------------------------------------------------------------------------------------------------------------------------------------------------------------------------------------------------------------------------------------------------------------------------------------------------------------------------------------------------------------------------------------------------------------------------------------------------------------------------------------------------------------------------------------------------------------------------------------------------------------------------------------------------------------------------------------------------------------------------------------------------------------------------------------------------------------------------------------------------------------------------------------------------------------------------------------------------------------------------------------------------------------------------------------------------------------------------------------------------------------------------------------------------------------------------------------------------------------------------------------------------
>Sequence 817
------------------------------------------------------------------------------------------------------------------------------------------------------------------------------------------------------------------------------------------------------------------------------------------------------------------------------------------------------------------------------------------------------------------------------------------------------------------------------------------------------------------------------------------------------------------------------------------------------------------------------------------------------------------------------------------------------------------------------------------------------------------------------------------------------------------------------------------------------------------------------------------------------------------------------------------------------------------------------------------------------------------------------------------------------------------------------------------------------------------------------------------------------------------------------------------------------------------------------------------------------------------------------------------------------------------------------------------------------------------------------------------------------------------------------------------------------------------------------------------------------------------------------------------------------------------------------------------------------------------------------------------------------------------------------------------------------------------------------------------------------------------------------------------------------------------------------------------------------------------------------------------------------------------------------------------------------------------------------------------------------------------------------------------------------------------------------------------------------------------------------------------------------------------------------------------------------------------------------------------------------------------------------------------------------------------------------------
>Sequence 818
------------------------------------------------------------------------------------------------------------------------------------------------------------------------------------------------------------------------------------------------------------------------------------------------------------------------------------------------------------------------------------------------------------------------------------------------------------------------------------------------------------------------------------------------------------------------------------------------------------------------------------------------------------------------------------------------------------------------------------------------------------------------------------------------------------------------------------------------------------------------------------------------------------------------------------------------------------------------------------------------------------------------------------------------------------------------------------------------------------------------------------------------------------------------------------------------------------------------------------------------------------------------------------------------------------------------------------------------------------------------------------------------------------------------------------------------------------------------------------------------------------------------------------------------------------------------------------------------------------------------------------------------------------------------------------------------------------------------------------------------------------------------------------------------------------------------------------------------------------------------------------------------------------------------------------------------------------------------------------------------------------------------------------------------------------------------------------------------------------------------------------------------------------------------------------------------------------------------------------------------------------------------------------------------------------------------------------
>Sequence 819
------------------------------------------------------------------------------------------------------------------------------------------------------------------------------------------------------------------------------------------------------------------------------------------------------------------------------------------------------------------------------------------------------------------------------------------------------------------------------------------------------------------------------------------------------------------------------------------------------------------------------------------------------------------------------------------------------------------------------------------------------------------------------------------------------------------------------------------------------------------------------------------------------------------------------------------------------------------------------------------------------------------------------------------------------------------------------------------------------------------------------------------------------------------------------------------------------------------------------------------------------------------------------------------------------------------------------------------------------------------------------------------------------------------------------------------------------------------------------------------------------------------------------------------------------------------------------------------------------------------------------------------------------------------------------------------------------------------------------------------------------------------------------------------------------------------------------------------------------------------------------------------------------------------------------------------------------------------------------------------------------------------------------------------------------------------------------------------------------------------------------------------------------------------------------------------------------------------------------------------------------------------------------------------------------------------------------------
>Sequence 804
------------------------------------------------------------------------------------------------------------------------------------------------------------------------------------------------------------------------------------------------------------------------------------------------------------------------------------------------------------------------------------------------------------------------------------------------------------------------------------------------------------------------------------------------------------------------------------------------------------------------------------------------------------------------------------------------------------------------------------------------------------------------------------------------------------------------------------------------------------------------------------------------------------------------------------------------------------------------------------------------------------------------------------------------------------------------------------------------------------------------------------------------------------------------------------------------------------------------------------------------------------------------------------------------------------------------------------------------------------------------------------------------------------------------------------------------------------------------------------------------------------------------------------------------------------------------------------------------------------------------------------------------------------------------------------------------------------------------------------------------------------------------------------------------------------------------------------------------------------------------------------------------------------------------------------------------------------------------------------------------------------------------------------------------------------------------------------------------------------------------------------------------------------------------------------------------------------------------------------------------------------------------------------------------------------------------------------
>Sequence 805
------------------------------------------------------------------------------------------------------------------------------------------------------------------------------------------------------------------------------------------------------------------------------------------------------------------------------------------------------------------------------------------------------------------------------------------------------------------------------------------------------------------------------------------------------------------------------------------------------------------------------------------------------------------------------------------------------------------------------------------------------------------------------------------------------------------------------------------------------------------------------------------------------------------------------------------------------------------------------------------------------------------------------------------------------------------------------------------------------------------------------------------------------------------------------------------------------------------------------------------------------------------------------------------------------------------------------------------------------------------------------------------------------------------------------------------------------------------------------------------------------------------------------------------------------------------------------------------------------------------------------------------------------------------------------------------------------------------------------------------------------------------------------------------------------------------------------------------------------------------------------------------------------------------------------------------------------------------------------------------------------------------------------------------------------------------------------------------------------------------------------------------------------------------------------------------------------------------------------------------------------------------------------------------------------------------------------------
>Sequence 806
------------------------------------------------------------------------------------------------------------------------------------------------------------------------------------------------------------------------------------------------------------------------------------------------------------------------------------------------------------------------------------------------------------------------------------------------------------------------------------------------------------------------------------------------------------------------------------------------------------------------------------------------------------------------------------------------------------------------------------------------------------------------------------------------------------------------------------------------------------------------------------------------------------------------------------------------------------------------------------------------------------------------------------------------------------------------------------------------------------------------------------------------------------------------------------------------------------------------------------------------------------------------------------------------------------------------------------------------------------------------------------------------------------------------------------------------------------------------------------------------------------------------------------------------------------------------------------------------------------------------------------------------------------------------------------------------------------------------------------------------------------------------------------------------------------------------------------------------------------------------------------------------------------------------------------------------------------------------------------------------------------------------------------------------------------------------------------------------------------------------------------------------------------------------------------------------------------------------------------------------------------------------------------------------------------------------------------
>Sequence 807
------------------------------------------------------------------------------------------------------------------------------------------------------------------------------------------------------------------------------------------------------------------------------------------------------------------------------------------------------------------------------------------------------------------------------------------------------------------------------------------------------------------------------------------------------------------------------------------------------------------------------------------------------------------------------------------------------------------------------------------------------------------------------------------------------------------------------------------------------------------------------------------------------------------------------------------------------------------------------------------------------------------------------------------------------------------------------------------------------------------------------------------------------------------------------------------------------------------------------------------------------------------------------------------------------------------------------------------------------------------------------------------------------------------------------------------------------------------------------------------------------------------------------------------------------------------------------------------------------------------------------------------------------------------------------------------------------------------------------------------------------------------------------------------------------------------------------------------------------------------------------------------------------------------------------------------------------------------------------------------------------------------------------------------------------------------------------------------------------------------------------------------------------------------------------------------------------------------------------------------------------------------------------------------------------------------------------------
>Sequence 808
------------------------------------------------------------------------------------------------------------------------------------------------------------------------------------------------------------------------------------------------------------------------------------------------------------------------------------------------------------------------------------------------------------------------------------------------------------------------------------------------------------------------------------------------------------------------------------------------------------------------------------------------------------------------------------------------------------------------------------------------------------------------------------------------------------------------------------------------------------------------------------------------------------------------------------------------------------------------------------------------------------------------------------------------------------------------------------------------------------------------------------------------------------------------------------------------------------------------------------------------------------------------------------------------------------------------------------------------------------------------------------------------------------------------------------------------------------------------------------------------------------------------------------------------------------------------------------------------------------------------------------------------------------------------------------------------------------------------------------------------------------------------------------------------------------------------------------------------------------------------------------------------------------------------------------------------------------------------------------------------------------------------------------------------------------------------------------------------------------------------------------------------------------------------------------------------------------------------------------------------------------------------------------------------------------------------------------
>Sequence 809
[truncated: 909,120 more chars]
